# Supplementary material for: Pathobiological signatures of dysbiotic lung injury in pediatric patients undergoing stem cell transplantation
Source: Nat Med. Author manuscript; Available in PMC 2024 Jul 28. (PMC11271406; doi:10.1038/s41591-024-02999-4)
Supplement: Supplementary Data [file NIHMS2010237-supplement-Supplementary_Data.xlsx]

## Sheet: Readme
Supplementary Data for "Pathobiologic signatures of dysbiotic lung injury in pediatric patients undergoing stem cell transplantation"
SD1	BAL microbes associated with BAL cluster
SD2	BAL microbes associated with death
SD3	KEGG Pathways associated with BAL cluster
SD4	BAL pathogens identified by clinical vs research testing
SD5	BAL microbes associated with antibacterial exposure score
SD6	see supplementary tables & figures pdf
SD7	see supplementary tables & figures pdf
SD8	see supplementary tables & figures pdf
SD9	BAL genes associated with BAL cluster
SD10	BAL Reactome pathways associated with BAL cluster
SD11	BAL genes associated with death
SD12	Variable importance score for random forest classifier of BAL cluster
SD13	BAL batch contamination at the genus level
SD14	BAL batch contamination at the species level
SD15	List of microbes considered respiratory pathogens

## Sheet: SD1
	stat	pvalue	fdr	taxa level
Actinomyces	10.8923	0.0123227	0.0271517	genus
Enterovirus	10.8318	0.0126708	0.0271517	genus
non-genus-specific reads in family Anelloviridae	28.2319	3.25e-06	4.87e-05	genus
Rothia	14.9536	0.0018567	0.00696262	genus
Schaalia	13.599	0.00350512	0.0105154	genus
Staphylococcus	17.263	0.000623957	0.00467968	genus
Streptococcus	14.9912	0.00182419	0.00696262	genus
Proteobacteria	51.7495	3.39e-11	1.86e-10	phylum
Bacteroidetes	10.1309	0.0174857	0.030205	phylum
Firmicutes	12.9847	0.00466979	0.0102735	phylum
Actinobacteria	22.685	4.7e-05	0.000172227	phylum
Ascomycota	13.7196	0.00331281	0.00911024	phylum
Basidiomycota	9.18832	0.0268891	0.030205	phylum
Pisuviricota	9.67855	0.0215058	0.030205	phylum
Peploviricota	9.14218	0.0274591	0.030205	phylum
Mucoromycota	9.31852	0.0253425	0.030205	phylum
bacteria_sum	53.2311	1.64e-11	1.8e-10	phylum

## Sheet: SD2
	logFC	logCPM	LR	PValue	FDR	category
Haemophilus influenzae	-7.05168	21.752	18.0693	2.13003e-05	0.00153362	species
SEN virus	-5.58439	20.6276	13.695	0.000215024	0.00516058	species
Prevotella melaninogenica	-5.4572	20.5929	12.823	0.000342389	0.00616301	species
Streptococcus pneumoniae	-5.29148	20.3753	13.7383	0.000210123	0.00516058	species
Streptococcus mitis	-4.36829	19.8195	11.5668	0.00067141	0.00966831	species
Anelloviridae sp.	-4.31009	19.9916	9.18142	0.00244484	0.0293381	species
Fusobacterium nucleatum	-3.28613	19.3984	7.81782	0.00517337	0.0480906	species
Gemella haemolysans	-2.71833	19.1791	7.75939	0.0053434	0.0480906	species
Haemophilus	-7.22508	21.5806	21.629	3.30818e-06	0.000155485	genus
Streptococcus	-6.67294	21.301	18.2146	1.97363e-05	0.000463802	genus
Pseudomonas	-5.83275	24.7537	12.2355	0.000468884	0.00734585	genus
Prevotella	-4.60657	20.8669	9.66829	0.00187476	0.0114251	genus
Stenotrophomonas	-4.43675	22.7763	8.44743	0.0036556	0.0171813	genus
Neisseria	-4.30139	19.5866	11.371	0.000746013	0.00876565	genus
Fusobacterium	-3.70132	19.2105	10.44	0.00123312	0.0114251	genus
Actinomyces	-3.10337	18.968	9.38491	0.00218779	0.0114251	genus
Rothia	-3.02268	18.9355	9.54109	0.00200922	0.0114251	genus
Schaalia	-3.01834	19.0569	7.12841	0.00758719	0.0322157	genus
Gemella	-3.01579	18.9305	9.67734	0.00186555	0.0114251	genus
Staphylococcus	-2.72725	18.9719	6.34795	0.0117517	0.0394521	genus
Campylobacter	-2.51585	18.8285	6.75873	0.00932899	0.0337279	genus
Veillonella	-2.49416	18.8125	6.98375	0.00822529	0.0322157	genus
Firmicutes	-7.50827	22.0295	18.5547	1.65098e-05	0.000189863	phylum
Fusobacteria	-6.57956	19.0615	11.8794	0.000567568	0.00217568	phylum
Actinobacteria	-6.51904	20.5491	14.8233	0.000118066	0.000678879	phylum
Bacteroidetes	-5.54838	21.6531	13.885	0.000194338	0.000893957	phylum
Proteobacteria	-4.46617	26.1784	10.7618	0.00103614	0.00340446	phylum
Pisuviricota	3.47482	19.759	15.3122	9.11273e-05	0.000678879	phylum
Ascomycota	5.7179	16.9476	27.1811	1.85258e-07	4.26094e-06	phylum

## Sheet: SD3
	stat	pvalue	fdr
"map00010: Glycolysis / Gluconeogenesis"	116.179	5.13167e-25	1.24323e-23
"map00020: Citrate cycle (TCA cycle)"	100.491	1.21853e-21	2.68342e-21
"map00030: Pentose phosphate pathway"	52.5131	2.3283e-11	2.35164e-11
"map00040: Pentose and glucuronate interconversions"	111.701	4.72422e-24	4.2308e-23
"map00051: Fructose and mannose metabolism"	100.177	1.42353e-21	3.03535e-21
"map00052: Galactose metabolism"	107.475	3.83505e-23	1.77646e-22
"map00053: Ascorbate and aldarate metabolism"	108.111	2.79797e-23	1.40948e-22
"map00061: Fatty acid biosynthesis"	116.972	3.46326e-25	1.10534e-23
"map00062: Fatty acid elongation"	70.5896	3.19151e-15	3.32346e-15
"map00071: Fatty acid degradation"	105.426	1.05793e-22	3.77297e-22
"map00100: Steroid biosynthesis"	107.303	4.17587e-23	1.87709e-22
"map00121: Secondary bile acid biosynthesis"	85.1484	2.41156e-18	2.81363e-18
"map00130: Ubiquinone and other terpenoid-quinone biosynthesis"	116.532	4.30661e-25	1.21927e-23
"map00140: Steroid hormone biosynthesis"	90.5344	1.68179e-19	2.16538e-19
"map00190: Oxidative phosphorylation"	100.259	1.36695e-21	2.93023e-21
"map00195: Photosynthesis"	87.2475	8.54393e-19	1.01271e-18
"map00196: Photosynthesis - antenna proteins"	92.7747	5.55246e-20	7.7427e-20
"map00220: Arginine biosynthesis"	94.6019	2.24839e-20	3.35593e-20
"map00230: Purine metabolism"	110.8	7.38266e-24	5.95042e-23
"map00240: Pyrimidine metabolism"	108.646	2.14601e-23	1.20622e-22
"map00250: Alanine, aspartate and glutamate metabolism"	92.8109	5.45403e-20	7.65845e-20
"map00260: Glycine, serine and threonine metabolism"	100.616	1.14544e-21	2.55034e-21
"map00261: Monobactam biosynthesis"	68.2032	1.03501e-14	1.07226e-14
"map00270: Cysteine and methionine metabolism"	108.722	2.06725e-23	1.19963e-22
"map00280: Valine, leucine and isoleucine degradation"	104.125	2.01504e-22	6.01527e-22
"map00281: Geraniol degradation"	83.6464	5.06628e-18	5.81684e-18
"map00290: Valine, leucine and isoleucine biosynthesis"	114.942	9.47466e-25	1.46857e-23
"map00300: Lysine biosynthesis"	116.135	5.2444e-25	1.24323e-23
"map00310: Lysine degradation"	108.079	2.84227e-23	1.41412e-22
"map00330: Arginine and proline metabolism"	97.1211	6.46284e-21	1.14737e-20
"map00340: Histidine metabolism"	100.002	1.55271e-21	3.2422e-21
"map00350: Tyrosine metabolism"	94.6285	2.21894e-20	3.33669e-20
"map00360: Phenylalanine metabolism"	77.7031	9.542e-17	1.02545e-16
"map00361: Chlorocyclohexane and chlorobenzene degradation"	94.3161	2.58998e-20	3.78174e-20
"map00362: Benzoate degradation"	99.2576	2.2445e-21	4.43398e-21
"map00364: Fluorobenzoate degradation"	83.1024	6.62857e-18	7.56746e-18
"map00380: Tryptophan metabolism"	92.1361	7.61554e-20	1.03684e-19
"map00400: Phenylalanine, tyrosine and tryptophan biosynthesis"	93.3612	4.15411e-20	5.93655e-20
"map00401: Novobiocin biosynthesis"	82.9647	7.09523e-18	8.03196e-18
"map00410: beta-Alanine metabolism"	94.7646	2.0745e-20	3.14294e-20
"map00430: Taurine and hypotaurine metabolism"	96.5631	8.51852e-21	1.4304e-20
"map00440: Phosphonate and phosphinate metabolism"	111.354	5.60887e-24	4.80589e-23
"map00450: Selenocompound metabolism"	103.761	2.41315e-22	6.89717e-22
"map00470: D-Amino acid metabolism"	105.288	1.13268e-22	3.89031e-22
"map00480: Glutathione metabolism"	108.424	2.39642e-23	1.27073e-22
"map00500: Starch and sucrose metabolism"	105.392	1.07584e-22	3.80318e-22
"map00510: N-Glycan biosynthesis"	100.038	1.52491e-21	3.20071e-21
"map00511: Other glycan degradation"	93.0799	4.7744e-20	6.75117e-20
"map00512: Mucin type O-glycan biosynthesis"	90.7401	1.51912e-19	2.00068e-19
"map00513: Various types of N-glycan biosynthesis"	112.4	3.33992e-24	3.36497e-23
"map00514: Other types of O-glycan biosynthesis"	46.0172	5.62392e-10	5.65197e-10
"map00520: Amino sugar and nucleotide sugar metabolism"	105.078	1.25697e-22	4.11838e-22
"map00521: Streptomycin biosynthesis"	115.091	8.80009e-25	1.46847e-23
"map00522: Biosynthesis of 12-, 14- and 16-membered macrolides; Including: Tylosin biosynthesis, Mycinamicin biosynthesis, Erythromycin biosynthesis, Oleandomycin biosynthesis, Pikromycin/methymycin biosynthesis, Avermectin biosynthesis"	54.8895	7.24917e-12	7.34024e-12
"map00523: Polyketide sugar unit biosynthesis"	88.0165	5.8415e-19	7.11216e-19
"map00524: Neomycin, kanamycin and gentamicin biosynthesis"	84.9189	2.70121e-18	3.11917e-18
"map00531: Glycosaminoglycan degradation"	81.2382	1.66503e-17	1.84605e-17
"map00534: Glycosaminoglycan biosynthesis - heparan sulfate / heparin"	83.0238	6.89132e-18	7.8452e-18
"map00540: Lipopolysaccharide biosynthesis"	96.7451	7.78487e-21	1.32376e-20
"map00541: O-Antigen nucleotide sugar biosynthesis"	114.379	1.25223e-24	1.57229e-23
"map00543: Exopolysaccharide biosynthesis"	81.4658	1.48795e-17	1.65648e-17
"map00550: Peptidoglycan biosynthesis"	111.866	4.35261e-24	3.98659e-23
"map00552: Teichoic acid biosynthesis"	81.2353	1.6674e-17	1.84605e-17
"map00561: Glycerolipid metabolism"	103.146	3.27295e-22	8.85233e-22
"map00562: Inositol phosphate metabolism"	115.347	7.75286e-25	1.37191e-23
"map00563: Glycosylphosphatidylinositol (GPI)-anchor biosynthesis"	90.609	1.62086e-19	2.10034e-19
"map00564: Glycerophospholipid metabolism"	109.279	1.56889e-23	1.01978e-22
"map00565: Ether lipid metabolism"	89.7105	2.52776e-19	3.20342e-19
"map00590: Arachidonic acid metabolism"	102.913	3.67398e-22	9.62164e-22
"map00591: Linoleic acid metabolism"	82.3615	9.55883e-18	1.07304e-17
"map00592: alpha-Linolenic acid metabolism"	106.9	5.09767e-23	2.03402e-22
"map00600: Sphingolipid metabolism"	79.178	4.60611e-17	5.0034e-17
"map00601: Glycosphingolipid biosynthesis - lacto and neolacto series"	100.509	1.20824e-21	2.67539e-21
"map00603: Glycosphingolipid biosynthesis - globo and isoglobo series"	85.0969	2.47373e-18	2.87295e-18
"map00604: Glycosphingolipid biosynthesis - ganglio series"	91.1686	1.22897e-19	1.64543e-19
"map00620: Pyruvate metabolism"	115.794	6.21075e-25	1.2882e-23
"map00621: Dioxin degradation"	84.9735	2.62931e-18	3.04486e-18
"map00622: Xylene degradation"	94.3232	2.58082e-20	3.78174e-20
"map00623: Toluene degradation"	97.2963	5.92601e-21	1.06142e-20
"map00624: Polycyclic aromatic hydrocarbon degradation"	82.9368	7.19376e-18	8.12069e-18
"map00625: Chloroalkane and chloroalkene degradation"	87.7183	6.76977e-19	8.11969e-19
"map00626: Naphthalene degradation"	74.2852	5.15591e-16	5.42515e-16
"map00627: Aminobenzoate degradation"	114.661	1.08909e-24	1.56063e-23
"map00630: Glyoxylate and dicarboxylate metabolism"	89.6401	2.61728e-19	3.30647e-19
"map00633: Nitrotoluene degradation"	68.0782	1.10075e-14	1.13745e-14
"map00640: Propanoate metabolism"	95.8084	1.2376e-20	1.97918e-20
"map00643: Styrene degradation"	91.0863	1.28003e-19	1.70812e-19
"map00650: Butanoate metabolism"	108.48	2.33096e-23	1.2525e-22
"map00660: C5-Branched dibasic acid metabolism"	81.8183	1.25017e-17	1.3995e-17
"map00670: One carbon pool by folate"	90.8304	1.45276e-19	1.91955e-19
"map00680: Methane metabolism"	105.004	1.30389e-22	4.17037e-22
"map00710: Carbon fixation in photosynthetic organisms"	107.569	3.65947e-23	1.75473e-22
"map00720: Carbon fixation pathways in prokaryotes"	90.9976	1.33743e-19	1.77298e-19
"map00730: Thiamine metabolism"	66.2232	2.74583e-14	2.81569e-14
"map00740: Riboflavin metabolism"	95.7926	1.24728e-20	1.98678e-20
"map00750: Vitamin B6 metabolism"	81.1093	1.77448e-17	1.95923e-17
"map00760: Nicotinate and nicotinamide metabolism"	118.2	1.88405e-25	8.19316e-24
"map00770: Pantothenate and CoA biosynthesis"	121.315	4.01994e-26	8.10018e-24
"map00780: Biotin metabolism"	87.1698	8.87873e-19	1.0493e-18
"map00790: Folate biosynthesis"	101.361	7.92072e-22	1.8667e-21
"map00791: Atrazine degradation"	91.7669	9.14132e-20	1.24039e-19
"map00830: Retinol metabolism"	96.4661	8.93761e-21	1.48225e-20
"map00860: Porphyrin metabolism"	100.327	1.32215e-21	2.84933e-21
"map00900: Terpenoid backbone biosynthesis"	89.4025	2.94368e-19	3.67277e-19
"map00903: Limonene and pinene degradation"	87.2574	8.50202e-19	1.01071e-18
"map00906: Carotenoid biosynthesis"	86.1163	1.49458e-18	1.75091e-18
"map00909: Sesquiterpenoid and triterpenoid biosynthesis"	80.6141	2.26621e-17	2.4953e-17
"map00910: Nitrogen metabolism"	87.8662	6.2923e-19	7.59221e-19
"map00920: Sulfur metabolism"	101.2	8.57855e-22	1.98687e-21
"map00930: Caprolactam degradation"	96.9549	7.01712e-21	1.2134e-20
"map00940: Phenylpropanoid biosynthesis"	33.6035	2.40223e-07	2.40223e-07
"map00950: Isoquinoline alkaloid biosynthesis"	75.613	2.67741e-16	2.83202e-16
"map00960: Tropane, piperidine and pyridine alkaloid biosynthesis"	67.8162	1.25249e-14	1.29093e-14
"map00970: Aminoacyl-tRNA biosynthesis"	108.729	2.05976e-23	1.19963e-22
"map00980: Metabolism of xenobiotics by cytochrome P450"	84.4602	3.38852e-18	3.90164e-18
"map00982: Drug metabolism - cytochrome P450"	65.4536	4.01169e-14	4.10333e-14
"map00983: Drug metabolism - other enzymes"	105.033	1.28547e-22	4.1684e-22
"map00997: Biosynthesis of various other secondary metabolites; Including: Ditryptophenaline biosynthesis, Fumiquinazoline D biosynthesis, Paerucumarin biosynthesis, Staphyloferrin B biosynthesis, Cyclooctatin biosynthesis, Lovastatin biosynthesis, Grixazone biosynthesis, Staphyloferrin A biosynthesis, Ethynylserine biosynthesis, Aerobactin biosynthesis"	77.1401	1.2599e-16	1.34323e-16
"map00998: Biosynthesis of various antibiotics; Including: Kanosamine biosynthesis, Aurachin biosynthesis, Bacilysin biosynthesis, Puromycin biosynthesis, Dapdiamides biosynthesis, Fosfomycin biosynthesis, Cremeomycin biosynthesis, Pentalenolactone biosynthesis, Terpentecin biosynthesis, Roseoflavin biosynthesis, Cycloserine biosynthesis"	103.732	2.44863e-22	6.94927e-22
"map01040: Biosynthesis of unsaturated fatty acids"	80.5513	2.3377e-17	2.56701e-17
"map01051: Biosynthesis of ansamycins"	91.4089	1.09123e-19	1.47079e-19
"map01052: Type I polyketide structures"	52.4423	2.41061e-11	2.42869e-11
"map01053: Biosynthesis of siderophore group nonribosomal peptides"	78.9885	5.0581e-17	5.4796e-17
"map01054: Nonribosomal peptide structures"	39.4668	1.38221e-08	1.38565e-08
"map01100: Metabolic pathways"	88.7754	4.01385e-19	4.93165e-19
"map01110: Biosynthesis of secondary metabolites"	75.0623	3.51359e-16	3.70674e-16
"map01120: Microbial metabolism in diverse environments"	71.757	1.79462e-15	1.87365e-15
"map01200: Carbon metabolism"	56.0726	4.05367e-12	4.12532e-12
"map01210: 2-Oxocarboxylic acid metabolism"	97.4243	5.56216e-21	1.01428e-20
"map01212: Fatty acid metabolism"	119.939	7.95367e-26	8.19316e-24
"map01220: Degradation of aromatic compounds"	104.213	1.92976e-22	5.8473e-22
"map01230: Biosynthesis of amino acids"	98.2324	3.7285e-21	7.12125e-21
"map01232: Nucleotide metabolism"	112.559	3.08768e-24	3.1906e-23
"map01240: Biosynthesis of cofactors"	105.976	8.057e-23	2.97887e-22
"map01250: Biosynthesis of nucleotide sugars"	100.461	1.23717e-21	2.69503e-21
"map01501: beta-Lactam resistance"	82.9732	7.06572e-18	8.02108e-18
"map01502: Vancomycin resistance"	100.833	1.02899e-21	2.31666e-21
"map01503: Cationic antimicrobial peptide (CAMP) resistance"	87.0615	9.36675e-19	1.10374e-18
"map01521: EGFR tyrosine kinase inhibitor resistance"	114.413	1.23159e-24	1.57229e-23
"map01522: Endocrine resistance"	110.464	8.72053e-24	6.64244e-23
"map01523: Antifolate resistance"	90.0147	2.17469e-19	2.76467e-19
"map01524: Platinum drug resistance"	99.4419	2.04882e-21	4.10784e-21
"map02010: ABC transporters"	107.103	4.61047e-23	1.97662e-22
"map02020: Two-component system"	102.254	5.09054e-22	1.27422e-21
"map02024: Quorum sensing"	117.944	2.13879e-25	8.19316e-24
"map02025: Biofilm formation - Pseudomonas aeruginosa"	106.789	5.38708e-23	2.12842e-22
"map02026: Biofilm formation - Escherichia coli"	101.261	8.32497e-22	1.95056e-21
"map02030: Bacterial chemotaxis"	103.908	2.24457e-22	6.60106e-22
"map02040: Flagellar assembly"	98.9541	2.60834e-21	5.05365e-21
"map02060: Phosphotransferase system (PTS)"	86.9303	9.99469e-19	1.1743e-18
"map03008: Ribosome biogenesis in eukaryotes"	94.4833	2.38427e-20	3.51964e-20
"map03010: Ribosome"	95.1597	1.70603e-20	2.63422e-20
"map03013: Nucleocytoplasmic transport"	81.7818	1.27291e-17	1.42101e-17
"map03015: mRNA surveillance pathway"	89.5705	2.70894e-19	3.40095e-19
"map03018: RNA degradation"	114.37	1.25797e-24	1.57229e-23
"map03020: RNA polymerase"	101.006	9.4444e-22	2.16255e-21
"map03022: Basal transcription factors"	64.5019	6.41072e-14	6.54056e-14
"map03030: DNA replication"	109.823	1.198e-23	8.47008e-23
"map03040: Spliceosome"	114.323	1.28748e-24	1.57229e-23
"map03050: Proteasome"	105.684	9.31212e-23	3.41162e-22
"map03060: Protein export"	87.8851	6.23381e-19	7.54422e-19
"map03070: Bacterial secretion system"	88.0512	5.74238e-19	7.01267e-19
"map03250: Viral life cycle - HIV-1"	78.2086	7.43438e-17	8.01084e-17
"map03320: PPAR signaling pathway"	109.54	1.37805e-23	9.25588e-23
"map03410: Base excision repair"	90.626	1.60728e-19	2.08947e-19
"map03420: Nucleotide excision repair"	92.2992	7.02514e-20	9.69565e-20
"map03430: Mismatch repair"	94.5777	2.27542e-20	3.38042e-20
"map03440: Homologous recombination"	101.746	6.54682e-22	1.56117e-21
"map03450: Non-homologous end-joining"	82.6824	8.15731e-18	9.18267e-18
"map03460: Fanconi anemia pathway"	107.324	4.13244e-23	1.87709e-22
"map04010: MAPK signaling pathway"	97.7466	4.74209e-21	8.84752e-21
"map04011: MAPK signaling pathway - yeast"	88.5964	4.38538e-19	5.37176e-19
"map04012: ErbB signaling pathway"	118.86	1.35793e-25	8.19316e-24
"map04013: MAPK signaling pathway - fly"	87.5178	7.47524e-19	8.93924e-19
"map04014: Ras signaling pathway"	104.582	1.60747e-22	4.98314e-22
"map04015: Rap1 signaling pathway"	97.3608	5.73975e-21	1.03727e-20
"map04020: Calcium signaling pathway"	100.138	1.45179e-21	3.0632e-21
"map04022: cGMP-PKG signaling pathway"	108.706	2.08373e-23	1.19963e-22
"map04024: cAMP signaling pathway"	106.117	7.51375e-23	2.80374e-22
"map04060: Cytokine-cytokine receptor interaction"	96.4428	9.04091e-21	1.48613e-20
"map04061: Viral protein interaction with cytokine and cytokine receptor"	96.436	9.07166e-21	1.48613e-20
"map04062: Chemokine signaling pathway"	103.154	3.26067e-22	8.85233e-22
"map04064: NF-kappa B signaling pathway"	94.4205	2.4595e-20	3.61744e-20
"map04066: HIF-1 signaling pathway"	99.4017	2.08993e-21	4.16952e-21
"map04068: FoxO signaling pathway"	118.063	2.01617e-25	8.19316e-24
"map04070: Phosphatidylinositol signaling system"	104.132	2.0083e-22	6.01527e-22
"map04071: Sphingolipid signaling pathway"	108.532	2.27083e-23	1.23668e-22
"map04072: Phospholipase D signaling pathway"	94.2542	2.6705e-20	3.87126e-20
"map04080: Neuroactive ligand-receptor interaction"	101.911	6.03482e-22	1.47396e-21
"map04110: Cell cycle"	119.45	1.01352e-25	8.19316e-24
"map04111: Cell cycle - yeast"	113.124	2.33371e-24	2.54185e-23
"map04112: Cell cycle - Caulobacter"	92.6774	5.82651e-20	8.06901e-20
"map04113: Meiosis - yeast"	110.46	8.73572e-24	6.64244e-23
"map04114: Oocyte meiosis"	94.2256	2.70848e-20	3.91224e-20
"map04115: p53 signaling pathway"	96.4431	9.0399e-21	1.48613e-20
"map04120: Ubiquitin mediated proteolysis"	114.251	1.33457e-24	1.58186e-23
"map04122: Sulfur relay system"	96.5174	8.71318e-21	1.451e-20
"map04137: Mitophagy - animal"	106.958	4.95397e-23	2.03402e-22
"map04138: Autophagy - yeast"	97.056	6.67458e-21	1.17429e-20
"map04139: Mitophagy - yeast"	76.6272	1.62296e-16	1.72574e-16
"map04140: Autophagy - animal"	110.403	8.98731e-24	6.7072e-23
"map04141: Protein processing in endoplasmic reticulum"	102.018	5.72321e-22	1.415e-21
"map04142: Lysosome"	94.9878	1.85754e-20	2.85722e-20
"map04144: Endocytosis"	107.875	3.14445e-23	1.54538e-22
"map04145: Phagosome"	77.244	1.19695e-16	1.2795e-16
"map04146: Peroxisome"	108.261	2.59709e-23	1.34183e-22
"map04150: mTOR signaling pathway"	106.542	6.08588e-23	2.32581e-22
"map04151: PI3K-Akt signaling pathway"	103.531	2.70544e-22	7.57148e-22
"map04152: AMPK signaling pathway"	115.988	5.64088e-25	1.26293e-23
"map04210: Apoptosis"	95.5573	1.40131e-20	2.20597e-20
"map04211: Longevity regulating pathway"	111.313	5.72413e-24	4.80589e-23
"map04212: Longevity regulating pathway - worm"	102.717	4.04819e-22	1.04681e-21
"map04213: Longevity regulating pathway - multiple species"	109.711	1.26617e-23	8.79771e-23
"map04214: Apoptosis - fly"	104.727	1.49551e-22	4.67203e-22
"map04215: Apoptosis - multiple species"	90.2328	1.95237e-19	2.48989e-19
"map04216: Ferroptosis"	67.4279	1.51666e-14	1.55922e-14
"map04217: Necroptosis"	108.61	2.18497e-23	1.20622e-22
"map04218: Cellular senescence"	109.844	1.18575e-23	8.47008e-23
"map04260: Cardiac muscle contraction"	103.446	2.82087e-22	7.84007e-22
"map04261: Adrenergic signaling in cardiomyocytes"	105.277	1.1391e-22	3.89031e-22
"map04270: Vascular smooth muscle contraction"	117.896	2.18993e-25	8.19316e-24
"map04310: Wnt signaling pathway"	98.9946	2.55663e-21	4.97739e-21
"map04330: Notch signaling pathway"	72.1741	1.46091e-15	1.52922e-15
"map04340: Hedgehog signaling pathway"	97.5735	5.16623e-21	9.5068e-21
"map04341: Hedgehog signaling pathway - fly"	89.295	3.10435e-19	3.84939e-19
"map04350: TGF-beta signaling pathway"	105.185	1.19224e-22	3.97087e-22
"map04360: Axon guidance"	100.161	1.43533e-21	3.04441e-21
"map04361: Axon regeneration"	95.6571	1.33379e-20	2.11621e-20
"map04370: VEGF signaling pathway"	104.929	1.35351e-22	4.29499e-22
"map04371: Apelin signaling pathway"	104.767	1.46645e-22	4.61703e-22
"map04380: Osteoclast differentiation"	97.7298	4.78158e-21	8.88007e-21
"map04390: Hippo signaling pathway"	100.477	1.22697e-21	2.68734e-21
"map04391: Hippo signaling pathway - fly"	85.145	2.41567e-18	2.81363e-18
"map04510: Focal adhesion"	100.702	1.09783e-21	2.45792e-21
"map04512: ECM-receptor interaction"	94.1859	2.76232e-20	3.97576e-20
"map04514: Cell adhesion molecules"	87.3138	8.26821e-19	9.85825e-19
"map04520: Adherens junction"	88.9322	3.71444e-19	4.57773e-19
"map04530: Tight junction"	101.782	6.43186e-22	1.54288e-21
"map04540: Gap junction"	97.987	4.21007e-21	7.92831e-21
"map04550: Signaling pathways regulating pluripotency of stem cells"	106.966	4.93332e-23	2.03402e-22
"map04610: Complement and coagulation cascades"	98.8144	2.79509e-21	5.36392e-21
"map04611: Platelet activation"	107.295	4.19201e-23	1.87709e-22
"map04612: Antigen processing and presentation"	105.079	1.25669e-22	4.11838e-22
"map04613: Neutrophil extracellular trap formation"	105.207	1.17912e-22	3.95989e-22
"map04614: Renin-angiotensin system"	87.9473	6.04498e-19	7.33773e-19
"map04620: Toll-like receptor signaling pathway"	99.6843	1.81713e-21	3.69849e-21
"map04621: NOD-like receptor signaling pathway"	99.9748	1.57366e-21	3.26251e-21
"map04622: RIG-I-like receptor signaling pathway"	107.212	4.36702e-23	1.91294e-22
"map04623: Cytosolic DNA-sensing pathway"	101.552	7.20759e-22	1.70862e-21
"map04624: Toll and Imd signaling pathway"	103.893	2.26041e-22	6.60106e-22
"map04625: C-type lectin receptor signaling pathway"	95.2298	1.64788e-20	2.56407e-20
"map04626: Plant-pathogen interaction"	90.6716	1.57144e-19	2.05614e-19
"map04630: JAK-STAT signaling pathway"	106.324	6.77987e-23	2.55354e-22
"map04640: Hematopoietic cell lineage"	90.6496	1.58862e-19	2.07189e-19
"map04650: Natural killer cell mediated cytotoxicity"	91.448	1.07036e-19	1.44749e-19
"map04657: IL-17 signaling pathway"	97.6797	4.90167e-21	9.06134e-21
"map04658: Th1 and Th2 cell differentiation"	94.8673	1.97171e-20	3.00984e-20
"map04659: Th17 cell differentiation"	89.6241	2.63809e-19	3.32235e-19
"map04660: T cell receptor signaling pathway"	94.7717	2.06717e-20	3.14294e-20
"map04662: B cell receptor signaling pathway"	97.5152	5.31747e-21	9.74064e-21
"map04664: Fc epsilon RI signaling pathway"	106.633	5.81972e-23	2.2732e-22
"map04666: Fc gamma R-mediated phagocytosis"	102.55	4.39586e-22	1.11417e-21
"map04668: TNF signaling pathway"	99.4966	1.99401e-21	4.01793e-21
"map04670: Leukocyte transendothelial migration"	99.0939	2.43402e-21	4.78493e-21
"map04710: Circadian rhythm"	97.3516	5.76606e-21	1.03738e-20
"map04712: Circadian rhythm - plant"	72.3312	1.35198e-15	1.41888e-15
"map04713: Circadian entrainment"	115.021	9.10959e-25	1.46847e-23
"map04714: Thermogenesis"	102.987	3.54184e-22	9.39053e-22
"map04720: Long-term potentiation"	102.697	4.08897e-22	1.04959e-21
"map04721: Synaptic vesicle cycle"	115.327	7.82978e-25	1.37191e-23
"map04722: Neurotrophin signaling pathway"	89.463	2.85686e-19	3.57551e-19
"map04723: Retrograde endocannabinoid signaling"	117.854	2.23635e-25	8.19316e-24
"map04724: Glutamatergic synapse"	115.333	7.80587e-25	1.37191e-23
"map04725: Cholinergic synapse"	101.818	6.31688e-22	1.53356e-21
"map04726: Serotonergic synapse"	110.919	6.96078e-24	5.72488e-23
"map04727: GABAergic synapse"	116.913	3.56563e-25	1.10534e-23
"map04728: Dopaminergic synapse"	102.715	4.05215e-22	1.04681e-21
"map04730: Long-term depression"	94.5723	2.28157e-20	3.38042e-20
"map04740: Olfactory transduction"	55.1874	6.26226e-12	6.3569e-12
"map04742: Taste transduction"	77.4291	1.09238e-16	1.17082e-16
"map04745: Phototransduction - fly"	68.8724	7.44175e-15	7.72944e-15
"map04750: Inflammatory mediator regulation of TRP channels"	97.8837	4.43082e-21	8.30522e-21
"map04810: Regulation of actin cytoskeleton"	98.0065	4.16959e-21	7.88894e-21
"map04910: Insulin signaling pathway"	105.341	1.10353e-22	3.83382e-22
"map04911: Insulin secretion"	109.399	1.47816e-23	9.76552e-23
"map04912: GnRH signaling pathway"	112.336	3.44737e-24	3.38851e-23
"map04913: Ovarian steroidogenesis"	101.249	8.37502e-22	1.95094e-21
"map04914: Progesterone-mediated oocyte maturation"	96.3509	9.46202e-21	1.53758e-20
"map04915: Estrogen signaling pathway"	116.427	4.53823e-25	1.21927e-23
"map04916: Melanogenesis"	102.06	5.60502e-22	1.39433e-21
"map04917: Prolactin signaling pathway"	106.975	4.91122e-23	2.03402e-22
"map04918: Thyroid hormone synthesis"	103.037	3.45509e-22	9.22121e-22
"map04919: Thyroid hormone signaling pathway"	96.8326	7.45463e-21	1.27297e-20
"map04920: Adipocytokine signaling pathway"	80.0661	2.97064e-17	3.25317e-17
"map04921: Oxytocin signaling pathway"	105.021	1.29293e-22	4.1684e-22
"map04922: Glucagon signaling pathway"	99.9684	1.57863e-21	3.26251e-21
"map04923: Regulation of lipolysis in adipocytes"	89.0016	3.58911e-19	4.43685e-19
"map04924: Renin secretion"	109.561	1.36417e-23	9.25588e-23
"map04925: Aldosterone synthesis and secretion"	112.263	3.57562e-24	3.43089e-23
"map04926: Relaxin signaling pathway"	115.736	6.39304e-25	1.2882e-23
"map04927: Cortisol synthesis and secretion"	114.737	1.04864e-24	1.56063e-23
"map04928: Parathyroid hormone synthesis, secretion and action"	107.676	3.47065e-23	1.68515e-22
"map04929: GnRH secretion"	131.45	2.63349e-28	1.0613e-25
"map04930: Type II diabetes mellitus"	97.0073	6.8373e-21	1.18998e-20
"map04931: Insulin resistance"	105.583	9.78681e-23	3.55323e-22
"map04932: Non-alcoholic fatty liver disease"	106.914	5.06291e-23	2.03402e-22
"map04933: AGE-RAGE signaling pathway in diabetic complications"	98.1328	3.91691e-21	7.44582e-21
"map04934: Cushing syndrome"	104.459	1.70811e-22	5.25472e-22
"map04935: Growth hormone synthesis, secretion and action"	104.224	1.91875e-22	5.8473e-22
"map04936: Alcoholic liver disease"	103.271	3.07656e-22	8.43437e-22
"map04940: Type I diabetes mellitus"	87.8301	6.40547e-19	7.70569e-19
"map04950: Maturity onset diabetes of the young"	79.8165	3.36037e-17	3.67e-17
"map04960: Aldosterone-regulated sodium reabsorption"	91.2447	1.18358e-19	1.58994e-19
"map04961: Endocrine and other factor-regulated calcium reabsorption"	97.1068	6.50877e-21	1.15045e-20
"map04962: Vasopressin-regulated water reabsorption"	107.488	3.81057e-23	1.77646e-22
"map04964: Proximal tubule bicarbonate reclamation"	78.872	5.35769e-17	5.78861e-17
"map04970: Salivary secretion"	100.373	1.2922e-21	2.79977e-21
"map04971: Gastric acid secretion"	108.629	2.16485e-23	1.20622e-22
"map04972: Pancreatic secretion"	109.077	1.73369e-23	1.08393e-22
"map04973: Carbohydrate digestion and absorption"	79.7987	3.3901e-17	3.69247e-17
"map04974: Protein digestion and absorption"	92.6845	5.80584e-20	8.06812e-20
"map04975: Fat digestion and absorption"	76.3586	1.8531e-16	1.96526e-16
"map04976: Bile secretion"	110.752	7.55882e-24	5.97295e-23
"map04978: Mineral absorption"	83.3548	5.85136e-18	6.69914e-18
"map04979: Cholesterol metabolism"	90.6785	1.56607e-19	2.05578e-19
"map05010: Alzheimer disease"	95.3331	1.56577e-20	2.44576e-20
"map05012: Parkinson disease"	97.4101	5.60141e-21	1.01683e-20
"map05014: Amyotrophic lateral sclerosis"	96.0068	1.12182e-20	1.80117e-20
"map05016: Huntington disease"	98.8444	2.7539e-21	5.31016e-21
"map05017: Spinocerebellar ataxia"	107.122	4.56714e-23	1.97662e-22
"map05020: Prion disease"	99.0524	2.48446e-21	4.86037e-21
"map05022: Pathways of neurodegeneration - multiple diseases"	96.0882	1.07753e-20	1.73698e-20
"map05030: Cocaine addiction"	92.1599	7.52638e-20	1.02818e-19
"map05031: Amphetamine addiction"	96.9381	7.07565e-21	1.2134e-20
"map05032: Morphine addiction"	108.817	1.97197e-23	1.18613e-22
"map05034: Alcoholism"	96.9405	7.06696e-21	1.2134e-20
"map05100: Bacterial invasion of epithelial cells"	92.798	5.48899e-20	7.68077e-20
"map05110: Vibrio cholerae infection"	90.3886	1.8075e-19	2.31246e-19
"map05111: Biofilm formation - Vibrio cholerae"	108.29	2.56033e-23	1.34002e-22
"map05120: Epithelial cell signaling in Helicobacter pylori infection"	96.1973	1.02089e-20	1.65228e-20
"map05130: Pathogenic Escherichia coli infection"	92.2261	7.28363e-20	1.00181e-19
"map05131: Shigellosis"	99.6844	1.81699e-21	3.69849e-21
"map05132: Salmonella infection"	92.188	7.42225e-20	1.0174e-19
"map05133: Pertussis"	101.151	8.78883e-22	2.02394e-21
"map05134: Legionellosis"	100.916	9.87637e-22	2.24869e-21
"map05135: Yersinia infection"	93.1873	4.52724e-20	6.42422e-20
"map05140: Leishmaniasis"	106.532	6.11752e-23	2.32581e-22
"map05142: Chagas disease"	109.042	1.7636e-23	1.08393e-22
"map05143: African trypanosomiasis"	113.046	2.42509e-24	2.57187e-23
"map05144: Malaria"	100.887	1.00158e-21	2.26762e-21
"map05145: Toxoplasmosis"	96.414	9.17069e-21	1.49627e-20
"map05146: Amoebiasis"	109.136	1.68347e-23	1.07688e-22
"map05150: Staphylococcus aureus infection"	102.647	4.19084e-22	1.06893e-21
"map05152: Tuberculosis"	103.108	3.3344e-22	8.95841e-22
"map05160: Hepatitis C"	97.0034	6.85052e-21	1.18998e-20
"map05161: Hepatitis B"	105.353	1.09678e-22	3.83382e-22
"map05162: Measles"	96.6971	7.972e-21	1.34423e-20
"map05163: Human cytomegalovirus infection"	97.0477	6.7019e-21	1.17429e-20
"map05164: Influenza A"	99.7157	1.78904e-21	3.67848e-21
"map05165: Human papillomavirus infection"	93.0484	4.84931e-20	6.83311e-20
"map05166: Human T-cell leukemia virus 1 infection"	108.141	2.75708e-23	1.40646e-22
"map05167: Kaposi sarcoma-associated herpesvirus infection"	102.911	3.67675e-22	9.62164e-22
"map05168: Herpes simplex virus 1 infection"	96.5222	8.69262e-21	1.451e-20
"map05169: Epstein-Barr virus infection"	89.3943	2.95556e-19	3.6762e-19
"map05170: Human immunodeficiency virus 1 infection"	105.245	1.15725e-22	3.9191e-22
"map05171: Coronavirus disease - COVID-19"	99.3096	2.18741e-21	4.34249e-21
"map05200: Pathways in cancer"	95.1605	1.70534e-20	2.63422e-20
"map05202: Transcriptional misregulation in cancer"	95.63	1.3518e-20	2.13637e-20
"map05203: Viral carcinogenesis"	96.7061	7.93631e-21	1.34384e-20
"map05205: Proteoglycans in cancer"	93.2043	4.48946e-20	6.39312e-20
"map05206: MicroRNAs in cancer"	106.617	5.86632e-23	2.2732e-22
"map05207: Chemical carcinogenesis - receptor activation"	111.463	5.31423e-24	4.65572e-23
"map05208: Chemical carcinogenesis - reactive oxygen species"	106.952	4.96919e-23	2.03402e-22
"map05210: Colorectal cancer"	104.012	2.13097e-22	6.31456e-22
"map05211: Renal cell carcinoma"	113.61	1.83413e-24	2.11187e-23
"map05212: Pancreatic cancer"	112.156	3.76928e-24	3.5326e-23
"map05213: Endometrial cancer"	107.228	4.33412e-23	1.91294e-22
"map05214: Glioma"	113.227	2.21681e-24	2.4816e-23
"map05215: Prostate cancer"	109.912	1.14635e-23	8.39963e-23
"map05216: Thyroid cancer"	94.2694	2.65042e-20	3.85603e-20
"map05217: Basal cell carcinoma"	103.423	2.8534e-22	7.87616e-22
"map05218: Melanoma"	118.224	1.86209e-25	8.19316e-24
"map05219: Bladder cancer"	102.388	4.76411e-22	1.19996e-21
"map05220: Chronic myeloid leukemia"	109.029	1.77517e-23	1.08393e-22
"map05221: Acute myeloid leukemia"	94.6727	2.17098e-20	3.27679e-20
"map05222: Small cell lung cancer"	93.7013	3.51078e-20	5.03504e-20
"map05223: Non-small cell lung cancer"	106.925	5.03499e-23	2.03402e-22
"map05224: Breast cancer"	103.831	2.33081e-22	6.70939e-22
"map05225: Hepatocellular carcinoma"	105.511	1.0145e-22	3.6504e-22
"map05226: Gastric cancer"	97.2778	5.98043e-21	1.06642e-20
"map05230: Central carbon metabolism in cancer"	90.5562	1.66375e-19	2.14901e-19
"map05231: Choline metabolism in cancer"	114.599	1.12303e-24	1.56063e-23
"map05235: PD-L1 expression and PD-1 checkpoint pathway in cancer"	91.0147	1.32614e-19	1.76382e-19
"map05321: Inflammatory bowel disease"	94.946	1.8964e-20	2.90589e-20
"map05322: Systemic lupus erythematosus"	101.806	6.35668e-22	1.53398e-21
"map05323: Rheumatoid arthritis"	99.5	1.99072e-21	4.01793e-21
"map05340: Primary immunodeficiency"	101.966	5.87223e-22	1.44299e-21
"map05410: Hypertrophic cardiomyopathy"	103.862	2.2963e-22	6.65761e-22
"map05412: Arrhythmogenic right ventricular cardiomyopathy"	94.6075	2.24216e-20	3.35593e-20
"map05414: Dilated cardiomyopathy"	103.702	2.48573e-22	7.00524e-22
"map05415: Diabetic cardiomyopathy"	107.546	3.70105e-23	1.75473e-22
"map05417: Lipid and atherosclerosis"	95.4447	1.48162e-20	2.32331e-20
"map05418: Fluid shear stress and atherosclerosis"	90.5236	1.6908e-19	2.17004e-19

## Sheet: SD4
Patient	Sample	Cluster	Bacteria - Clinical Test	Bacteria - MNGS	Eukaryote - Clinical Test	Eukaryote - MNGS	Virus - Clinical Test	Virus - MNGS
1	1	2				Pichia		HHV6, Polyomavirus-3
2	2	1
4	3	2	S.maltophilia	S.maltophilia		Aspergillus		Rhinovirus-A
5	4	1		S.maltophilia		Exserohilum
7	5	1
8	6	1		Citrobacter freundii		Fusarium
6	7	1				Aspergillus, Exserohilum
3	8	1						HHV6
11	9	3				PCP
12	10	1				Pichia
13	11	3		S.maltophilia				LCMV
14	12	3						HSV1,CMV,Polyomavirus-3, Rhinovirus-B
15	13	3		E.coli, Lactobacillus
28	14	1				Fusarium	Rhinovirus	Rhinovirus-A
29	15	1		S.maltophilia				CMV,Polyomavirus-4
30	16	3		S.maltophilia
31	17	1
32	18	1					Rhinovirus	Rhinovirus-C
16	19	4					CMV	CMV,HHV6
17	20	3
18	21	3		S.maltophilia		Candida
20	22	3		S.maltophilia
19	23	4					CMV	CMV, HHV6, Bocavirus
21	24	1
25	25	2	Stenotrophomonas (2 sp)			Pichia, Exserohilum		Rhinovirus-A, Rhinovirus-C
43	26	3		S.maltophilia			CMV
44	27	3						Rhinovirus-A
45	28	1		S.maltophilia		Candida, Saccharomyces		Rhinovirus-A
46	29	3		H.flu
47	30	2				Pichia		RSV
22	31	2	S.maltophilia, E.coli	S.maltophilia	A.nidulans (GM not sent)	Nakaseomyces	HCOV, HHV6	HHV6, HCOV HKU1
23	32	4	P.aeruginosa	P.aerug	C.glabrata		CMV
24	33	3				Toxoplasma
9	34	4					Adenovirus, CMV, Rhinovirus	Rhinovirus-A
10	35	1
10	36	2
26	37	2		S.maltophilia
27	38	3
33	39	1	E.faecium	E.faecium			CMV (<79 copies)
34	40	1				Aspergillus, Rhizopus	Adenovirus	Parainfluenzavirus-4
35	41	2	S.maltophilia	S.maltophilia		Aspergillus	Rhinovirus	Rhinovirus-B
36	42	3	Mycobacterium abscessus				Parainfluenzavirus-1	Parainfluenzavirus-1
37	43	1	MAC+ PCR			Aspergillus
38	44	3		S.maltophilia			CMV, HHV6	CMV,HHV6
39	45	1						HHV6, Rubella
40	46	3					HHV6	HHV6,Polyomavirus-3
41	47	2
42	48	1				Rhizopus	CMV	CMV
220	49	1
221	50	2						Adenovirus-B, Adeno-Associated-Virus (AAV)
48	51	3	K.oxytoca	Kleb oxytoca	C.albicans	Nakaseomyces, Exserohilum	CMV	Polyomavirus-4,CMV
49	52	1
50	53	1				Exophiala
51	54	3
52	55	1						CMV
53	56	2		S.maltophilia			Adenovirus, HCOV, Rhinovirus	Adenovirus-A
54	57	1	S.maltophilia	S.maltophilia
55	58	1
56	59	1				Aspergillus
57	60	1
58	61	3
59	62	3				Toxoplasma	Rhinovirus	Rhinovirus-C
60	63	1		S.maltophilia		PCP
61	64	2	P.aeruginosa	P.aerug		Pichia	Parainfluenzavirus-3	Parainfluenzavirus-3
62	65	3	H.influenzae	H.flu
63	66	2				Fusarium	Rhinovirus	Rhinovirus-C, EBV
64	67	1
56	68	4
59	69	4				Toxoplasma	Rhinovirus	Rhinovirus-C,Adenovirus-B
65	70	4
66	71	1			A.niger (rare, GM 0.128), Penicillium (rare)
67	72	1		Salmonella enterica (real)				Adenovirus-B
68	73	3				Acanthamoeba	CMV	HCOV 229E,Polyomavirus-3,EBV
66	74	3		H.flu, D.pigrum		Alternaria		Parainfluenzavirus-3, Influenzavirus-C
70	75	4
68	76	4					BKV, CMV	HCOV 229E,Polyomavirus-3,CMV,HHV7
69	77	4						Beta HCOV 1,HHV6
71	78	4
73	79	3			PCP (by 28S)	PCP	Rhinovirus	Rhinovirus-A
74	80	1		Mycoplasma pneumoniae
75	81	1		S.aureus
76	82	3					Adenovirus, Rhinovirus	Adenovirus-C, Rhinovirus-A,CMV
77	83	3			A.fumigatus (rare, GM 0.090)
78	84	2					HSV-1
79	85	1
80	86	2	Achromobacter xylosoxidans	Achromobacter xylosoxidans	Rhizopus microsporus (rare growth, +28S)	Rhizopus		Rhinovirus-C
79	87	4
191	88	2	S.maltophilia, E.coli	S.maltophilia
81	89	1
82	90	2
81	91	1
83	92	1		Campylobacter concisus
84	93	2			A.niger (rare, GM 0.172)			Polyomavirus-3,HHV6
85	94	1				Acanthamoeba	Adenovirus
84	95	2	P.aeruginosa	P.aerug				HHV6,Polyomavirus-3
86	96	2		P.aerug, Prevotella melaninogenica		Candida
87	97	1		E.coli				Adenovirus-C
85	98	1
85	99	4						HHV7
88	100	1			A.fumigatus (by 28S, GM not sent)			Adenovirus-A
181	101	4			A.niger (rare, GM 0.381)		Rhinovirus	Rhinovirus-A
89	102	1
89	103	2
90	104	1					CMV (172 IU/mL)	Polyomavirus-1,CMV
88	105	4					Adenovirus	Adenovirus-A
181	106	4			A.niger (by 28S, GM 0.589)			Rhinovirus-C
90	107	1						EBV,Adenovirus-C,Rhinovirus-C,RSV
90	108	1		E.coli				Polyomavirus-3,CMV
86	109	1						Polyomavirus-4,HSV1
91	110	1
92	111	1
92	112	1						HHV7
88	113	3		P.aeruginosa			Adenovirus	Adenovirus-A,Adenovirus-C,HHV6
93	114	1
94	115	1				Saccharomyces
93	116	1			A.fumigatus (rare, GM 0.075)
191	117	2	MRSA (few on CF cx)
95	118	2
105	119	1
106	120	1
107	121	1
108	122	1
115	123	1				Saccharomyces
116	124	3
117	125	1	E.faecalis				Rhinovirus	Rhinovirus-A, Bocavirus
96	126	2
97	127	1		E.coli
98	128	1
99	129	3				Rhizopus		Rhinovirus-A
100	130	1
100	131	2				Candida, Saccharomyces		HMPV, Bocavirus
101	132	3
102	133	3				Aspergillus
103	134	1	Nocardia exalbida (10k cfu)			PCP, Exserohilum
104	135	2				Fusarium, Exophiala
229	136	2					RSV	RSV
109	137	1
110	138	1		Klebsiella pneumoniae
111	139	3						Influenzavirus-B
112	140	2					Rhinovirus	Rhinovirus-A
113	141	2				Fusarium	EBV
114	142	3					HHV6, Rhinovirus	Rhinovirus-C, HHV7
118	143	2					CMV	CMV
119	144	3
120	145	4				Aspergillus, Saccharomyces	CMV	CMV, Rhinovirus-C
121	146	1						Rhinovirus-C
122	147	1
123	148	1				Toxoplasma
124	149	2	Actinomyces					Polyomavirus-4
122	150	1	K.pneumoniae			Saccharomyces, Exophiala	Parainfluenzavirus-3
125	151	1
122	152	4						Rhinovirus-B
126	153	1					CMV
127	154	2	S.pneumoniae	Strep pneumo			Rhinovirus
128	155	2	Haemophilus, MRSA	H.flu	PCP (by "fungal PCR")	PCP, Fusarium	Rhinovirus	Rhinovirus-A, EBV, CMV
129	156	1				Aspergillus
130	157	1		E.faecalis			EBV (<LLOQ), HHV6 (<LLOQ)	Polyomavirus-4
131	158	1					HHV6 (<LLOQ), HHV7 (<LLOQ)
132	159	1					HHV6 (<LLOQ)
133	160	3	MSSA		Saccharomyces cerevisaea, PCP	Saccharomyces	HHV6	HHV6
134	161	4
135	162	3				Saccharomyces	HCOV	HCOV HKU1, Polyomavirus-4
136	163	1
137	164	3						HHV6
138	165	3		Bacillus cereus			HSV-1
139	166	3	E.coli (rare)	E.coli			CMV, HCOV	HCOV NL63
140	167	1
141	168	3				Alternaria, Aspergillus, Fusarium, Saccharomyces, Exserohilum
142	169	1				Cryptococcus
143	170	2	Strep pyogenes (group A), Staph aureus
144	171	1			C.albicans	Aspergillus, Candida
145	172	2				Cladosporium
146	173	1
147	174	1
148	175	2	P.aeruginosa	P.aerug			CMV	EBV
149	176	2	K.oxytoca			Fusarium	Rhinovirus
150	177	1		Klebsiella pneumoniae
151	178	1
152	179	1		H.paraflu
153	180	2	M.catarrhalis	M.catarrhalis				EBV
154	181	2					Adenovirus, CMV	Rhinovirus-B, EBV, CMV
155	182	1
149	183	2			C.parapsilosis		Rhinovirus	Rhinovirus-C
156	184	4
157	185	2		E.faecium			CMV, HMPV	HMPV
158	186	2	P.aeruginosa (S.pneumo PCR+)	P.aerug, S.mitis	A.niger (one colony, GM 0.30)	Alternaria	HCOV	HCOV, Influenzavirus-C
159	187	2	S.pneumoniae (PCR+)				Parainfluenzavirus-1, Rhinovirus	Parainfluenzavirus-1
160	188	1		E.coli
161	189	2
162	190	2		Abiotrophia defectiva
163	191	3
164	192	1					Rhinovirus	Rhinovirus-A
165	193	2						Rhinovirus-A
71	194	1
166	195	1				Nakaseomyces
167	196	4			A.fumigatus (few, GM 7.705)	Aspergillus		Bocavirus
72	197	1			A.glaucus (GM 0.095), Microascus restrictus
168	198	4
172	199	1	H.flu (numerous), Nocardia abscessus (by 16S)			Exserohilum		Rhinovirus-C
172	200	4				Aspergillus, Cladosporium		Rhinovirus-C
186	201	1			A.nidulans (rare, GM >5.8)	Aspergillus, Candida, Fusarium
188	202	1						HHV6
189	203	2				Fusarium, Saccharomyces	Rhinovirus	Rhinovirus-A
190	204	3				Aspergillus, Candida, Fusarium	CMV, EBV, RSV	RSV, CMV
191	205	2	H.haemolyticus, M.catarrhalis			Aspergillus, Candida, Fusarium, Exophiala, Saccharomyces
192	206	1	H.influenzae, H.parainfluenzae			Aspergillus, Fusarium, Rhizopus
193	207	1		Klebsiella michiganensis, Vibrio fluvialis
195	208	1						HCOV 229E, EBV
189	209	1		S.pneumo, S.mitis			Rhinovirus	Rhinovirus-A
194	210	1					HHV6
196	211	2				Fusarium, Saccharomyces
197	212	2	P.aeruginosa	P.aeruginosa
198	213	2	H.parainfluenzae (few)	H.paraflu
71	214	2
199	215	2		E.coli
200	216	2	M.catarrhalis	M.catarrhalis	A.niger (rare (0.162)		Rhinovirus
201	217	2
202	218	3
203	219	2				Fusarium	Influenza-A	Influenzavirus-A, HCOV NL63
205	220	2						Polyomavirus-4
204	221	4				Acanthamoeba		HSV1
191	222	2	H.influenzae	H.flu			Rhinovirus	Rhinovirus-C
204	223	1						HSV1
206	224	1				Fusarium
204	225	3	MRSA	S.aureus				Polyomavirus-3
207	226	1				PCP
208	227	2	H.influenzae	H.flu, Mycoplasma amphoriforme				Rhinovirus-A
209	228	1				Exserohilum
210	229	1	H.influenzae (rare)	H.flu			Rhinovirus	Rhinovirus-A
191	230	2	E.coli	E.coli, Prevotella melaninogenica	A.nidulans (rare, GM 0.162)
172	231	4	H.influenzae, few Nocardia	H.flu
210	232	4	H.influenzae			Pichia		Rhinovirus-A
211	233	3						HHV6
168	234	1
213	235	1				PCP		CMV
191	236	2	E.coli	E.coli				Parainfluenzavirus-4
214	237	4						Parvovirus-B19
209	238	4		M.catarrhalis, Strep mitis			Rhinovirus	Rhinovirus-B
215	239	1				PCP
216	240	2	H.influenzae	H.flu
217	241	1				Acanthamoeba
212	242	4					Rhinovirus	Rhinovirus-C
219	243	1				Aspergillus
218	244	4				Saccharomyces		HHV6, Adenovirus-B
219	245	1
169	246	1				Rhizopus
170	247	1				Fusarium
171	248	1					Rhinovirus	Rhinovirus-C
217	249	2		Corynebacterium tuberculostearicum
173	250	1				Rhizopus
217	251	2	M.catarrhalis	M.catarrhalis
175	252	1
176	253	1
177	254	2				Saccharomyces, Pichia
178	255	1
178	256	4
198	257	1			A.niger (rare, GM 0.061)			Polyomavirus-3
180	258	2	S.aureus	S.aureus			Rhinovirus	Rhinovirus-A
180	259	2	P.aeruginosa	P.aerug
179	260	1		Prevotella melaninogenica				HSV1
182	261	1
174	262	1	E.faecalis
180	263	2	P.aeruginosa	P.aerug		Pichia	Rhinovirus	Rhinovirus-A
183	264	2
180	265	2	P.aeruginosa	P.aerug		Pichia	Influenza-B	Rhinovirus-A
184	266	1
185	267	4				Cladosporium		CMV
184	268	1				Candida
179	269	2				Alternaria		Rhinovirus-A
217	270	1					Rhinovirus	Rhinovirus-A
187	271	2		E.coli			CMV
222	272	1						Rhinovirus-C
223	273	2		E.coli			CMV	CMV, Polyomavirus-4
224	274	1					CMV, Rhinovirus	HSV1, CMV, Rhinovirus-A
225	275	1		Klebsiella aerogenes
226	276	2			C.parapsilosis		CMV	CMV
227	277	1
228	278	1			Fusarium

## Sheet: SD5
	logFC	logCPM	LR	PValue	FDR	category
Haemophilus influenzae	-0.0149982	20.9504	57.9441	2.69672e-14	4.63836e-12	species
Moraxella catarrhalis	-0.0128042	25.343	18.3957	1.79466e-05	0.000440974	species
SEN virus	-0.0115378	19.8837	29.5393	5.47952e-08	3.14159e-06	species
Pseudomonas aeruginosa	-0.0114005	23.7029	8.80322	0.003007	0.0258602	species
Streptococcus pneumoniae	-0.0107409	19.6961	26.6671	2.41701e-07	1.03931e-05	species
Streptococcus mitis	-0.00921786	19.3481	25.8674	3.65691e-07	1.25798e-05	species
Prevotella melaninogenica	-0.0091673	20.0481	13.5367	0.000233938	0.00268249	species
Cutibacterium acnes	-0.00655993	19.0253	13.5685	0.000230014	0.00268249	species
Moraxella bovoculi	-0.00646462	18.8926	46.2038	1.06569e-11	9.16489e-10	species
Fusobacterium nucleatum	-0.00642689	19.0478	12.6859	0.000368426	0.00396057	species
Gemella haemolysans	-0.00602752	18.8807	23.045	1.58251e-06	4.53651e-05	species
Prevotella intermedia	-0.00493769	18.8958	9.43822	0.0021251	0.0192377	species
Prevotella oris	-0.00469667	18.9029	7.51663	0.00611319	0.047794	species
Prevotella scopos	-0.00449028	18.8006	13.7887	0.000204565	0.00268249	species
Neisseria subflava	-0.00434875	18.7793	15.1628	9.86258e-05	0.00169636	species
Actinomyces oris	-0.00393233	18.7641	15.6415	7.65564e-05	0.00155249	species
Haemophilus parainfluenzae	-0.00358509	18.7712	8.41303	0.00372541	0.0305129	species
Streptococcus pseudopneumoniae	-0.00332187	18.7328	15.5293	8.12351e-05	0.00155249	species
Streptococcus gwangjuense	-0.00291931	18.7194	14.0732	0.000175831	0.00252024	species
Actinomyces sp. oral taxon 169	-0.00272966	18.7223	10.92	0.000951305	0.00962496	species
Campylobacter showae	-0.00254802	18.7085	14.1343	0.000170214	0.00252024	species
Streptococcus sp. 116-D4	-0.0020746	18.6989	9.52537	0.00202651	0.0192377	species
Haemophilus	-0.0162037	20.8517	56.9712	4.42242e-14	4.99733e-12	genus
Streptococcus	-0.0124675	20.6189	22.7696	1.82635e-06	6.87926e-05	genus
Neisseria	-0.00920447	19.2118	21.1247	4.30348e-06	0.000121573	genus
Pseudomonas	-0.00814975	23.5426	7.81989	0.00516743	0.0499326	genus
Fusobacterium	-0.00707163	18.8532	16.9364	3.86541e-05	0.000873583	genus
Gemella	-0.00697064	18.6879	25.3047	4.89506e-07	2.76571e-05	genus
Prevotella	-0.00670707	20.3833	9.65402	0.00188938	0.0237222	genus
Actinomyces	-0.00587229	18.6897	12.8608	0.000335541	0.00541659	genus
Schaalia	-0.00539522	18.8283	7.77112	0.00530881	0.0499326	genus
Cutibacterium	-0.00533646	18.6168	13.298	0.000265691	0.00500384	genus
Rothia	-0.00527245	18.7051	9.12429	0.00252238	0.0285029	genus
Campylobacter	-0.00523988	18.6246	12.1892	0.000480681	0.00678961	genus
Lancefieldella	-0.00233752	18.4346	7.62876	0.00574446	0.0499326	genus
Actinobacteria	-0.0134002	22.1591	38.8213	4.64434e-10	1.3933e-09	phylum
Basidiomycota	-0.0126306	18.6357	43.0138	5.43541e-11	2.44594e-10	phylum
Bacteroidetes	-0.0125329	20.4313	41.0151	1.51061e-10	5.4382e-10	phylum
Fusobacteria	-0.0118434	18.4613	44.3317	2.77194e-11	2.44594e-10	phylum
Proteobacteria	-0.0114252	28.2792	46.5014	9.15507e-12	1.64791e-10	phylum
Firmicutes	-0.0104659	22.0224	20.0609	7.5016e-06	1.92898e-05	phylum
Peploviricota	-0.00512384	17.6582	11.059	0.000882596	0.00198584	phylum
Ascomycota	0.0123158	18.74	43.5296	4.17595e-11	2.44594e-10	phylum

## Sheet: SD9
	logFC.Var1.1v2	logFC.Var1.1v3	logFC.Var1.1v4	logFC.Var1.2v3	logFC.Var1.2v4	logFC.Var1.3v4	logCPM	LR	PValue	FDR	gene
TRIM44	1.55751	1.92742	1.30531	0.369907	-0.252204	-0.622112	7.62886	508.522	6.78728e-110	8.97675e-106	TRIM44
EPAS1	1.76756	2.15917	1.79222	0.391607	0.024656	-0.366951	7.9697	507.863	9.43333e-110	8.97675e-106	EPAS1
ARHGAP18	2.20179	3.25364	1.60878	1.05186	-0.593003	-1.64486	7.24494	499.849	5.14464e-108	3.26376e-104	ARHGAP18
LARP1	1.59223	1.97103	1.82432	0.3788	0.232089	-0.146711	7.98204	498.734	8.97563e-108	4.27061e-104	LARP1
HMGN1	1.70694	2.06453	1.5541	0.357593	-0.152835	-0.510428	6.53735	489.049	1.12685e-105	4.28924e-102	HMGN1
HNRNPUL1	1.26839	1.57345	1.59834	0.305058	0.329951	0.0248926	7.44076	484.727	9.73583e-105	3.08821e-101	HNRNPUL1
CAMSAP1	1.5211	1.62679	1.66169	0.10569	0.140598	0.0349075	7.57865	482.76	2.59854e-104	7.06506e-101	CAMSAP1
RREB1	1.44248	1.68593	1.70216	0.243456	0.259683	0.0162272	8.36524	478.3	2.40544e-103	5.72254e-100	RREB1
HIPK2	1.77543	2.26605	1.87311	0.490623	0.0976825	-0.392941	8.66724	477.705	3.23691e-103	6.84499e-100	HIPK2
SNTB1	1.99607	2.47885	1.82719	0.482783	-0.168875	-0.651658	7.16935	472.87	3.61247e-102	6.87524e-99	SNTB1
NCL	1.91153	2.49726	1.85326	0.585727	-0.0582754	-0.644003	8.25766	470.373	1.256e-101	2.17311e-98	NCL
TXLNA	1.39842	1.59323	1.6149	0.194807	0.216476	0.0216688	6.79761	467.162	6.23268e-101	9.88503e-98	TXLNA
CAT	2.0665	2.71531	1.61819	0.648814	-0.448305	-1.09712	6.57882	463.435	4.00152e-100	5.85823e-97	CAT
EHD4	1.57321	1.79993	1.8256	0.22672	0.252392	0.0256719	7.05076	462.906	5.2095e-100	7.08194e-97	EHD4
STAC	2.11862	2.4546	1.93847	0.335976	-0.180149	-0.516126	7.22025	462.075	7.88644e-100	1.00063e-96	STAC
AKR1A1	1.86608	2.19715	1.78748	0.331072	-0.0786043	-0.409676	6.60968	460.411	1.80949e-99	2.15239e-96	AKR1A1
HDLBP	1.66266	2.03062	1.53819	0.36796	-0.124469	-0.492429	8.53517	458.678	4.29573e-99	4.8092e-96	HDLBP
TGM2	2.43872	3.20056	2.78885	0.761847	0.350129	-0.411717	9.09051	453.615	5.37144e-98	5.6794e-95	TGM2
GGA2	2.31448	3.00858	2.16253	0.694102	-0.151944	-0.846047	8.41439	452.403	9.8316e-98	9.84816e-95	GGA2
LUC7L3	1.75499	2.54603	1.48809	0.791039	-0.266901	-1.05794	7.50497	450.96	2.01998e-97	1.92221e-94	LUC7L3
NUMA1	1.26466	1.58843	1.52838	0.32377	0.263721	-0.0600486	8.00673	450.483	2.56212e-97	2.32201e-94	NUMA1
NUCKS1	1.48268	2.25606	0.992666	0.773376	-0.490018	-1.26339	6.47606	449.332	4.54932e-97	3.93558e-94	NUCKS1
ATXN2L	1.33549	1.64173	1.60812	0.306241	0.272637	-0.0336039	7.146	448.896	5.65418e-97	4.67871e-94	ATXN2L
SEPTIN9	1.58631	1.65193	1.99977	0.0656252	0.413461	0.347835	8.68466	448.259	7.7704e-97	6.16193e-94	SEPTIN9
GSN	2.01932	2.68894	2.0757	0.66962	0.0563828	-0.613237	9.03491	447.13	1.36513e-96	1.03924e-93	GSN
ANXA2	2.3264	3.23723	1.81047	0.910837	-0.515924	-1.42676	9.04825	446.488	1.88006e-96	1.37621e-93	ANXA2
TUBB	2.30652	2.86913	2.12743	0.562604	-0.179094	-0.741697	7.08628	444.917	4.11726e-96	2.90221e-93	TUBB
GSE1	1.19744	1.00758	1.60655	-0.189856	0.409111	0.598967	7.63518	443.997	6.51367e-96	4.42744e-93	GSE1
WASF2	1.74421	2.53634	1.88303	0.792126	0.138817	-0.653309	7.59189	443.239	9.5064e-96	6.07126e-93	WASF2
ATN1	1.59353	1.63264	1.96426	0.0391138	0.370725	0.331611	7.27628	443.226	9.57008e-96	6.07126e-93	ATN1
NCOR2	1.67458	1.70156	2.39417	0.0269798	0.719588	0.692608	9.49477	442.331	1.49578e-95	9.18314e-93	NCOR2
RBM25	1.82821	2.76837	1.63058	0.940156	-0.197629	-1.13778	8.2842	440.812	3.19049e-95	1.89754e-92	RBM25
TLE5	1.76964	1.68387	2.07195	-0.0857648	0.302306	0.388071	7.0694	438.53	9.96295e-95	5.74591e-92	TLE5
CORO1C	2.21271	3.00104	1.93971	0.78833	-0.272995	-1.06133	8.40811	437.655	1.54111e-94	8.62661e-92	CORO1C
EIF4EBP2	1.64735	2.41427	1.49043	0.766911	-0.156926	-0.923837	7.20269	437.169	1.96476e-94	1.06838e-91	EIF4EBP2
CAPRIN1	1.66679	2.14306	1.29966	0.476274	-0.367128	-0.843402	7.245	434.876	6.16464e-94	3.25904e-91	CAPRIN1
CALM1	1.99465	2.73537	1.7514	0.740717	-0.243253	-0.983971	7.85449	434.665	6.85059e-94	3.5205e-91	CALM1
RCC2	1.7648	1.98944	1.77907	0.224633	0.0142652	-0.210368	6.89171	434.613	7.02915e-94	3.5205e-91	RCC2
ATP2A2	1.57766	1.99474	1.57636	0.417081	-0.00129959	-0.41838	8.10365	433.1	1.49577e-93	7.29934e-91	ATP2A2
PEBP1	2.24257	2.46812	1.85508	0.225549	-0.387487	-0.613036	6.25044	431.837	2.80845e-93	1.33626e-90	PEBP1
COX4I1	1.71593	2.22808	1.56549	0.512151	-0.150435	-0.662587	6.67597	430.652	5.07219e-93	2.35449e-90	COX4I1
SLCO2B1	2.50487	3.06036	2.4813	0.55549	-0.0235679	-0.579058	9.03736	427.714	2.19566e-92	9.94946e-90	SLCO2B1
VAT1	2.55957	2.98743	2.47582	0.427859	-0.083746	-0.511605	8.05467	427.376	2.5998e-92	1.15068e-89	VAT1
NARS1	1.86433	2.4506	1.39756	0.586263	-0.466773	-1.05304	6.41323	425.173	7.79813e-92	3.37304e-89	NARS1
CLTA	1.59845	2.06304	1.50013	0.464593	-0.0983193	-0.562913	6.65659	424.886	9.00195e-92	3.80723e-89	CLTA
ST13	1.86049	2.60094	1.4039	0.740449	-0.456597	-1.19705	6.89438	424.306	1.20212e-91	4.97366e-89	ST13
TRIM14	1.77268	2.14602	2.05803	0.373339	0.285345	-0.087994	7.47638	424.155	1.2962e-91	5.24879e-89	TRIM14
RNH1	1.88351	1.83051	2.20166	-0.0530035	0.318146	0.37115	8.03781	423.728	1.60382e-91	6.35915e-89	RNH1
RUNX1	1.55547	2.2552	1.7036	0.699726	0.14813	-0.551596	8.64455	423.574	1.73147e-91	6.72516e-89	RUNX1
SERBP1	1.49005	2.1316	1.10598	0.641545	-0.384079	-1.02562	6.91585	422.364	3.16681e-91	1.20541e-88	SERBP1
AP2M1	1.80358	2.24581	1.75004	0.442236	-0.0535316	-0.495768	7.37606	422.274	3.31163e-91	1.23582e-88	AP2M1
PTPN18	1.42022	1.53973	1.73291	0.119511	0.312698	0.193187	7.29702	420.169	9.4667e-91	3.4175e-88	PTPN18
EIF4B	1.67293	2.44162	1.4104	0.768681	-0.262531	-1.03121	7.229	420.158	9.517e-91	3.4175e-88	EIF4B
USP22	1.38764	1.59946	1.57554	0.211826	0.187907	-0.0239185	7.06583	419.504	1.31898e-90	4.64865e-88	USP22
FAM120A	1.60733	2.3787	1.56566	0.771369	-0.0416685	-0.813038	7.34771	419.15	1.57346e-90	5.44475e-88	FAM120A
PPIA	2.15084	2.74946	1.68049	0.598627	-0.470343	-1.06897	7.42376	418.941	1.74691e-90	5.93699e-88	PPIA
MLPH	1.87836	2.22326	1.97214	0.344902	0.0937814	-0.251121	8.17021	418.207	2.51875e-90	8.40996e-88	MLPH
CORO1B	1.66255	1.62279	2.20674	-0.0397587	0.544199	0.583958	7.24389	418.077	2.68729e-90	8.7043e-88	CORO1B
MINK1	2.22394	2.57161	2.67387	0.347669	0.449933	0.102264	8.96905	418.069	2.69837e-90	8.7043e-88	MINK1
PPP2R1A	1.1561	1.33423	1.35489	0.178138	0.198793	0.0206548	6.9665	417.623	3.37094e-90	1.06926e-87	PPP2R1A
BHLHE41	2.40393	2.85618	2.20707	0.45225	-0.196861	-0.649111	6.94391	417.165	4.2348e-90	1.32126e-87	BHLHE41
KCTD12	2.17364	3.05248	2.13752	0.878831	-0.0361201	-0.914952	7.64256	416.251	6.68191e-90	2.05113e-87	KCTD12
HMGN2	2.16968	3.15084	1.99444	0.981162	-0.175236	-1.1564	6.69471	415.772	8.48504e-90	2.56329e-87	HMGN2
CAPNS1	1.76131	1.92939	1.96243	0.168085	0.201129	0.033044	7.01825	415.395	1.024e-89	3.04512e-87	CAPNS1
GOLGA3	1.44427	1.5475	1.73487	0.10323	0.290598	0.187368	8.04341	415.06	1.21055e-89	3.54448e-87	GOLGA3
SERPINB6	1.37139	1.4987	1.36724	0.127307	-0.00414962	-0.131457	6.70519	412.948	3.47009e-89	1.00065e-86	SERPINB6
MSR1	2.71021	3.92536	2.1325	1.21516	-0.577702	-1.79286	8.76623	412.515	4.30815e-89	1.22377e-86	MSR1
ECH1	1.73711	1.7213	2.02293	-0.0158081	0.28582	0.301628	5.72324	412.098	5.30445e-89	1.48462e-86	ECH1
NCOR1	1.36088	2.08917	1.16171	0.728288	-0.199175	-0.927463	8.17422	410.622	1.10714e-88	3.05379e-86	NCOR1
RNPEP	1.58733	1.77419	1.78745	0.186853	0.20012	0.0132667	6.56425	409.693	1.7604e-88	4.78629e-86	RNPEP
HLA.DPB1	2.35435	3.48339	2.3892	1.12904	0.0348521	-1.09419	7.83156	409.623	1.82252e-88	4.88538e-86	HLA.DPB1
SEPTIN11	1.70674	2.14388	1.36712	0.437144	-0.33962	-0.776765	7.54258	409.472	1.96506e-88	5.19431e-86	SEPTIN11
DAB2	2.03911	2.8535	1.47269	0.814387	-0.566419	-1.38081	7.75233	409.278	2.16513e-88	5.64477e-86	DAB2
TNS3	1.73146	2.10327	1.75176	0.371808	0.0203007	-0.351507	8.60961	408.901	2.61219e-88	6.71828e-86	TNS3
HNRNPA1	1.97737	3.08395	1.6149	1.10658	-0.362466	-1.46905	7.76192	408.231	3.64922e-88	9.26026e-86	HNRNPA1
SRSF4	1.51126	1.9501	1.8357	0.438848	0.324442	-0.114405	6.86014	408.193	3.71921e-88	9.31369e-86	SRSF4
GNAS	1.7739	2.46116	1.89291	0.687265	0.119009	-0.568255	8.98974	406.381	9.18187e-88	2.26947e-85	GNAS
CANX	2.08361	2.93491	1.87396	0.851297	-0.209649	-1.06095	8.24639	406.201	1.0046e-87	2.45123e-85	CANX
AKT1	1.35409	1.14766	1.90086	-0.206436	0.54677	0.753205	7.81239	406.114	1.04906e-87	2.52729e-85	AKT1
KIAA0930	1.33757	1.31437	1.53683	-0.0232019	0.199263	0.222465	7.72966	405.667	1.31079e-87	3.11837e-85	KIAA0930
UBXN11	2.06331	2.55288	2.52033	0.489568	0.45702	-0.0325488	7.95219	404.312	2.57757e-87	5.93887e-85	UBXN11
RMDN3	1.97587	2.312	2.02962	0.336122	0.0537429	-0.282379	7.27706	404.284	2.6128e-87	5.93887e-85	RMDN3
EIF4G2	1.97908	3.39453	1.74656	1.41546	-0.232514	-1.64797	8.60179	404.281	2.61714e-87	5.93887e-85	EIF4G2
ALDH1A1	1.77934	2.83965	1.26477	1.06031	-0.514573	-1.57489	6.81357	404.278	2.62119e-87	5.93887e-85	ALDH1A1
NONO	1.74833	2.52749	1.84243	0.779167	0.0941076	-0.685059	7.07619	403.844	3.25459e-87	7.28723e-85	NONO
MACROH2A1	1.58996	2.37381	1.64662	0.783855	0.0566607	-0.727194	7.84126	403.566	3.73899e-87	8.27447e-85	MACROH2A1
MYOF	1.51546	2.11406	1.32561	0.5986	-0.189849	-0.788449	7.98117	403.466	3.92916e-87	8.59537e-85	MYOF
CTNND1	1.41798	2.06901	1.19037	0.651029	-0.22761	-0.878639	7.50076	403.26	4.35448e-87	9.41756e-85	CTNND1
PABPC4	1.54721	1.78509	1.42975	0.237878	-0.117461	-0.355339	7.07454	402.845	5.35752e-87	1.14567e-84	PABPC4
COLGALT1	2.34991	2.86168	2.65187	0.511775	0.301962	-0.209813	8.52344	402.788	5.51068e-87	1.16532e-84	COLGALT1
CABIN1	1.09656	0.988725	1.39245	-0.107838	0.295891	0.403729	7.83002	402.731	5.66974e-87	1.18579e-84	CABIN1
FBP1	3.00159	3.71393	2.6602	0.712347	-0.341384	-1.05373	8.14589	402.432	6.58111e-87	1.36143e-84	FBP1
EVL	2.16511	2.52936	2.38749	0.364247	0.222379	-0.141868	8.63961	401.679	9.58422e-87	1.96136e-84	EVL
SNX2	1.98952	2.7171	1.41534	0.727581	-0.574175	-1.30176	6.81331	401.539	1.02732e-86	2.08e-84	SNX2
NMT1	1.30426	1.31681	1.20145	0.0125529	-0.102814	-0.115367	6.60873	401.449	1.07457e-86	2.15276e-84	NMT1
TTC7A	1.65266	1.81752	1.83936	0.164864	0.1867	0.0218364	7.89794	400.659	1.59347e-86	3.15905e-84	TTC7A
VEGFB	1.9007	1.80652	2.31688	-0.094185	0.416174	0.510359	6.06868	400.636	1.61192e-86	3.16268e-84	VEGFB
SPRED1	1.69731	2.27603	1.33971	0.578722	-0.357593	-0.936315	7.02485	400.587	1.65167e-86	3.20761e-84	SPRED1
CDC42BPB	2.09349	2.40057	1.98966	0.30707	-0.103837	-0.410907	8.55975	400.47	1.75114e-86	3.36644e-84	CDC42BPB
BAG6	1.38304	1.76723	1.75201	0.384192	0.368968	-0.0152236	7.33067	400.294	1.9117e-86	3.63835e-84	BAG6
ZFAND5	1.69058	2.53447	1.76471	0.843882	0.0741282	-0.769754	7.46295	400.229	1.97493e-86	3.72147e-84	ZFAND5
SMARCA2	1.07754	1.56092	0.95113	0.483379	-0.126406	-0.609785	7.46555	399.898	2.32932e-86	4.34624e-84	SMARCA2
DYNC1H1	1.82923	2.40679	1.79725	0.577559	-0.0319831	-0.609542	9.22013	399.713	2.55478e-86	4.71354e-84	DYNC1H1
ACIN1	1.48407	2.29029	1.83614	0.806215	0.352067	-0.454147	8.08399	399.696	2.57571e-86	4.71354e-84	ACIN1
CNDP2	1.32042	1.58023	1.40818	0.259814	0.0877634	-0.17205	7.88077	399.609	2.69096e-86	4.87757e-84	CNDP2
HSP90AB1	2.3748	3.51755	1.92375	1.14275	-0.451059	-1.5938	8.43201	398.916	3.80116e-86	6.82487e-84	HSP90AB1
ANP32B	2.10663	2.67249	1.95607	0.565864	-0.150557	-0.716421	7.15494	398.885	3.86021e-86	6.86612e-84	ANP32B
SUGP2	1.52911	1.77566	1.65085	0.246551	0.121741	-0.124809	7.3241	398.634	4.37611e-86	7.71169e-84	SUGP2
HLA.DPA1	2.61201	3.97023	2.39996	1.35822	-0.212052	-1.57028	8.45929	398.262	5.26695e-86	9.19639e-84	HLA.DPA1
RACK1	1.86583	2.65138	1.72545	0.785554	-0.140371	-0.925925	7.76601	397.134	9.24784e-86	1.60005e-83	RACK1
EWSR1	1.299	2.17062	1.35127	0.871613	0.052266	-0.819347	7.48836	396.85	1.06534e-85	1.82663e-83	EWSR1
DCAF5	1.26065	1.61461	1.05172	0.353961	-0.208932	-0.562893	6.85134	396.817	1.08319e-85	1.84065e-83	DCAF5
SORBS3	1.50571	1.30948	2.02774	-0.196229	0.522028	0.718257	7.4163	396.784	1.10089e-85	1.85418e-83	SORBS3
DPYSL2	1.79616	2.14647	1.61686	0.350307	-0.179301	-0.529608	7.77632	396.565	1.2282e-85	2.05045e-83	DPYSL2
XRCC6	1.70769	2.08615	1.38208	0.378453	-0.325612	-0.704065	6.38256	396.382	1.34525e-85	2.22633e-83	XRCC6
RAD23A	1.57519	1.73553	1.96443	0.160333	0.38924	0.228908	6.01795	396.046	1.59048e-85	2.60949e-83	RAD23A
SRP14	1.92927	2.68405	1.53109	0.754773	-0.398186	-1.15296	6.08236	396.013	1.61695e-85	2.63023e-83	SRP14
DOK2	2.15421	2.44749	2.52645	0.293279	0.372239	0.0789601	7.11854	395.845	1.75865e-85	2.83649e-83	DOK2
DENND11	1.53355	1.8756	1.249	0.342042	-0.284551	-0.626593	6.7608	395.664	1.92446e-85	3.07785e-83	DENND11
ACTN4	1.66462	2.00748	2.30707	0.342857	0.642449	0.299591	8.38529	395.554	2.03306e-85	3.22444e-83	ACTN4
TRIO	1.49148	1.78191	1.43527	0.290433	-0.05621	-0.346643	8.7342	395.344	2.25747e-85	3.55076e-83	TRIO
ILF3	1.36595	1.57439	1.60206	0.208437	0.236108	0.0276708	7.91903	395.251	2.36439e-85	3.68845e-83	ILF3
CIB1	2.04473	2.45535	2.07895	0.410612	0.0342206	-0.376391	6.08747	394.813	2.94188e-85	4.55203e-83	CIB1
TBC1D9B	1.43201	1.34084	1.75518	-0.0911752	0.323168	0.414343	7.93947	394.06	4.28421e-85	6.57558e-83	TBC1D9B
DTX4	1.35906	1.5085	1.36032	0.149436	0.00125515	-0.148181	6.90885	393.663	5.22099e-85	7.93283e-83	DTX4
EIF4A2	2.11973	3.45039	1.62167	1.33066	-0.498053	-1.82872	6.55981	393.651	5.25187e-85	7.93283e-83	EIF4A2
YWHAG	2.08322	2.81346	2.01226	0.730242	-0.0709649	-0.801207	7.38765	393.512	5.62854e-85	8.43483e-83	YWHAG
NPM1	1.64203	2.49823	1.15091	0.856203	-0.491116	-1.34732	6.94763	393.205	6.56181e-85	9.75658e-83	NPM1
SRRT	1.36259	1.5688	1.7929	0.206212	0.430306	0.224094	7.22349	393.175	6.65886e-85	9.82414e-83	SRRT
PTGES3	1.67612	2.20004	1.38886	0.523916	-0.287255	-0.811171	6.55714	392.694	8.46592e-85	1.23498e-82	PTGES3
DAPK1	1.70977	2.15408	1.68936	0.444308	-0.0204109	-0.464719	8.14146	392.686	8.50054e-85	1.23498e-82	DAPK1
ENSA	1.14274	1.66048	1.16029	0.517734	0.0175487	-0.500185	6.49549	392.559	9.054e-85	1.30542e-82	ENSA
EP400	1.00851	0.989198	1.14806	-0.0193171	0.139545	0.158862	8.24807	392.404	9.78246e-85	1.39985e-82	EP400
BAZ1B	1.27435	1.72145	1.09433	0.447097	-0.180013	-0.62711	6.99877	392.016	1.18694e-84	1.68582e-82	BAZ1B
YY1	1.37752	1.63985	1.55854	0.262332	0.181017	-0.0813149	6.92746	391.825	1.30582e-84	1.84091e-82	YY1
U2AF2	1.47582	1.73784	2.01758	0.262019	0.541758	0.279738	7.28979	391.66	1.41796e-84	1.98431e-82	U2AF2
YWHAH	2.24928	2.73515	2.30413	0.485877	0.054858	-0.431019	6.98409	390.697	2.29225e-84	3.18439e-82	YWHAH
SFPQ	1.68256	2.67945	1.75581	0.996891	0.0732498	-0.923641	7.85183	390.296	2.79943e-84	3.86078e-82	SFPQ
TRIM28	1.67956	2.0217	1.96926	0.34214	0.289702	-0.0524371	7.15492	389.974	3.28677e-84	4.50027e-82	TRIM28
SET	1.65818	2.149	1.47719	0.490817	-0.180992	-0.67181	6.94313	389.419	4.33417e-84	5.89199e-82	SET
PDLIM1	1.86786	2.08377	1.65293	0.215905	-0.214938	-0.430843	6.44867	389.3	4.60013e-84	6.20919e-82	PDLIM1
APEX1	1.80999	2.28708	1.64054	0.477097	-0.169449	-0.646546	5.5616	389.134	4.9978e-84	6.69846e-82	APEX1
ATP5IF1	1.69558	2.06878	1.62477	0.373208	-0.070806	-0.444014	5.67222	388.498	6.86223e-84	9.133e-82	ATP5IF1
ACADVL	2.28743	3.25645	2.49425	0.969019	0.206815	-0.762204	8.30476	388.182	8.03294e-84	1.06169e-81	ACADVL
TUFM	1.67533	2.01068	1.71258	0.335347	0.0372436	-0.298103	6.02195	387.62	1.06302e-83	1.39527e-81	TUFM
EIF3A	1.93149	2.91268	1.78909	0.981189	-0.142397	-1.12359	8.50149	387.541	1.10607e-83	1.44183e-81	EIF3A
ZBTB4	1.40685	1.34328	1.73092	-0.0635728	0.324074	0.387647	6.91197	387.494	1.13213e-83	1.46576e-81	ZBTB4
FMNL2	2.21232	3.07051	1.82749	0.858191	-0.384827	-1.24302	8.22724	387.266	1.26888e-83	1.63172e-81	FMNL2
CAST	1.27098	1.97115	1.07973	0.700165	-0.191249	-0.891414	7.81718	386.8	1.60012e-83	2.04385e-81	CAST
NEK6	1.78608	2.24876	1.99094	0.46268	0.20486	-0.25782	7.59947	386.5	1.85907e-83	2.35879e-81	NEK6
CD164	1.91022	2.92317	1.86384	1.01295	-0.0463741	-1.05932	7.48808	386.453	1.90321e-83	2.3988e-81	CD164
SCD	3.16732	4.24426	2.93474	1.07694	-0.232578	-1.30951	8.94297	386.289	2.06453e-83	2.58501e-81	SCD
C1orf162	1.81112	2.71251	1.60676	0.901384	-0.204361	-1.10575	6.35668	386.269	2.08609e-83	2.59493e-81	C1orf162
HSP90B1	2.4108	3.80625	1.76016	1.39545	-0.650633	-2.04609	7.81704	386.243	2.11309e-83	2.61145e-81	HSP90B1
LRP1	2.64169	3.41038	2.95684	0.768697	0.315149	-0.453548	11.441	386.177	2.18389e-83	2.68154e-81	LRP1
MARCO	3.05829	4.3309	2.89849	1.27261	-0.159801	-1.43242	9.13452	385.811	2.62136e-83	3.18993e-81	MARCO
PRPF8	1.39126	1.77495	1.47302	0.383693	0.0817634	-0.30193	7.95661	385.803	2.63145e-83	3.18993e-81	PRPF8
ARRDC4	2.45677	3.41015	2.05865	0.953382	-0.398123	-1.3515	7.72963	384.594	4.80782e-83	5.7913e-81	ARRDC4
SLFN11	2.1287	3.06992	1.78301	0.941228	-0.345685	-1.28691	7.07298	384.54	4.93914e-83	5.91205e-81	SLFN11
PDXK	1.58133	1.75841	1.95914	0.177076	0.377811	0.200736	8.42106	384.394	5.3128e-83	6.31958e-81	PDXK
FLII	1.77594	2.289	2.25552	0.513062	0.479576	-0.0334853	8.50311	384.212	5.81856e-83	6.87819e-81	FLII
MRC1	3.22319	4.89725	2.2871	1.67406	-0.936087	-2.61015	9.51317	384.172	5.935e-83	6.97252e-81	MRC1
SEPTIN2	1.55773	2.24485	1.30886	0.687112	-0.248877	-0.935989	7.30868	384.14	6.02958e-83	7.04018e-81	SEPTIN2
ELOB	2.27739	3.0163	2.36573	0.738906	0.0883404	-0.650566	6.07416	383.803	7.13408e-83	8.27902e-81	ELOB
LRRC59	1.5736	1.8808	1.4959	0.3072	-0.0777045	-0.384905	6.09116	383.722	7.42827e-83	8.56817e-81	LRRC59
NFE2L1	1.38614	1.57047	1.6853	0.184339	0.299159	0.11482	6.9618	383.673	7.61082e-83	8.72585e-81	NFE2L1
CAPN1	1.14538	1.15139	1.54572	0.00600597	0.400337	0.394331	7.42032	383.381	8.80372e-83	1.00331e-80	CAPN1
SRSF1	1.78639	2.73785	1.31664	0.951464	-0.469752	-1.42122	5.47928	383.137	9.9464e-83	1.12679e-80	SRSF1
CITED2	2.19346	2.71749	2.33725	0.524035	0.14379	-0.380245	6.76036	383.002	1.06368e-82	1.19787e-80	CITED2
HADHA	1.61664	2.10689	1.21692	0.490246	-0.399719	-0.889966	6.72329	382.989	1.07062e-82	1.1986e-80	HADHA
SRSF11	1.54181	2.42277	1.41254	0.880958	-0.129272	-1.01023	7.23379	382.937	1.09867e-82	1.2228e-80	SRSF11
SMARCC2	1.19404	1.36058	1.29794	0.166537	0.103901	-0.0626361	7.39851	382.648	1.26923e-82	1.40442e-80	SMARCC2
ARGLU1	1.89398	3.21507	2.08287	1.3211	0.188896	-1.1322	7.13858	382.064	1.69802e-82	1.86802e-80	ARGLU1
ARID1A	1.20137	1.55494	1.66648	0.353574	0.465109	0.111535	7.61234	381.891	1.85166e-82	2.02533e-80	ARID1A
SAMHD1	2.23056	3.71886	2.25156	1.48829	0.020993	-1.4673	8.59131	381.66	2.07767e-82	2.25955e-80	SAMHD1
MYL6	2.04487	3.12659	2.07675	1.08173	0.0318827	-1.04984	7.59019	379.882	5.04257e-82	5.45285e-80	MYL6
DCAF7	1.41662	1.74733	1.23475	0.330711	-0.181869	-0.51258	6.83747	379.784	5.29489e-82	5.69335e-80	DCAF7
CYFIP1	1.34552	1.41292	1.32202	0.0674049	-0.0235012	-0.0909061	7.73232	379.479	6.16325e-82	6.58983e-80	CYFIP1
VAMP8	2.16905	2.69864	1.898	0.529587	-0.271053	-0.80064	6.06357	379.208	7.05592e-82	7.50214e-80	VAMP8
HLA.DMA	2.08514	2.77842	2.07323	0.693282	-0.0119099	-0.705192	6.63844	378.603	9.54068e-82	1.00877e-79	HLA.DMA
INPPL1	1.45305	1.55261	1.92261	0.0995525	0.469554	0.370001	7.67609	378.586	9.6212e-82	1.01166e-79	INPPL1
C1QA	2.97307	4.11482	2.96789	1.14175	-0.00518178	-1.14693	7.94139	378.112	1.21884e-81	1.27456e-79	C1QA
NECAP2	1.25812	1.65893	1.37185	0.400809	0.113725	-0.287084	6.77284	377.709	1.49021e-81	1.54982e-79	NECAP2
PLD3	2.28149	2.54552	2.53423	0.264031	0.252742	-0.0112891	7.94689	377.252	1.87172e-81	1.93601e-79	PLD3
RBM39	1.59711	2.93849	1.57465	1.34138	-0.022466	-1.36385	8.02103	377.115	2.00372e-81	2.06134e-79	RBM39
TUBA1B	2.40245	3.01339	2.57001	0.610937	0.167557	-0.44338	6.35719	377.063	2.05587e-81	2.10362e-79	TUBA1B
PI4K2A	1.72219	1.97238	1.76732	0.250196	0.0451336	-0.205063	5.96557	376.798	2.34738e-81	2.38906e-79	PI4K2A
PSMA7	2.06522	2.4983	1.97642	0.433077	-0.0888063	-0.521883	6.77156	376.249	3.08563e-81	3.11379e-79	PSMA7
SLTM	1.53056	2.44103	1.12502	0.910472	-0.405543	-1.31601	7.2721	376.245	3.0922e-81	3.11379e-79	SLTM
SNX3	2.00918	2.51565	1.69413	0.506476	-0.315052	-0.821528	6.37233	375.895	3.68126e-81	3.68746e-79	SNX3
USF2	1.58987	2.02493	2.22157	0.435059	0.631697	0.196639	7.41008	375.854	3.75802e-81	3.74464e-79	USF2
CYP27A1	2.60941	3.52097	2.58819	0.911559	-0.0212216	-0.932781	8.27596	375.812	3.83751e-81	3.80394e-79	CYP27A1
SIDT2	1.97793	2.32424	2.23495	0.346309	0.257019	-0.0892897	8.43298	375.685	4.0885e-81	4.03172e-79	SIDT2
AUP1	1.75336	2.44614	1.90349	0.692774	0.150122	-0.542652	5.93336	375.441	4.61756e-81	4.52997e-79	AUP1
SHTN1	1.56047	2.0707	1.17602	0.510229	-0.384453	-0.894683	6.95009	374.479	7.46164e-81	7.28256e-79	SHTN1
GPRIN3	2.04125	2.91292	1.70504	0.87167	-0.336211	-1.20788	8.11075	374.347	7.96705e-81	7.73617e-79	GPRIN3
SCP2	1.43038	2.00679	0.971318	0.576414	-0.45906	-1.03547	6.28468	373.998	9.48222e-81	9.16069e-79	SCP2
GNAQ	1.32808	2.20946	1.36048	0.881379	0.0324014	-0.848978	7.03766	373.973	9.59946e-81	9.22711e-79	GNAQ
PDCD6IP	1.64534	2.50176	1.34353	0.856422	-0.301809	-1.15823	7.44128	373.916	9.87795e-81	9.44709e-79	PDCD6IP
LGALS3	2.38172	3.32632	2.06368	0.944607	-0.318033	-1.26264	7.7007	373.265	1.36683e-80	1.30067e-78	LGALS3
MLEC	1.48382	1.69057	1.39024	0.206747	-0.093582	-0.300329	6.31875	372.966	1.58634e-80	1.50205e-78	MLEC
SPTAN1	1.48303	1.79643	1.43587	0.313392	-0.0471685	-0.360561	8.45636	372.92	1.62335e-80	1.52949e-78	SPTAN1
PHLDA3	2.34307	2.35838	2.62701	0.0153104	0.28394	0.26863	6.99548	372.43	2.07261e-80	1.94315e-78	PHLDA3
PFDN5	1.69857	2.39838	1.58401	0.699808	-0.114561	-0.814369	6.60193	372.401	2.10287e-80	1.96186e-78	PFDN5
ZC3H13	1.23214	1.9391	0.988358	0.70696	-0.24378	-0.95074	7.52426	372.224	2.29653e-80	2.13208e-78	ZC3H13
FKBP15	1.65672	2.74556	1.65487	1.08885	-0.00184883	-1.09069	8.16007	372.046	2.51021e-80	2.31914e-78	FKBP15
ABR	1.66619	1.86048	2.08303	0.194291	0.416847	0.222556	9.01101	371.909	2.68729e-80	2.46401e-78	ABR
KHDRBS1	1.45199	2.0049	1.38296	0.552909	-0.0690236	-0.621933	6.33606	371.905	2.6929e-80	2.46401e-78	KHDRBS1
GM2A	2.19507	3.01292	1.96429	0.817853	-0.230783	-1.04864	7.45912	371.875	2.73346e-80	2.48915e-78	GM2A
EID1	1.9097	2.54457	1.62572	0.634877	-0.283973	-0.918851	5.45162	371.611	3.11777e-80	2.82559e-78	EID1
WNK1	1.41388	2.20176	1.55193	0.787875	0.138046	-0.649829	8.50663	371.242	3.74846e-80	3.38107e-78	WNK1
CTNNA1	1.43721	2.04394	1.35924	0.60673	-0.0779609	-0.684691	7.73543	371.232	3.76714e-80	3.3819e-78	CTNNA1
CAPG	2.33959	2.89576	2.28953	0.556166	-0.0500651	-0.606232	8.19431	371.104	4.01468e-80	3.5872e-78	CAPG
AP1B1	1.441	1.4843	1.7917	0.0432973	0.350698	0.307401	7.59837	370.829	4.60562e-80	4.09599e-78	AP1B1
KIAA0100	1.58718	2.07785	1.39477	0.490671	-0.192412	-0.683083	7.50941	370.501	5.42279e-80	4.8003e-78	KIAA0100
EFCAB14	1.32569	1.85716	1.00294	0.531472	-0.322752	-0.854224	6.69273	369.937	7.18587e-80	6.33155e-78	EFCAB14
C6orf62	1.81943	3.14964	2.10559	1.33021	0.286164	-1.04404	7.30127	369.902	7.31171e-80	6.41274e-78	C6orf62
PPARG	2.31556	2.833	1.70009	0.517432	-0.615475	-1.13291	7.35207	369.852	7.49489e-80	6.54324e-78	PPARG
ANXA11	1.46527	2.13178	1.75304	0.666512	0.287774	-0.378738	8.11699	369.657	8.25859e-80	7.17705e-78	ANXA11
CDC37	2.02429	2.64548	2.50942	0.621187	0.485134	-0.136053	8.04175	369.563	8.65489e-80	7.48727e-78	CDC37
CSDE1	1.73936	2.99449	1.2968	1.25513	-0.442556	-1.69769	7.87895	369.416	9.31775e-80	8.02423e-78	CSDE1
CALCOCO1	1.25526	1.67858	1.386	0.423316	0.13074	-0.292576	7.65973	369.265	1.00415e-79	8.60854e-78	CALCOCO1
FGD2	1.95181	2.37529	2.16545	0.423481	0.213641	-0.20984	8.451	369.091	1.09554e-79	9.34992e-78	FGD2
LGALS9	1.58847	2.10896	1.90961	0.520481	0.321136	-0.199345	7.32665	368.796	1.26895e-79	1.07816e-77	LGALS9
ACLY	1.18952	1.26609	1.07739	0.0765674	-0.112129	-0.188696	6.9856	368.156	1.74595e-79	1.47684e-77	ACLY
RRBP1	1.66612	2.11356	2.12754	0.447437	0.461416	0.013979	8.57253	368.115	1.78223e-79	1.50086e-77	RRBP1
CTSC	2.10589	3.35735	1.83087	1.25146	-0.275016	-1.52647	8.11809	368.105	1.79065e-79	1.5013e-77	CTSC
HNRNPU	1.66925	2.9432	2.17208	1.27395	0.502827	-0.771124	8.4771	368.082	1.81213e-79	1.51265e-77	HNRNPU
ARRB1	1.43605	1.51094	1.62499	0.074895	0.188942	0.114047	7.29294	368.036	1.8539e-79	1.54076e-77	ARRB1
SNRNP200	1.16943	1.52739	1.21839	0.357954	0.0489541	-0.309	7.87922	366.892	3.2791e-79	2.71338e-77	SNRNP200
QARS1	1.39958	1.52821	1.25169	0.128628	-0.147883	-0.276511	6.64464	366.827	3.38686e-79	2.79042e-77	QARS1
HNRNPDL	1.69555	2.31268	1.55338	0.617132	-0.142174	-0.759306	6.59309	366.58	3.83124e-79	3.14294e-77	HNRNPDL
DHRS3	1.49753	1.51275	1.67352	0.0152166	0.17599	0.160773	6.18746	366.566	3.85879e-79	3.15195e-77	DHRS3
VCP	1.56466	2.2764	1.69657	0.711741	0.131912	-0.579829	7.59191	366.55	3.8883e-79	3.16248e-77	VCP
RAB14	1.40701	2.08884	1.00794	0.681835	-0.399064	-1.0809	6.11828	366.315	4.37172e-79	3.54053e-77	RAB14
LGALS3BP	2.42814	3.13031	2.79063	0.702175	0.362496	-0.339679	8.2247	366.171	4.69946e-79	3.78983e-77	LGALS3BP
C1QC	3.15124	4.38603	3.28418	1.23479	0.132946	-1.10185	8.68592	366.103	4.86102e-79	3.90358e-77	C1QC
YWHAQ	1.8378	2.1493	1.49537	0.311506	-0.342431	-0.653937	6.33291	365.949	5.24925e-79	4.19763e-77	YWHAQ
TRAK1	1.08108	1.33636	1.11095	0.255286	0.0298739	-0.225412	7.57657	365.878	5.43777e-79	4.33019e-77	TRAK1
ACBD3	1.41201	1.7778	1.27251	0.36579	-0.139495	-0.505285	6.04952	365.728	5.85871e-79	4.64595e-77	ACBD3
HMGB1	1.26729	1.77018	0.961692	0.502888	-0.3056	-0.808488	6.37095	365.396	6.91533e-79	5.4611e-77	HMGB1
ZMYND8	1.14484	1.34801	1.07483	0.20317	-0.0700113	-0.273181	6.96942	365.289	7.29278e-79	5.73538e-77	ZMYND8
ZNF609	0.961224	1.19763	1.07671	0.236409	0.115486	-0.120923	7.35965	365.168	7.74802e-79	6.06833e-77	ZNF609
TGFBI	2.03431	2.66735	1.99845	0.633045	-0.0358633	-0.668908	8.17228	364.76	9.49347e-79	7.4049e-77	TGFBI
DZIP1L	1.74274	2.14662	1.84318	0.403877	0.100437	-0.30344	7.51268	364.455	1.10572e-78	8.58945e-77	DZIP1L
PYGB	1.44272	1.36159	1.66451	-0.081121	0.221792	0.302913	7.27673	364.354	1.16248e-78	8.99365e-77	PYGB
SND1	1.26032	1.57548	1.19986	0.315161	-0.0604513	-0.375612	7.46722	364.226	1.23936e-78	9.54958e-77	SND1
CAPN2	1.50994	1.89005	1.48471	0.380113	-0.025229	-0.405342	7.89007	363.847	1.49699e-78	1.14882e-76	CAPN2
MS4A7	2.63577	4.00926	2.13841	1.37349	-0.497362	-1.87086	7.80482	363.461	1.81469e-78	1.38704e-76	MS4A7
PTMS	2.26548	2.49546	2.69836	0.22998	0.432883	0.202903	7.80237	362.993	2.29221e-78	1.74342e-76	PTMS
CD81	2.16071	2.19439	2.48223	0.0336855	0.321517	0.287832	8.3009	362.986	2.29928e-78	1.74342e-76	CD81
SORT1	1.66093	2.26868	1.51657	0.607748	-0.144367	-0.752115	7.81528	362.459	2.99084e-78	2.2588e-76	SORT1
AGPS	1.58421	2.31594	0.880852	0.731724	-0.703362	-1.43509	6.71848	362.313	3.21655e-78	2.41966e-76	AGPS
IRF8	1.64066	2.00999	1.66239	0.369325	0.0217263	-0.347598	7.09361	361.961	3.83349e-78	2.8724e-76	IRF8
GPI	1.26038	1.28434	1.31586	0.023954	0.0554715	0.0315174	7.78109	361.378	5.1264e-78	3.8261e-76	GPI
SRRM2	2.02418	3.4738	2.77641	1.44963	0.752233	-0.697393	10.1836	361.336	5.23494e-78	3.89185e-76	SRRM2
APOC1	2.98857	4.16093	2.43572	1.17235	-0.552852	-1.7252	6.97175	361.228	5.52642e-78	4.09256e-76	APOC1
TMEM63A	1.67331	1.87085	1.82013	0.197537	0.146819	-0.0507184	7.98465	361.213	5.56694e-78	4.10659e-76	TMEM63A
VDAC1	1.63724	1.85421	1.39297	0.216969	-0.244269	-0.461238	6.27955	361.061	6.00573e-78	4.41317e-76	VDAC1
SRSF7	1.63617	2.36365	1.2663	0.727483	-0.369869	-1.09735	6.11179	360.819	6.77429e-78	4.95878e-76	SRSF7
HNRNPH1	1.99795	2.98828	1.87651	0.990325	-0.121442	-1.11177	8.03141	360.729	7.08598e-78	5.16706e-76	HNRNPH1
MTCH1	1.51014	1.99667	1.88707	0.486529	0.376932	-0.109597	7.05771	360.631	7.43985e-78	5.4044e-76	MTCH1
HNRNPAB	1.81749	2.09648	1.80703	0.278989	-0.0104583	-0.289447	6.45829	360.127	9.56507e-78	6.92177e-76	HNRNPAB
NOL7	1.48981	1.94227	1.54242	0.45246	0.0526065	-0.399853	5.52147	359.76	1.14873e-77	8.2813e-76	NOL7
DVL3	1.0898	1.11516	1.37297	0.0253574	0.28317	0.257812	7.01392	359.744	1.158e-77	8.31663e-76	DVL3
CS	1.36875	1.65273	1.2803	0.283979	-0.0884573	-0.372436	6.42944	359.59	1.25052e-77	8.94733e-76	CS
CIAO1	1.38249	1.54445	1.43511	0.161958	0.0526114	-0.109347	6.04838	359.549	1.27603e-77	9.09565e-76	CIAO1
PTBP1	1.54877	1.43351	1.93957	-0.115257	0.390798	0.506055	7.43519	359.511	1.30067e-77	9.2367e-76	PTBP1
FGD5	1.71191	1.92164	1.74006	0.209733	0.0281547	-0.181579	7.61984	359.194	1.52338e-77	1.07781e-75	FGD5
HMGN3	1.71686	2.65388	1.23067	0.937014	-0.486194	-1.42321	4.57624	359.096	1.59985e-77	1.12772e-75	HMGN3
BPTF	1.17838	1.70173	1.07306	0.523358	-0.105318	-0.628675	7.79604	358.781	1.87197e-77	1.31466e-75	BPTF
UCP2	1.84253	2.51461	1.88654	0.672083	0.0440167	-0.628066	7.56664	358.676	1.9727e-77	1.38031e-75	UCP2
GSTP1	2.09007	2.57251	2.29064	0.482439	0.20057	-0.281869	7.23787	358.567	2.08221e-77	1.4516e-75	GSTP1
C1QB	3.1364	4.44393	3.20207	1.30753	0.0656685	-1.24186	8.77585	358.528	2.12397e-77	1.47531e-75	C1QB
HNRNPD	1.1606	1.68457	0.994846	0.523968	-0.165756	-0.689724	6.52183	357.765	3.10649e-77	2.14992e-75	HNRNPD
COPG1	1.43108	1.94805	1.49123	0.516969	0.0601481	-0.456821	7.0619	357.735	3.15329e-77	2.1744e-75	COPG1
AP3D1	1.46922	1.49789	2.08102	0.0286757	0.611798	0.583123	8.45879	357.643	3.30206e-77	2.26876e-75	AP3D1
UBXN1	1.67176	2.3887	1.85355	0.716941	0.181791	-0.53515	6.41972	357.481	3.57816e-77	2.44962e-75	UBXN1
GRK3	1.58576	2.12982	1.18048	0.544064	-0.405274	-0.949338	7.21924	357.378	3.76824e-77	2.57051e-75	GRK3
ACP5	2.82442	3.43513	2.89206	0.61071	0.0676401	-0.54307	8.06632	357.204	4.10898e-77	2.79293e-75	ACP5
TBC1D9	1.39556	1.68818	1.02666	0.292625	-0.368898	-0.661523	6.8128	357.106	4.31544e-77	2.92283e-75	TBC1D9
ARHGAP31	1.37354	1.82488	1.28603	0.451343	-0.087504	-0.538847	7.19721	356.663	5.38021e-77	3.63107e-75	ARHGAP31
ZBTB7A	1.58034	1.63837	2.24199	0.058023	0.661643	0.60362	7.36379	356.528	5.75538e-77	3.87055e-75	ZBTB7A
EIF5	1.43796	2.04971	1.38621	0.611754	-0.0517455	-0.6635	7.22746	356.382	6.19057e-77	4.1352e-75	EIF5
HP1BP3	1.695	2.05555	1.44749	0.360551	-0.247514	-0.608064	7.35249	356.381	6.19237e-77	4.1352e-75	HP1BP3
ATP5F1B	2.12839	3.21532	1.68998	1.08693	-0.438414	-1.52535	6.94562	355.982	7.55875e-77	5.03001e-75	ATP5F1B
PTP4A2	1.27263	1.82813	1.22785	0.555503	-0.0447778	-0.600281	7.01037	355.932	7.74708e-77	5.13737e-75	PTP4A2
STARD7	1.51928	2.10162	1.30552	0.582348	-0.213762	-0.79611	6.2464	355.877	7.9629e-77	5.26215e-75	STARD7
ALAS1	2.05106	2.68079	1.89099	0.629724	-0.16007	-0.789794	6.94079	355.445	9.87847e-77	6.50543e-75	ALAS1
RING1	1.38778	1.51309	1.68329	0.125305	0.295512	0.170207	5.8481	354.854	1.32615e-76	8.70321e-75	RING1
CD52	2.52961	2.85487	2.21883	0.325264	-0.310773	-0.636037	5.42637	354.723	1.41589e-76	9.26023e-75	CD52
MPRIP	1.18364	1.20834	1.49083	0.024698	0.307192	0.282493	8.2682	354.631	1.48246e-76	9.6624e-75	MPRIP
INF2	1.78991	1.59953	2.25697	-0.190379	0.467063	0.657442	8.46172	354.527	1.56075e-76	1.01379e-74	INF2
GPX4	2.12391	2.40486	2.46796	0.280947	0.344046	0.063099	7.47469	354.263	1.78108e-76	1.15298e-74	GPX4
SNX17	1.43519	1.66967	1.40335	0.234487	-0.0318401	-0.266328	6.44299	353.887	2.14833e-76	1.386e-74	SNX17
KCNAB2	1.58058	1.63813	2.04481	0.0575486	0.464233	0.406685	8.40288	353.875	2.16121e-76	1.3896e-74	KCNAB2
PPM1G	1.21179	1.36657	1.40633	0.154781	0.194544	0.0397634	6.44245	353.272	2.91792e-76	1.86982e-74	PPM1G
PKM	1.91275	2.83838	2.04109	0.925631	0.128335	-0.797296	8.94794	353.259	2.93737e-76	1.87597e-74	PKM
PLCB2	2.01418	2.575	2.35549	0.56082	0.341301	-0.21952	8.73383	353.032	3.28882e-76	2.09341e-74	PLCB2
SRRM1	1.08946	1.5765	0.962227	0.487035	-0.127238	-0.614274	7.01838	352.95	3.42744e-76	2.17027e-74	SRRM1
GDI2	1.67873	2.38589	1.27944	0.707158	-0.399291	-1.10645	6.88019	352.947	3.43239e-76	2.17027e-74	GDI2
TKT	1.75455	2.27937	2.16751	0.524812	0.412955	-0.111856	8.35076	352.861	3.58268e-76	2.2578e-74	TKT
POGK	1.14457	1.52962	0.904522	0.385056	-0.240047	-0.625103	6.52421	352.793	3.70575e-76	2.32765e-74	POGK
EIF3B	1.11071	0.94136	1.20055	-0.169348	0.0898424	0.25919	7.15984	352.668	3.94513e-76	2.46986e-74	EIF3B
LPXN	1.6564	2.47326	1.4184	0.816861	-0.237998	-1.05486	6.43863	352.642	3.99547e-76	2.49318e-74	LPXN
CCNI	1.93964	3.05155	1.7123	1.1119	-0.227347	-1.33925	7.57179	352.594	4.09351e-76	2.546e-74	CCNI
TUBB6	1.80321	1.74176	2.03247	-0.0614488	0.229256	0.290705	6.59973	351.992	5.52395e-76	3.42449e-74	TUBB6
HLA.DQB1	2.59094	3.84785	2.62824	1.2569	0.0372971	-1.21961	8.08006	350.876	9.63948e-76	5.95645e-74	HLA.DQB1
SRSF6	1.74922	2.53481	1.55926	0.785583	-0.189969	-0.975552	6.64278	350.514	1.15448e-75	7.1107e-74	SRSF6
LENG8	1.87425	2.63038	2.76788	0.756128	0.893632	0.137504	8.77479	350.256	1.31295e-75	8.06066e-74	LENG8
EIF4G1	1.33407	1.79978	1.70208	0.465717	0.368018	-0.0976985	7.954	349.791	1.65543e-75	1.01306e-73	EIF4G1
LPL	2.70203	3.74194	1.82978	1.03991	-0.872249	-1.91216	7.77423	349.774	1.67e-75	1.0187e-73	LPL
SFXN3	1.21526	1.30106	1.36243	0.0857998	0.147174	0.0613746	6.63195	349.662	1.76543e-75	1.07347e-73	SFXN3
PNN	1.64121	2.62538	1.50525	0.984164	-0.135963	-1.12013	6.62025	349.366	2.04595e-75	1.24008e-73	PNN
PNISR	1.42475	2.72944	1.29694	1.3047	-0.127807	-1.4325	7.17775	348.301	3.47922e-75	2.10211e-73	PNISR
PSMB7	1.34444	1.91931	1.20807	0.574877	-0.136372	-0.711249	5.71498	348.009	4.02478e-75	2.42404e-73	PSMB7
HMGXB3	1.00172	1.36233	0.929985	0.360604	-0.0717366	-0.432341	6.53021	347.968	4.10895e-75	2.46693e-73	HMGXB3
UBA52	2.0001	2.44975	2.05057	0.449648	0.0504617	-0.399186	7.12311	347.929	4.18927e-75	2.50724e-73	UBA52
BSG	2.25143	2.47843	2.64446	0.226997	0.393025	0.166029	8.11046	347.814	4.43695e-75	2.64715e-73	BSG
SNRNP70	1.88204	2.40202	2.55143	0.51998	0.669386	0.149406	8.23547	347.798	4.47095e-75	2.6591e-73	SNRNP70
HNRNPA2B1	1.7484	3.47266	1.85825	1.72426	0.10985	-1.61441	8.31734	347.328	5.6524e-75	3.35129e-73	HNRNPA2B1
NDUFV1	1.33638	1.26881	1.6682	-0.0675698	0.331818	0.399388	6.3281	347.294	5.7478e-75	3.39727e-73	NDUFV1
UPF2	1.18879	1.79995	0.868849	0.611163	-0.319937	-0.9311	6.76708	347.009	6.62563e-75	3.904e-73	UPF2
PABPC1	2.21022	3.59702	2.02423	1.3868	-0.185987	-1.57279	9.41986	346.808	7.32515e-75	4.29909e-73	PABPC1
RNPEPL1	1.42104	1.42573	1.91868	0.00468277	0.497632	0.492949	7.59768	346.804	7.34135e-75	4.29909e-73	RNPEPL1
TMED10	1.72024	2.26084	1.60107	0.540603	-0.119166	-0.659769	6.50508	346.789	7.39415e-75	4.31673e-73	TMED10
HECTD1	1.28987	1.89316	0.972872	0.603291	-0.316997	-0.920288	7.65887	346.642	7.95712e-75	4.63119e-73	HECTD1
CDK9	1.70251	1.96889	2.07412	0.266375	0.371601	0.105226	6.42368	346.562	8.2815e-75	4.80529e-73	CDK9
FAM32A	1.45342	1.77541	1.62395	0.321984	0.170527	-0.151457	5.35325	346.551	8.32602e-75	4.81644e-73	FAM32A
SPIDR	1.32996	1.663	1.19117	0.333034	-0.138795	-0.471829	7.32181	346.401	8.97422e-75	5.17568e-73	SPIDR
YBX3	1.3939	2.06377	1.48517	0.669871	0.0912706	-0.578601	7.47405	346.32	9.34185e-75	5.37142e-73	YBX3
PNPLA6	2.44685	3.2449	2.88809	0.798047	0.44124	-0.356807	9.55589	345.962	1.1167e-74	6.40149e-73	PNPLA6
SCARB2	1.76832	2.3757	1.55169	0.607376	-0.216626	-0.824003	7.01101	345.871	1.16874e-74	6.67972e-73	SCARB2
CCDC88A	2.09168	3.05497	1.46802	0.963294	-0.623654	-1.58695	8.35776	345.744	1.24527e-74	7.09578e-73	CCDC88A
TULP4	1.06137	1.17539	1.00066	0.114022	-0.0607035	-0.174726	7.36448	345.684	1.28321e-74	7.29019e-73	TULP4
TIMP2	2.12726	2.66911	2.53301	0.541851	0.405747	-0.136105	7.27739	345.663	1.29667e-74	7.3447e-73	TIMP2
PRKCSH	1.43777	1.63168	2.01498	0.193906	0.577211	0.383305	7.50768	345.527	1.38767e-74	7.83685e-73	PRKCSH
CTNNB1	1.89679	2.97774	1.6547	1.08096	-0.242089	-1.32304	8.02201	345.337	1.52558e-74	8.59021e-73	CTNNB1
TFRC	2.46649	3.57086	2.12284	1.10437	-0.343655	-1.44802	8.43924	345.301	1.55251e-74	8.71602e-73	TFRC
CST3	2.16474	3.19324	2.63816	1.02851	0.473424	-0.555082	8.18545	345.263	1.58217e-74	8.8564e-73	CST3
GGA1	1.12477	1.20608	1.55872	0.0813138	0.433954	0.35264	7.62984	345.226	1.61238e-74	8.99908e-73	GGA1
ACO2	1.3014	1.18129	1.37519	-0.120113	0.0737944	0.193908	6.38	345.207	1.62716e-74	9.05501e-73	ACO2
ABCG1	2.15407	2.52007	2.12938	0.366	-0.0246893	-0.390689	8.37519	345.136	1.68614e-74	9.35588e-73	ABCG1
LRRFIP1	1.69222	2.6881	1.76922	0.995879	0.0770002	-0.918879	8.91545	345.078	1.73536e-74	9.601e-73	LRRFIP1
ALDH2	1.8821	2.36448	1.879	0.482381	-0.00309328	-0.485474	7.83021	344.624	2.17668e-74	1.20077e-72	ALDH2
S100A10	2.26837	2.91719	1.84103	0.648816	-0.427338	-1.07615	6.85083	344.52	2.29173e-74	1.26058e-72	S100A10
TAX1BP1	1.42452	2.34446	1.07563	0.919937	-0.34889	-1.26883	6.97345	344.189	2.70324e-74	1.48265e-72	TAX1BP1
NCEH1	2.14253	2.52137	1.68674	0.378838	-0.455788	-0.834627	6.41992	344.162	2.74062e-74	1.49883e-72	NCEH1
IRF5	1.43334	1.43051	1.79201	-0.00282203	0.358676	0.361498	6.85614	344.127	2.78829e-74	1.52053e-72	IRF5
YWHAE	1.67443	2.46483	1.44861	0.790399	-0.225815	-1.01621	7.14299	343.849	3.2032e-74	1.74181e-72	YWHAE
KHSRP	1.30542	1.21583	1.64213	-0.0895848	0.336711	0.426296	6.96617	343.817	3.2549e-74	1.76488e-72	KHSRP
ERP29	1.36197	1.49957	1.48817	0.137599	0.126199	-0.0114001	5.74995	343.426	3.95393e-74	2.13782e-72	ERP29
CDV3	1.70909	2.44249	1.66285	0.733404	-0.0462389	-0.779643	7.05655	343.326	4.15693e-74	2.24121e-72	CDV3
ENOSF1	1.18321	1.30844	1.01892	0.125235	-0.164288	-0.289523	6.88144	343.045	4.78279e-74	2.57136e-72	ENOSF1
MAP4	1.05498	1.25792	1.03961	0.202936	-0.0153698	-0.218306	7.72075	342.837	5.30437e-74	2.84374e-72	MAP4
ENG	1.90958	1.9723	2.20998	0.0627217	0.300399	0.237677	7.14626	342.665	5.77844e-74	3.08919e-72	ENG
ARFGEF2	1.14615	1.50977	0.774207	0.363626	-0.371941	-0.735567	7.11542	342.656	5.80436e-74	3.09436e-72	ARFGEF2
NOP53	1.54897	1.66219	1.93761	0.113221	0.38864	0.275419	7.51972	342.5	6.27352e-74	3.33513e-72	NOP53
RBM12B	1.46185	1.9997	1.10643	0.537852	-0.355414	-0.893266	5.70086	342.321	6.86076e-74	3.63716e-72	RBM12B
GPNMB	2.64096	3.61818	2.08768	0.977218	-0.553277	-1.5305	8.45413	342.043	7.88153e-74	4.1667e-72	GPNMB
SON	1.51119	2.75398	1.80383	1.24279	0.292635	-0.950155	8.26113	341.891	8.49897e-74	4.48067e-72	SON
STK24	1.13112	1.49112	1.32606	0.360001	0.194941	-0.16506	6.54841	341.693	9.38285e-74	4.933e-72	STK24
VSIG4	2.80713	4.41588	2.62928	1.60875	-0.177847	-1.7866	7.83014	341.685	9.42079e-74	4.9393e-72	VSIG4
COX5B	1.6589	1.85654	1.71427	0.197638	0.0553716	-0.142267	5.57491	341.227	1.1837e-73	6.18907e-72	COX5B
MAF	1.53659	1.99483	1.83632	0.458242	0.299723	-0.158518	6.62935	341.149	1.23084e-73	6.41791e-72	MAF
LDHB	1.47177	1.994	0.85323	0.522222	-0.618544	-1.14077	6.0997	341.073	1.27834e-73	6.64734e-72	LDHB
SUPT5H	1.00302	1.26739	1.49345	0.264366	0.490431	0.226065	7.85307	340.805	1.46077e-73	7.57532e-72	SUPT5H
MDH2	1.51959	1.64007	1.51425	0.12048	-0.00533626	-0.125816	6.18859	340.715	1.52761e-73	7.90038e-72	MDH2
NPLOC4	1.01811	1.16866	1.24401	0.15055	0.225899	0.0753492	7.42209	340.587	1.62891e-73	8.40148e-72	NPLOC4
ZFHX3	0.845588	0.843699	0.986282	-0.00188857	0.140695	0.142583	7.496	340.509	1.69327e-73	8.7098e-72	ZFHX3
MCM3AP	1.28849	1.57601	1.45931	0.287526	0.170819	-0.116706	7.26752	340.466	1.72973e-73	8.87338e-72	MCM3AP
SH2B3	1.59969	2.05933	2.02919	0.459642	0.429503	-0.0301388	7.53277	339.944	2.24346e-73	1.14779e-71	SH2B3
HUWE1	1.41212	2.07478	1.47835	0.662665	0.0662356	-0.59643	8.63664	339.869	2.3295e-73	1.18861e-71	HUWE1
LTA4H	2.15497	3.32638	1.79599	1.17141	-0.358983	-1.53039	8.12916	339.799	2.41182e-73	1.22732e-71	LTA4H
MBD2	1.32712	1.877	1.27353	0.549881	-0.0535911	-0.603473	6.81178	339.691	2.54567e-73	1.29198e-71	MBD2
DDX42	1.11585	1.57456	0.938632	0.458713	-0.177215	-0.635928	6.65194	339.242	3.18428e-73	1.61179e-71	DDX42
HEXB	2.04627	2.59013	1.90775	0.543861	-0.138524	-0.682386	7.07697	339.201	3.25031e-73	1.64084e-71	HEXB
SYNGR2	1.87049	2.0453	2.32118	0.17481	0.450697	0.275886	6.8754	339.01	3.57399e-73	1.79948e-71	SYNGR2
SYK	1.57354	2.52018	1.7399	0.946638	0.166358	-0.780281	7.62745	338.879	3.81525e-73	1.91588e-71	SYK
WDR81	1.44873	1.23147	2.10939	-0.21726	0.660657	0.877917	7.46081	338.86	3.85257e-73	1.92953e-71	WDR81
NUCB1	1.89196	2.74477	2.73509	0.852805	0.843129	-0.0096764	7.98209	338.673	4.22886e-73	2.11243e-71	NUCB1
PIGT	1.30463	1.40756	1.55535	0.10293	0.25072	0.14779	5.90144	338.654	4.26922e-73	2.12701e-71	PIGT
EEF2	2.39512	3.31992	2.59091	0.9248	0.195792	-0.729008	9.91143	338.638	4.30282e-73	2.13816e-71	EEF2
LDB1	1.24484	1.17206	1.69112	-0.0727855	0.446277	0.519062	6.2208	338.491	4.63118e-73	2.29533e-71	LDB1
NCKAP1L	1.67174	2.51995	1.52548	0.848212	-0.146258	-0.99447	8.31064	338.467	4.68612e-73	2.31653e-71	NCKAP1L
HSPA9	1.49027	2.05567	1.10746	0.565395	-0.382814	-0.948209	6.62331	338.185	5.39273e-73	2.65892e-71	HSPA9
CIITA	1.71936	2.27044	2.07789	0.551088	0.358528	-0.19256	8.79368	337.993	5.93376e-73	2.91812e-71	CIITA
ALCAM	1.55608	2.48321	1.2314	0.927131	-0.324678	-1.25181	7.21374	337.97	6.00412e-73	2.94511e-71	ALCAM
UBAP2L	1.00359	1.52705	1.05457	0.523459	0.0509868	-0.472472	7.30623	337.899	6.21895e-73	3.04265e-71	UBAP2L
MAN2B1	1.57043	1.90117	2.10414	0.330744	0.533714	0.20297	7.22242	337.814	6.48823e-73	3.16626e-71	MAN2B1
GPD1	2.04444	2.00273	2.13937	-0.0417138	0.0949279	0.136642	6.85142	337.688	6.91127e-73	3.36408e-71	GPD1
CYB5R3	1.4311	1.38641	1.81571	-0.0446879	0.384614	0.429302	7.26218	337.666	6.98679e-73	3.39216e-71	CYB5R3
PTMA	2.18951	2.97745	2.42384	0.787942	0.234334	-0.553607	8.60587	337.47	7.70303e-73	3.72739e-71	PTMA
GCN1	1.18007	1.21447	1.29113	0.0343994	0.111058	0.0766586	7.91207	337.467	7.71643e-73	3.72739e-71	GCN1
PPP6R1	1.38031	1.50586	2.00343	0.125551	0.62312	0.49757	7.7223	337.447	7.79155e-73	3.75414e-71	PPP6R1
CCL18	3.58567	4.64673	2.78024	1.06106	-0.805426	-1.86649	7.77685	337.44	7.81933e-73	3.75802e-71	CCL18
CALR	2.42143	3.50716	2.34838	1.08573	-0.0730432	-1.15878	7.9873	337.273	8.49974e-73	4.07474e-71	CALR
UAP1L1	1.31117	1.02542	1.88182	-0.285743	0.570656	0.856398	6.58797	337.221	8.72085e-73	4.17023e-71	UAP1L1
PFKL	1.34535	1.03293	2.02767	-0.312416	0.682326	0.994743	8.11076	336.982	9.82411e-73	4.68603e-71	PFKL
B3GNT7	1.81202	1.70747	2.2497	-0.104554	0.437679	0.542233	6.66433	336.579	1.2012e-72	5.7153e-71	B3GNT7
MYO6	1.36968	2.02353	1.11227	0.653857	-0.257412	-0.911269	7.3263	336.389	1.32025e-72	6.26608e-71	MYO6
ALKBH5	1.54365	1.78243	1.35912	0.238778	-0.184535	-0.423313	5.8127	336.079	1.54099e-72	7.29554e-71	ALKBH5
FYCO1	0.888035	0.976087	0.912923	0.0880522	0.0248877	-0.0631645	7.04778	335.673	1.88723e-72	8.91261e-71	FYCO1
YBX1	2.55573	3.37487	2.17201	0.81914	-0.383724	-1.20286	8.62425	335.635	1.92254e-72	9.05686e-71	YBX1
CTSZ	2.81537	3.78003	2.96773	0.964656	0.152356	-0.8123	8.93967	335.546	2.01001e-72	9.44555e-71	CTSZ
SPEN	1.07328	1.57892	1.26985	0.505643	0.196575	-0.309068	7.73138	335.469	2.08855e-72	9.79047e-71	SPEN
CTSH	1.55402	1.86205	1.65977	0.30803	0.105748	-0.202283	7.33411	335.024	2.60714e-72	1.21914e-70	CTSH
FAM50A	1.94374	2.37195	2.44372	0.428215	0.499984	0.0717689	7.22516	334.712	3.04568e-72	1.42072e-70	FAM50A
HDGF	1.36885	1.78394	1.79097	0.415091	0.422124	0.00703284	7.03721	334.561	3.2844e-72	1.52833e-70	HDGF
OSBPL11	1.9649	2.98204	1.49808	1.01714	-0.46682	-1.48396	6.54914	334.522	3.34917e-72	1.55467e-70	OSBPL11
FN1	3.46327	5.09028	3.01472	1.62701	-0.448542	-2.07555	11.6103	334.171	3.99033e-72	1.84778e-70	FN1
AMFR	1.39458	1.54148	1.36786	0.146908	-0.0267118	-0.17362	6.64395	334.116	4.10006e-72	1.89399e-70	AMFR
COPA	1.25387	2.14004	1.20564	0.886166	-0.0482342	-0.9344	7.36534	333.757	4.90447e-72	2.2601e-70	COPA
ALDH3B1	1.36089	1.42725	1.96535	0.0663609	0.604461	0.5381	7.53216	333.363	5.96811e-72	2.7436e-70	ALDH3B1
CCDC6	1.19031	1.44119	0.798637	0.250886	-0.391668	-0.642554	6.42327	333.326	6.07877e-72	2.78774e-70	CCDC6
ARF6	1.69622	2.38232	1.91195	0.686101	0.215733	-0.470368	6.92453	333.111	6.76585e-72	3.09537e-70	ARF6
ITPK1	1.37729	1.46402	1.86677	0.0867364	0.489478	0.402742	7.58385	332.995	7.16888e-72	3.26595e-70	ITPK1
FKBP1A	1.82313	3.1499	1.71092	1.32676	-0.112213	-1.43898	6.44328	332.994	7.17302e-72	3.26595e-70	FKBP1A
DENND4C	1.93233	2.68398	1.49894	0.751648	-0.433393	-1.18504	7.60545	332.691	8.34361e-72	3.78987e-70	DENND4C
RAP2B	1.72998	2.43568	1.74415	0.705699	0.0141722	-0.691527	6.94391	332.346	9.90874e-72	4.49007e-70	RAP2B
CALM2	1.5678	2.41791	0.996013	0.850102	-0.571791	-1.42189	6.79703	332.151	1.09221e-71	4.9375e-70	CALM2
PCM1	1.28825	2.09328	0.944942	0.805033	-0.34331	-1.14834	7.93214	332.104	1.11787e-71	5.04154e-70	PCM1
TAF15	1.06393	1.34386	1.05361	0.279928	-0.0103235	-0.290251	6.39297	332.085	1.12846e-71	5.07726e-70	TAF15
UQCRC1	1.30369	1.38841	1.71779	0.0847239	0.414099	0.329375	6.49506	331.963	1.19925e-71	5.38305e-70	UQCRC1
CTBP1	1.21406	0.917748	1.67978	-0.296311	0.465721	0.762032	7.17991	331.917	1.2274e-71	5.49644e-70	CTBP1
TRIM8	1.48401	1.91145	2.07262	0.427434	0.588603	0.161169	6.90441	331.648	1.40299e-71	6.26799e-70	TRIM8
TRIM26	1.01281	1.25962	1.25661	0.24681	0.243802	-0.00300818	6.54354	331.585	1.44821e-71	6.45487e-70	TRIM26
RPN2	1.78275	2.12168	1.40592	0.338931	-0.376835	-0.715766	6.50118	331.221	1.73653e-71	7.72189e-70	RPN2
NUPR1	1.6475	2.06037	1.53337	0.412876	-0.114122	-0.526999	7.34549	331.132	1.81481e-71	8.05114e-70	NUPR1
MYO9B	1.92221	2.90983	2.45559	0.987617	0.533375	-0.454242	9.88545	331.109	1.83592e-71	8.12589e-70	MYO9B
CFL1	1.68574	2.48215	2.10589	0.796416	0.420158	-0.376258	7.68251	330.878	2.05998e-71	9.09643e-70	CFL1
TCF7L2	1.5357	2.00683	1.59456	0.471132	0.058862	-0.41227	7.04218	330.722	2.22626e-71	9.80793e-70	TCF7L2
CLUH	1.23572	0.774914	1.86453	-0.460807	0.628807	1.08961	7.52946	330.705	2.24511e-71	9.86809e-70	CLUH
ECPAS	1.3801	2.0418	1.0294	0.661704	-0.3507	-1.0124	7.6558	330.612	2.35197e-71	1.0314e-69	ECPAS
MBNL1	1.48212	2.66871	1.26661	1.18658	-0.215518	-1.4021	7.27865	330.523	2.45862e-71	1.07569e-69	MBNL1
HLA.DRA	3.00042	5.48532	2.73779	2.4849	-0.262632	-2.74753	9.6466	330.069	3.08343e-71	1.34596e-69	HLA.DRA
CCND3	1.39569	1.51832	1.70916	0.122637	0.313472	0.190835	6.97065	330.003	3.18614e-71	1.38761e-69	CCND3
SF1	1.33395	1.91943	1.99197	0.585486	0.658027	0.0725405	7.46443	329.79	3.54383e-71	1.53986e-69	SF1
CTSB	2.6299	4.01714	2.75176	1.38724	0.121867	-1.26538	10.3829	329.72	3.66887e-71	1.59057e-69	CTSB
LAMP1	2.05837	2.83266	2.45704	0.774283	0.39867	-0.375614	7.94549	329.631	3.8345e-71	1.6586e-69	LAMP1
UBB	2.31617	3.17036	2.15784	0.854187	-0.158337	-1.01252	6.35422	329.536	4.02198e-71	1.73574e-69	UBB
ZNF217	1.44436	2.3299	1.54718	0.885537	0.102819	-0.782718	6.88979	329.43	4.23979e-71	1.8256e-69	ZNF217
ANXA5	2.13874	3.38218	1.7686	1.24344	-0.370138	-1.61358	7.87348	329.342	4.42939e-71	1.90294e-69	ANXA5
TGOLN2	1.82753	2.9273	2.03398	1.09977	0.206452	-0.893316	8.14387	329.32	4.47751e-71	1.91928e-69	TGOLN2
RBM6	1.4604	1.9843	1.47482	0.523897	0.0144233	-0.509474	7.40396	329.265	4.60208e-71	1.96824e-69	RBM6
KIF5B	1.47671	2.56647	1.22897	1.08976	-0.247734	-1.3375	7.36956	329.212	4.72526e-71	2.01639e-69	KIF5B
MROH1	1.25251	1.03001	1.81008	-0.222502	0.557571	0.780073	8.38006	329.159	4.85312e-71	2.06632e-69	MROH1
CDK5RAP3	1.51335	2.14827	1.68413	0.634922	0.170782	-0.46414	6.98014	328.875	5.58937e-71	2.37449e-69	CDK5RAP3
PLCB3	1.37801	1.11464	1.82413	-0.263373	0.446126	0.709499	7.43805	328.86	5.63199e-71	2.38726e-69	PLCB3
TMC6	1.74796	1.70658	2.28624	-0.0413736	0.53828	0.579654	8.04532	328.84	5.68973e-71	2.40638e-69	TMC6
EIF3I	1.48749	1.67906	1.34565	0.191567	-0.141843	-0.333409	5.57358	328.576	6.48801e-71	2.73791e-69	EIF3I
ALDH3A2	1.26609	1.42837	0.917051	0.16228	-0.349038	-0.511318	6.61648	328.369	7.19329e-71	3.02882e-69	ALDH3A2
HECTD3	1.27564	1.24391	1.37758	-0.0317284	0.10194	0.133668	6.91698	328.26	7.59692e-71	3.19171e-69	HECTD3
RANGAP1	1.03613	0.925093	1.28056	-0.111037	0.244428	0.355466	6.87205	328.071	8.34645e-71	3.49889e-69	RANGAP1
EML4	1.9418	3.37003	1.7003	1.42823	-0.241504	-1.66974	7.95216	327.743	9.82975e-71	4.11164e-69	EML4
GSTK1	1.31711	1.89072	1.43205	0.573606	0.114934	-0.458672	6.64436	327.695	1.00676e-70	4.2019e-69	GSTK1
CLTC	1.51361	2.5695	1.15766	1.05589	-0.355946	-1.41184	7.82274	327.663	1.02275e-70	4.2593e-69	CLTC
PLXND1	1.57224	1.57818	2.13197	0.00593953	0.559731	0.553791	8.59284	327.475	1.12364e-70	4.66924e-69	PLXND1
CLIP4	1.7057	2.31833	1.26346	0.612633	-0.442241	-1.05487	7.16843	327.211	1.28158e-70	5.31394e-69	CLIP4
UTRN	1.3563	2.47848	1.16746	1.12218	-0.188842	-1.31102	8.65708	327.015	1.41278e-70	5.84521e-69	UTRN
MRFAP1	1.56928	2.2612	1.68644	0.691921	0.117166	-0.574756	6.72289	326.873	1.51655e-70	6.26096e-69	MRFAP1
ZFYVE26	1.34245	1.98227	1.38825	0.639826	0.0458014	-0.594024	8.36373	326.709	1.64586e-70	6.78008e-69	ZFYVE26
DCTN1	0.845873	1.1667	1.03353	0.320829	0.187661	-0.133168	7.48021	326.59	1.74672e-70	7.18004e-69	DCTN1
DDX41	1.12685	0.989806	1.41429	-0.137042	0.287438	0.42448	6.38693	326.574	1.76046e-70	7.22094e-69	DDX41
ZDHHC7	1.31232	1.46242	1.36152	0.150102	0.0492001	-0.100902	6.32413	326.256	2.06289e-70	8.44323e-69	ZDHHC7
FRMD4A	1.19498	1.25474	1.20538	0.0597584	0.0103981	-0.0493603	7.48628	326.133	2.19326e-70	8.94114e-69	FRMD4A
CMPK1	1.62724	2.16448	1.0147	0.537235	-0.612547	-1.14978	6.0696	326.132	2.19394e-70	8.94114e-69	CMPK1
GOLGB1	1.24514	2.22186	1.01571	0.976724	-0.229433	-1.20616	7.80936	326.009	2.33337e-70	9.48902e-69	GOLGB1
HNRNPA3	1.33178	2.49643	1.35787	1.16464	0.0260815	-1.13856	6.82624	325.667	2.7665e-70	1.12264e-68	HNRNPA3
RAB11FIP1	1.44638	2.29429	1.81191	0.847907	0.36553	-0.482377	7.61949	325.661	2.77476e-70	1.1236e-68	RAB11FIP1
MICAL1	1.72754	2.5168	2.38092	0.789264	0.653385	-0.135879	8.45693	325.506	2.99835e-70	1.21156e-68	MICAL1
EIF3D	1.27876	1.56706	1.10676	0.288296	-0.172002	-0.460298	6.51946	325.495	3.01504e-70	1.21573e-68	EIF3D
PPP1CA	1.57913	1.92855	2.14465	0.349422	0.565522	0.216099	6.31423	325.447	3.08789e-70	1.24247e-68	PPP1CA
PPP1R9B	1.63131	2.02812	2.33453	0.396815	0.703228	0.306413	7.53849	324.921	4.01286e-70	1.61124e-68	PPP1R9B
MAT2A	1.6807	2.54194	1.63748	0.861248	-0.0432135	-0.904462	6.60847	324.896	4.063e-70	1.62794e-68	MAT2A
DDOST	1.5867	1.65644	1.69045	0.0697399	0.103751	0.0340111	5.98486	324.625	4.65153e-70	1.85983e-68	DDOST
RBP4	2.31699	2.23906	2.58972	-0.077929	0.272735	0.350664	6.25763	324.594	4.72325e-70	1.88455e-68	RBP4
GTF2F1	1.37949	1.32247	1.77252	-0.0570182	0.393034	0.450053	6.55022	324.421	5.14993e-70	2.05049e-68	GTF2F1
VIM	2.51482	4.04701	2.0372	1.53219	-0.477618	-2.00981	8.53704	324.266	5.56246e-70	2.21012e-68	VIM
PDK4	1.95147	2.64133	1.34506	0.689866	-0.606409	-1.29628	6.55444	324.125	5.96867e-70	2.36658e-68	PDK4
MDH1	1.39902	1.93723	0.805828	0.538209	-0.593194	-1.1314	5.9385	323.99	6.3813e-70	2.52493e-68	MDH1
MGAT5	1.24713	1.58511	1.09021	0.337981	-0.156911	-0.494892	6.98685	323.932	6.57044e-70	2.59437e-68	MGAT5
DDRGK1	1.50454	1.49775	1.90197	-0.00678881	0.397438	0.404227	6.15657	323.893	6.70036e-70	2.64019e-68	DDRGK1
GPS1	1.25311	0.742374	1.75288	-0.510736	0.499773	1.01051	6.4521	323.846	6.85823e-70	2.69682e-68	GPS1
ARHGEF10L	1.63122	1.78525	2.08792	0.154033	0.456704	0.302671	8.38708	323.757	7.17023e-70	2.81369e-68	ARHGEF10L
DUS1L	1.33927	0.939496	1.79662	-0.39977	0.457357	0.857127	6.89113	323.587	7.80413e-70	3.05613e-68	DUS1L
GAA	1.96845	2.03097	2.5709	0.0625205	0.602447	0.539926	8.21177	323.333	8.85471e-70	3.45666e-68	GAA
SNX1	1.05565	1.42835	1.07803	0.372695	0.0223727	-0.350322	7.18886	323.331	8.86322e-70	3.45666e-68	SNX1
MAN2C1	1.3953	1.58866	1.78407	0.193368	0.38877	0.195402	7.25993	323.213	9.40127e-70	3.659e-68	MAN2C1
HSPD1	1.5249	2.06134	1.30758	0.536434	-0.217322	-0.753755	6.44274	323.007	1.04194e-69	4.047e-68	HSPD1
NR1H3	1.86297	1.98378	1.87527	0.120807	0.0122978	-0.108509	6.96323	323.002	1.04457e-69	4.04893e-68	NR1H3
PRRC2C	1.21237	2.44681	1.38942	1.23444	0.177052	-1.05739	8.64191	322.973	1.05981e-69	4.09967e-68	PRRC2C
NCLN	1.61745	1.29668	2.2894	-0.320767	0.671957	0.992724	7.34418	322.956	1.06853e-69	4.12501e-68	NCLN
HSPB1	2.38723	2.90258	2.99639	0.515354	0.609161	0.0938077	7.46785	322.337	1.45474e-69	5.60459e-68	HSPB1
PIEZO1	1.64891	1.25081	2.33907	-0.3981	0.690156	1.08826	8.33224	322.256	1.51467e-69	5.82368e-68	PIEZO1
SERPING1	2.21361	3.04556	2.49046	0.831956	0.276857	-0.555099	7.56135	322.12	1.62116e-69	6.22054e-68	SERPING1
PGD	1.88493	2.96152	2.13322	1.07659	0.248285	-0.828306	8.00122	321.283	2.46071e-69	9.42297e-68	PGD
STAT6	1.30722	2.2698	1.95976	0.962582	0.652544	-0.310037	8.32628	321.027	2.79529e-69	1.06827e-67	STAT6
GNA12	1.26464	1.26905	1.45306	0.00441183	0.188417	0.184005	6.88841	320.859	3.03951e-69	1.15928e-67	GNA12
CENPB	1.59674	1.44468	2.18544	-0.152062	0.588693	0.740756	6.1548	320.826	3.09001e-69	1.17618e-67	CENPB
CORO2A	1.21279	1.18832	1.19321	-0.0244667	-0.0195839	0.0048828	6.64171	320.774	3.17064e-69	1.20446e-67	CORO2A
ANKRD17	0.995598	1.78739	0.891429	0.791793	-0.104168	-0.895961	7.71316	320.691	3.30527e-69	1.2531e-67	ANKRD17
CRTAP	1.16485	1.26765	1.2291	0.1028	0.0642461	-0.0385544	6.65082	320.587	3.48001e-69	1.31673e-67	CRTAP
LAIR1	1.67447	2.3671	2.00086	0.692633	0.326393	-0.36624	7.7238	320.522	3.59546e-69	1.35771e-67	LAIR1
NF2	0.856885	0.703754	0.999075	-0.15313	0.142191	0.295321	6.77749	320.3	4.01694e-69	1.51387e-67	NF2
VAC14	1.28118	1.20191	1.56355	-0.0792699	0.282369	0.361639	7.5585	320.043	4.56596e-69	1.71541e-67	VAC14
CREG1	2.15123	2.75898	2.21476	0.607758	0.0635332	-0.544225	6.81799	320.041	4.56974e-69	1.71541e-67	CREG1
AGPAT2	1.67934	1.24179	2.32786	-0.437555	0.648512	1.08607	6.04792	319.991	4.68597e-69	1.75558e-67	AGPAT2
LRPAP1	1.68426	2.04652	2.0451	0.362265	0.360845	-0.00141987	8.03013	319.905	4.89083e-69	1.82873e-67	LRPAP1
SLC25A6	2.04968	2.46384	2.50362	0.414153	0.453935	0.0397822	7.89523	319.828	5.0809e-69	1.89607e-67	SLC25A6
CCT4	1.51016	1.96485	0.95877	0.454686	-0.55139	-1.00608	5.46716	319.758	5.2607e-69	1.95933e-67	CCT4
RNF187	1.42562	1.29865	1.776	-0.126966	0.350379	0.477345	6.43128	319.7	5.41608e-69	2.01326e-67	RNF187
RAC1	1.81722	2.66472	1.8475	0.847503	0.0302887	-0.817214	7.17393	319.655	5.538e-69	2.05457e-67	RAC1
LASP1	1.41124	1.94736	1.94459	0.536118	0.533352	-0.00276586	7.58679	319.606	5.67668e-69	2.10192e-67	LASP1
OS9	1.58731	2.63175	2.00939	1.04445	0.42208	-0.622366	7.42525	319.158	7.09465e-69	2.62185e-67	OS9
THRAP3	1.23241	1.95234	1.26118	0.719937	0.0287686	-0.691169	6.91605	319.075	7.39397e-69	2.72717e-67	THRAP3
SRSF9	1.72402	2.11695	2.06162	0.392935	0.3376	-0.0553357	5.85294	319.025	7.58396e-69	2.79183e-67	SRSF9
PDIA4	1.7461	1.72164	1.70572	-0.0244631	-0.0403791	-0.015916	6.52292	318.933	7.93764e-69	2.91639e-67	PDIA4
MAP7D1	1.75095	2.26159	2.50961	0.510642	0.758664	0.248022	8.52853	318.823	8.38518e-69	3.07489e-67	MAP7D1
BAX	1.44811	1.51169	1.91847	0.0635806	0.470361	0.406781	6.09645	318.813	8.4268e-69	3.08421e-67	BAX
HK1	1.23595	1.54643	1.38947	0.310477	0.153512	-0.156966	7.51703	318.741	8.73697e-69	3.19159e-67	HK1
G6PD	1.80919	2.02815	2.36938	0.218959	0.560184	0.341224	6.83184	318.549	9.61282e-69	3.50481e-67	G6PD
MBD1	0.824149	1.05812	1.10684	0.233972	0.282695	0.0487231	6.97794	318.289	1.09405e-68	3.98127e-67	MBD1
FDFT1	1.25117	1.36459	1.34326	0.113418	0.0920957	-0.0213225	6.36069	318.229	1.12753e-68	4.09525e-67	FDFT1
COMT	1.46433	1.33082	1.83918	-0.133516	0.374842	0.508358	6.72858	318.202	1.14293e-68	4.14167e-67	COMT
ATP1B1	1.68462	2.11485	1.69955	0.430229	0.0149316	-0.415297	6.58675	318.199	1.14466e-68	4.14167e-67	ATP1B1
GLUD1	1.52255	2.21047	0.786558	0.687923	-0.735987	-1.42391	5.88247	318.1	1.20214e-68	4.34139e-67	GLUD1
ANKS1A	1.0767	1.14238	1.37577	0.0656865	0.299072	0.233386	7.34121	318.084	1.21208e-68	4.36899e-67	ANKS1A
HSPA8	2.37283	3.57684	1.89304	1.20401	-0.479794	-1.6838	8.66374	317.947	1.2979e-68	4.66951e-67	HSPA8
IDH1	1.89333	2.22022	1.06639	0.326887	-0.826938	-1.15383	6.50365	317.939	1.30295e-68	4.67883e-67	IDH1
PDAP1	1.19391	1.51174	1.50232	0.317826	0.308402	-0.00942394	6.08322	317.911	1.32118e-68	4.73537e-67	PDAP1
CREBZF	1.2755	1.60901	1.2625	0.333511	-0.012997	-0.346508	6.42963	317.78	1.41041e-68	5.04565e-67	CREBZF
NRIP1	1.61918	2.39613	1.4016	0.776954	-0.217576	-0.99453	6.85729	317.729	1.4465e-68	5.16505e-67	NRIP1
FBXW5	1.42504	1.1854	2.36122	-0.23964	0.936177	1.17582	6.86414	317.578	1.55949e-68	5.5581e-67	FBXW5
CDCP1	1.46056	1.80225	1.51421	0.341695	0.0536532	-0.288042	6.98107	317.427	1.68161e-68	5.98212e-67	CDCP1
CCT5	1.35378	1.97998	1.15956	0.626207	-0.194212	-0.82042	6.20803	317.111	1.96816e-68	6.98844e-67	CCT5
ADD1	0.981204	1.32244	1.1285	0.34124	0.1473	-0.19394	7.5704	316.828	2.26613e-68	8.03146e-67	ADD1
LEPR	-1.22196	-0.806034	-1.8374	0.415923	-0.615439	-1.03136	5.5366	316.794	2.30502e-68	8.1541e-67	LEPR
POLG	1.16571	1.27469	1.42129	0.10898	0.255573	0.146593	6.97715	316.381	2.83276e-68	1.00024e-66	POLG
TUBGCP6	1.30382	0.97078	1.80337	-0.333037	0.49955	0.832587	7.43757	316.193	3.10993e-68	1.09608e-66	TUBGCP6
SKI	1.71868	2.04483	2.41245	0.32615	0.693772	0.367621	8.00642	316.07	3.3073e-68	1.16349e-66	SKI
RBM14	1.26789	1.27651	1.33079	0.00861634	0.0628998	0.0542835	5.8519	315.948	3.51486e-68	1.23422e-66	RBM14
ATP5MC2	1.25173	1.42486	1.30381	0.17313	0.0520771	-0.121053	6.06567	315.691	3.99504e-68	1.40025e-66	ATP5MC2
DNM2	1.1415	1.5403	1.74128	0.398796	0.599781	0.200985	8.34997	315.669	4.03851e-68	1.41288e-66	DNM2
PLIN2	2.09504	3.0982	1.65431	1.00316	-0.440728	-1.44389	7.86416	315.648	4.08118e-68	1.42519e-66	PLIN2
PRPF4B	1.46701	2.40399	0.990445	0.936981	-0.476562	-1.41354	6.87639	315.627	4.12482e-68	1.43779e-66	PRPF4B
NOP56	1.22936	1.24283	1.25432	0.0134714	0.0249551	0.0114837	5.86874	315.535	4.31853e-68	1.50256e-66	NOP56
IPO7	1.43169	1.93958	0.920675	0.507887	-0.511014	-1.0189	6.79343	315.524	4.34264e-68	1.50819e-66	IPO7
SF3B2	0.971028	1.48436	1.19822	0.51333	0.227189	-0.286141	7.47266	315.467	4.4669e-68	1.54852e-66	SF3B2
PRPF6	1.24596	1.35489	1.47845	0.108926	0.232484	0.123558	6.86001	315.366	4.69759e-68	1.62554e-66	PRPF6
HTT	1.07241	1.26903	0.969699	0.196614	-0.102713	-0.299328	8.28351	315.221	5.04997e-68	1.7443e-66	HTT
QRICH1	1.14748	1.09388	1.2296	-0.0535986	0.0821207	0.135719	6.31557	314.969	5.72411e-68	1.97357e-66	QRICH1
CNTRL	1.23423	1.90616	0.877418	0.671939	-0.356808	-1.02875	7.543	314.692	6.57163e-68	2.26169e-66	CNTRL
SCPEP1	1.70481	2.31349	1.41248	0.608674	-0.292334	-0.901007	6.55753	314.665	6.66052e-68	2.28814e-66	SCPEP1
PARP4	1.56114	2.68518	1.51446	1.12404	-0.0466839	-1.17073	7.55346	314.594	6.90177e-68	2.36675e-66	PARP4
PRAM1	1.79021	1.98422	2.44084	0.194011	0.650631	0.45662	7.18767	314.505	7.21387e-68	2.46932e-66	PRAM1
P4HB	1.88684	2.45914	2.24083	0.572294	0.353985	-0.218309	7.72609	314.395	7.62292e-68	2.60466e-66	P4HB
FIG4	1.77662	2.47963	1.24092	0.703013	-0.535697	-1.23871	6.52241	314.317	7.92362e-68	2.70255e-66	FIG4
ADNP	1.27979	1.82878	0.960015	0.548987	-0.319779	-0.868766	6.31822	314.264	8.13494e-68	2.76966e-66	ADNP
AARS1	1.25753	1.34775	1.25974	0.0902175	0.00220426	-0.0880133	6.56876	314.125	8.71822e-68	2.96295e-66	AARS1
HSF1	1.25296	1.00806	1.89834	-0.244905	0.645384	0.890289	6.87608	314.063	8.99128e-68	3.0503e-66	HSF1
TRPV2	1.99608	2.39838	2.11663	0.402294	0.120543	-0.281751	7.05512	313.984	9.35619e-68	3.16845e-66	TRPV2
MTPN	1.72679	3.06968	1.83063	1.34289	0.103844	-1.23905	6.85128	313.922	9.64882e-68	3.26175e-66	MTPN
MYO5A	1.26448	1.79108	0.94281	0.526597	-0.32167	-0.848267	7.69003	313.654	1.10257e-67	3.7206e-66	MYO5A
CNPY3	1.75362	2.62113	2.19498	0.867515	0.44136	-0.426155	6.87356	313.362	1.2752e-67	4.2955e-66	CNPY3
DBNL	1.37177	2.20259	2.12199	0.830814	0.750214	-0.0806	8.31171	313.352	1.282e-67	4.31043e-66	DBNL
DDX5	2.10324	4.09129	2.32938	1.98806	0.226141	-1.76192	8.7845	313.348	1.28416e-67	4.31043e-66	DDX5
LIMK1	1.28441	1.13633	1.69795	-0.148078	0.41354	0.561618	7.41074	313.237	1.35728e-67	4.54784e-66	LIMK1
FCGR3A	2.05426	3.49438	2.17669	1.44012	0.122426	-1.3177	7.54895	313.141	1.42403e-67	4.76311e-66	FCGR3A
MYO15B	1.31487	1.1569	2.03834	-0.157968	0.723473	0.881442	8.72125	313.108	1.44752e-67	4.83321e-66	MYO15B
MTDH	1.50361	1.96127	1.351	0.457663	-0.152608	-0.610271	6.80994	312.912	1.5959e-67	5.31929e-66	MTDH
CHP1	1.33487	1.88217	1.27667	0.547296	-0.0581995	-0.605496	6.67751	312.778	1.70652e-67	5.67806e-66	CHP1
DNMT1	0.991102	0.877057	1.10298	-0.114045	0.111881	0.225927	7.61697	312.728	1.74964e-67	5.81138e-66	DNMT1
DEK	1.29207	2.06976	1.20857	0.77769	-0.083508	-0.861197	6.61222	312.698	1.7756e-67	5.88732e-66	DEK
H4C8	2.1658	2.56688	2.00214	0.401078	-0.163658	-0.564735	4.44763	312.362	2.09956e-67	6.94937e-66	H4C8
CLINT1	1.02044	1.58856	0.772957	0.568112	-0.247487	-0.8156	6.41428	311.939	2.59266e-67	8.56657e-66	CLINT1
CIZ1	0.938142	0.685874	1.24886	-0.252267	0.310722	0.562989	6.66926	311.897	2.64726e-67	8.73182e-66	CIZ1
SARS1	1.21504	1.41207	0.984049	0.197029	-0.230995	-0.428024	6.07177	311.852	2.70714e-67	8.9139e-66	SARS1
AQP3	1.77584	1.99368	2.16482	0.217839	0.388978	0.171139	6.51743	311.834	2.73151e-67	8.9786e-66	AQP3
NFIC	1.11439	0.87327	1.64126	-0.241123	0.526869	0.767992	7.53164	311.692	2.93172e-67	9.6201e-66	NFIC
PSPC1	1.41866	2.15281	1.24137	0.734148	-0.177296	-0.911444	6.10508	311.603	3.06493e-67	1.00399e-65	PSPC1
SUMO3	1.47871	1.51753	1.48736	0.0388225	0.00865678	-0.0301658	6.14959	311.25	3.65357e-67	1.19476e-65	SUMO3
LMAN2	1.44864	1.56596	2.02948	0.117318	0.580846	0.463528	6.44503	311.237	3.67795e-67	1.20066e-65	LMAN2
DHCR24	1.85778	2.0988	1.7549	0.24102	-0.102882	-0.343902	6.80727	310.81	4.54925e-67	1.48256e-65	DHCR24
IRF2BP2	1.51202	2.36067	1.97247	0.848646	0.460443	-0.388203	6.52796	310.795	4.58484e-67	1.4916e-65	IRF2BP2
SRPRA	1.18202	1.73372	1.46478	0.551703	0.282759	-0.268944	6.34417	310.736	4.72128e-67	1.53337e-65	SRPRA
SLC31A1	1.443	1.91207	1.16558	0.469075	-0.277421	-0.746496	6.39883	310.725	4.74645e-67	1.53892e-65	SLC31A1
BICD2	1.28441	1.51008	1.62711	0.225662	0.342697	0.117034	7.21299	310.632	4.97166e-67	1.6092e-65	BICD2
IFFO1	1.40758	1.3423	1.79707	-0.0652797	0.389492	0.454772	7.03091	310.515	5.27019e-67	1.70292e-65	IFFO1
PLXDC2	1.79688	2.87316	1.59637	1.07628	-0.200506	-1.27678	7.96453	310.506	5.29354e-67	1.70757e-65	PLXDC2
PIP5K1C	1.2079	0.679393	1.7768	-0.528509	0.568896	1.09741	7.57961	310.487	5.34437e-67	1.72105e-65	PIP5K1C
ATP6V1F	2.18285	2.64524	2.08561	0.462389	-0.0972419	-0.559631	5.23612	310.39	5.60908e-67	1.80324e-65	ATP6V1F
ZNF106	1.06889	1.73819	1.03531	0.669302	-0.0335773	-0.702879	7.4823	310.316	5.82176e-67	1.86846e-65	ZNF106
UBXN4	1.30657	2.20163	1.22309	0.895059	-0.0834806	-0.97854	6.72657	310.279	5.92825e-67	1.89944e-65	UBXN4
AKAP17A	1.61204	1.99845	2.34013	0.38641	0.728089	0.341679	7.61476	310.181	6.22506e-67	1.99118e-65	AKAP17A
LMNA	2.04037	2.38657	1.91034	0.346206	-0.130022	-0.476228	8.73698	310.148	6.33007e-67	2.02137e-65	LMNA
CHCHD10	2.03166	1.9266	2.80839	-0.10506	0.776727	0.881788	5.46621	310.127	6.3964e-67	2.03913e-65	CHCHD10
STIP1	1.25422	1.39661	1.27998	0.142395	0.0257622	-0.116633	6.71799	310.102	6.47717e-67	2.06143e-65	STIP1
TMBIM6	1.70509	2.68689	1.78118	0.981797	0.0760841	-0.905713	7.70833	309.783	7.5933e-67	2.41262e-65	TMBIM6
SLC25A5	2.06229	2.76548	1.47051	0.703194	-0.591781	-1.29497	5.72595	309.624	8.21852e-67	2.60691e-65	SLC25A5
ST6GALNAC6	1.25703	1.15135	1.46392	-0.105672	0.206892	0.312564	6.40442	308.604	1.36648e-66	4.32726e-65	ST6GALNAC6
AXL	1.74846	1.78234	1.88799	0.033882	0.139531	0.105649	7.36248	308.536	1.41306e-66	4.46735e-65	AXL
GOLGA4	1.23505	2.2448	0.805231	1.00975	-0.429821	-1.43957	7.55593	307.866	1.97364e-66	6.22925e-65	GOLGA4
SHARPIN	1.32832	1.04801	1.80463	-0.280307	0.476314	0.756621	5.91908	307.659	2.18801e-66	6.8944e-65	SHARPIN
KIF1C	0.944698	0.882243	1.28282	-0.0624553	0.33812	0.400575	7.54096	307.646	2.20194e-66	6.92682e-65	KIF1C
CSTB	2.37736	3.18714	1.92449	0.809789	-0.45287	-1.26266	7.80642	307.51	2.35684e-66	7.40188e-65	CSTB
PSMD2	1.19675	1.35604	1.21594	0.159285	0.0191853	-0.140099	6.76745	307.363	2.53588e-66	7.95104e-65	PSMD2
GBF1	0.995069	1.18422	1.06173	0.189147	0.0666585	-0.122489	7.10843	307.307	2.60834e-66	8.16478e-65	GBF1
LARP4B	0.965735	1.42937	0.98352	0.463638	0.0177854	-0.445853	7.44857	307.263	2.66585e-66	8.3311e-65	LARP4B
SETD2	1.15804	1.77941	1.00589	0.621374	-0.152151	-0.773525	7.24943	307.154	2.81485e-66	8.78234e-65	SETD2
PCED1B	1.41849	1.45348	1.54187	0.0349848	0.123375	0.0883905	5.27746	306.921	3.16166e-66	9.84824e-65	PCED1B
UBE2G2	1.15165	1.35414	0.995212	0.202494	-0.156435	-0.358928	6.62328	306.901	3.19186e-66	9.92605e-65	UBE2G2
ID2	1.71885	2.4	1.88165	0.681156	0.162801	-0.518355	5.83932	306.812	3.33669e-66	1.03595e-64	ID2
ATP6AP1	1.81958	2.23842	2.28881	0.418835	0.469228	0.0503933	7.27746	306.77	3.40871e-66	1.05659e-64	ATP6AP1
DAZAP1	0.921527	0.606055	1.34437	-0.315472	0.422846	0.738318	6.94466	306.471	3.95553e-66	1.22409e-64	DAZAP1
CCNL2	1.45677	1.79457	1.73984	0.337799	0.283063	-0.0547363	7.21234	306.455	3.98736e-66	1.23194e-64	CCNL2
CPSF1	1.50816	1.17168	2.34477	-0.336478	0.836608	1.17309	7.41735	306.417	4.0643e-66	1.25367e-64	CPSF1
BRD7	0.965235	1.4956	0.683321	0.530366	-0.281914	-0.81228	6.01245	306.385	4.12878e-66	1.2715e-64	BRD7
TTC3	1.00284	1.56887	0.607914	0.566023	-0.39493	-0.960954	7.71062	306.267	4.37821e-66	1.34614e-64	TTC3
AHNAK	2.40688	4.12083	2.30416	1.71395	-0.102725	-1.81667	11.3345	306.257	4.39976e-66	1.35058e-64	AHNAK
PLXNB2	1.83118	2.08654	2.60784	0.255358	0.776658	0.521301	9.20195	306.128	4.69266e-66	1.43817e-64	PLXNB2
FABP4	3.13068	4.70473	1.64434	1.57405	-1.48633	-3.06038	7.37186	306.029	4.9305e-66	1.50864e-64	FABP4
DIAPH1	1.28953	2.29848	1.35669	1.00895	0.0671524	-0.941793	8.03806	306.02	4.95373e-66	1.51331e-64	DIAPH1
MAML2	1.13324	2.03144	1.17859	0.898201	0.045348	-0.852853	6.70169	305.888	5.29056e-66	1.61362e-64	MAML2
SELENON	1.43353	1.20278	1.79019	-0.230754	0.356661	0.587415	6.45914	305.874	5.32658e-66	1.62201e-64	SELENON
FPGS	1.19773	1.08739	1.62394	-0.110342	0.426212	0.536554	6.64674	305.684	5.85512e-66	1.78011e-64	FPGS
NDUFB7	1.97513	1.82848	2.39378	-0.146647	0.418653	0.5653	5.22328	305.615	6.06126e-66	1.83984e-64	NDUFB7
CIRBP	1.31289	1.27945	1.73037	-0.0334456	0.417481	0.450927	7.28577	305.497	6.42812e-66	1.94809e-64	CIRBP
PRDX1	2.17319	2.50558	1.45227	0.332394	-0.720921	-1.05331	6.26575	305.221	7.37389e-66	2.23116e-64	PRDX1
DDX17	1.67297	3.37422	2.13799	1.70125	0.465015	-1.23623	8.72932	305.031	8.10559e-66	2.44866e-64	DDX17
TBC1D10B	0.998805	1.11851	1.58031	0.119705	0.581501	0.461796	6.76726	304.837	8.92887e-66	2.69309e-64	TBC1D10B
GLIPR2	1.83989	2.86647	2.18004	1.02658	0.340146	-0.686431	7.69108	304.729	9.42303e-66	2.83764e-64	GLIPR2
TCF25	1.25454	1.38328	1.60381	0.128738	0.349269	0.220531	7.66886	304.531	1.04009e-65	3.12717e-64	TCF25
RHOT2	1.33693	1.11225	2.09405	-0.224676	0.757123	0.981799	7.07368	304.481	1.06656e-65	3.20169e-64	RHOT2
HNRNPM	1.16475	1.78772	1.45954	0.622968	0.294789	-0.328179	7.22033	304.34	1.14429e-65	3.42964e-64	HNRNPM
VASH1	1.64166	1.88841	1.97106	0.24675	0.3294	0.0826494	6.99674	304.304	1.16493e-65	3.486e-64	VASH1
UHMK1	1.36881	2.04205	0.934288	0.673239	-0.434524	-1.10776	6.89881	304.214	1.21818e-65	3.63963e-64	UHMK1
KLHL6	1.27015	1.80887	1.46261	0.538722	0.192462	-0.34626	7.63408	304.107	1.2848e-65	3.83264e-64	KLHL6
PEX14	1.25023	0.9804	1.57237	-0.269829	0.322142	0.591971	6.35247	303.918	1.41149e-65	4.20399e-64	PEX14
GPCPD1	2.06702	3.79028	2.10197	1.72326	0.034948	-1.68831	8.6071	303.899	1.42494e-65	4.2315e-64	GPCPD1
SH3BGRL	2.00188	3.42718	1.60053	1.4253	-0.401348	-1.82665	6.35139	303.899	1.42517e-65	4.2315e-64	SH3BGRL
YWHAB	1.584	2.50831	1.31661	0.924307	-0.267394	-1.1917	7.22238	303.756	1.53084e-65	4.53817e-64	YWHAB
SPIRE1	1.17679	1.41947	0.756474	0.242677	-0.420319	-0.662996	6.29229	303.582	1.66919e-65	4.9406e-64	SPIRE1
HNRNPK	1.44351	2.69785	1.45621	1.25434	0.0126982	-1.24164	6.93177	303.571	1.6784e-65	4.96014e-64	HNRNPK
SIK2	1.21197	1.2949	1.18185	0.0829351	-0.0301224	-0.113057	6.9048	303.48	1.7565e-65	5.1829e-64	SIK2
SMG5	1.1352	1.31085	1.32574	0.175652	0.190546	0.0148938	7.11419	303.395	1.83225e-65	5.39805e-64	SMG5
SCCPDH	1.56171	1.52838	1.14099	-0.033337	-0.420722	-0.387385	5.81756	303.318	1.90363e-65	5.59966e-64	SCCPDH
PPP6R2	1.23412	1.19438	1.78697	-0.0397344	0.552853	0.592588	7.43638	303.144	2.07609e-65	6.09757e-64	PPP6R2
CXXC1	0.988342	0.989555	1.52442	0.00121349	0.536079	0.534866	6.68224	303.136	2.08449e-65	6.1128e-64	CXXC1
POLR2A	1.254	1.94791	1.81442	0.693907	0.560419	-0.133487	8.33658	303.122	2.09925e-65	6.14661e-64	POLR2A
ELOA	1.03846	1.0168	0.886467	-0.0216591	-0.151988	-0.130329	6.01953	303.091	2.132e-65	6.23291e-64	ELOA
SH3BGRL3	2.16164	3.11763	2.55498	0.955984	0.393337	-0.562646	7.23508	302.847	2.4077e-65	7.02811e-64	SH3BGRL3
BTF3	1.68468	2.35237	1.2885	0.667689	-0.396179	-1.06387	6.0009	302.742	2.53716e-65	7.39469e-64	BTF3
STX12	1.53801	2.29005	1.19563	0.752035	-0.342386	-1.09442	6.11476	302.712	2.57573e-65	7.49562e-64	STX12
PFN1	2.09283	3.49465	2.30293	1.40182	0.210101	-1.19172	7.45678	302.662	2.64008e-65	7.66289e-64	PFN1
STING1	1.49109	1.72608	1.55266	0.23499	0.0615737	-0.173416	6.47266	302.661	2.64127e-65	7.66289e-64	STING1
PPP4R3B	1.092	1.69154	0.669262	0.59954	-0.422734	-1.02227	6.57198	302.467	2.91024e-65	8.43041e-64	PPP4R3B
APLP2	1.84079	2.98993	2.07642	1.14914	0.235626	-0.913511	8.66033	302.453	2.92927e-65	8.47262e-64	APLP2
RTN4	1.62236	2.68593	2.14045	1.06357	0.518085	-0.545486	8.20375	302.343	3.09533e-65	8.93936e-64	RTN4
HMG20B	1.3053	1.07648	1.76382	-0.228821	0.458523	0.687344	6.23905	302.297	3.16727e-65	9.13324e-64	HMG20B
USF1	1.4634	2.22611	1.59041	0.762718	0.127019	-0.635699	6.19446	301.924	3.81312e-65	1.0979e-63	USF1
CYC1	1.45982	1.32417	1.87878	-0.135651	0.41896	0.554611	5.54733	301.46	4.80519e-65	1.38146e-63	CYC1
EFR3A	1.16824	2.04054	0.903068	0.872302	-0.265174	-1.13748	6.86681	301.412	4.92271e-65	1.41311e-63	EFR3A
CHCHD2	1.9679	2.46011	1.89291	0.492214	-0.0749924	-0.567207	5.65215	301.402	4.94788e-65	1.41819e-63	CHCHD2
SMARCA4	0.991173	0.798686	1.45383	-0.192486	0.462658	0.655145	8.13302	301.211	5.4416e-65	1.55736e-63	SMARCA4
GNL3	1.07417	1.67758	0.796432	0.60341	-0.277738	-0.881148	5.21286	301.197	5.47895e-65	1.5657e-63	GNL3
DDX24	0.980211	1.40924	0.882121	0.429029	-0.09809	-0.527119	6.76338	301.072	5.83129e-65	1.66389e-63	DDX24
PPARD	1.31621	1.35071	1.77776	0.0345044	0.461554	0.427049	6.95195	301.061	5.86201e-65	1.67015e-63	PPARD
DENND2D	1.13804	1.49873	1.35956	0.360695	0.221518	-0.139177	6.71951	300.905	6.33865e-65	1.80325e-63	DENND2D
TRIR	1.63778	1.90775	2.14137	0.269971	0.503585	0.233614	6.32624	300.595	7.39446e-65	2.10047e-63	TRIR
CELF1	1.2023	1.85932	1.31688	0.657018	0.114571	-0.542447	7.52748	300.568	7.49686e-65	2.12638e-63	CELF1
PIP4K2A	1.33336	1.71119	1.23401	0.377835	-0.0993468	-0.477182	6.77522	300.492	7.7872e-65	2.20545e-63	PIP4K2A
PLEC	2.09014	2.88808	2.9483	0.797931	0.858152	0.0602215	11.5213	300.397	8.16362e-65	2.30862e-63	PLEC
ARF1	1.68707	2.60971	2.28113	0.922635	0.594057	-0.328578	7.89508	300.316	8.49948e-65	2.40003e-63	ARF1
DHX16	0.99213	1.22107	1.15299	0.228938	0.160862	-0.0680761	6.49267	299.811	1.09297e-64	3.08168e-63	DHX16
RSRC2	1.07795	1.87638	0.937288	0.798425	-0.140662	-0.939087	6.88887	299.723	1.14216e-64	3.21561e-63	RSRC2
CYBB	2.36447	4.34669	2.23569	1.98221	-0.128783	-2.111	8.40707	299.594	1.21777e-64	3.42343e-63	CYBB
HNRNPL	0.995325	1.03278	1.22228	0.0374521	0.226956	0.189504	6.33934	299.197	1.48415e-64	4.16613e-63	HNRNPL
RNF40	1.12565	1.56211	1.54132	0.436462	0.415669	-0.020793	6.74068	299.126	1.53764e-64	4.30991e-63	RNF40
DDX39B	1.34322	2.2324	1.74125	0.889181	0.39803	-0.491151	6.36889	299.05	1.59729e-64	4.47052e-63	DDX39B
ATF6B	1.17096	1.47489	1.52794	0.303927	0.356981	0.0530538	6.67849	299.038	1.60687e-64	4.49075e-63	ATF6B
DPP7	1.76861	1.48031	2.5228	-0.288294	0.75419	1.04248	6.85923	298.865	1.75157e-64	4.88795e-63	DPP7
SPN	2.18098	2.82931	2.44268	0.648333	0.261696	-0.386637	8.11818	298.813	1.79736e-64	5.00839e-63	SPN
EEF1B2	1.9253	2.61148	1.46705	0.686177	-0.458254	-1.14443	5.7094	298.759	1.84681e-64	5.13866e-63	EEF1B2
C2CD6	-1.54329	-1.1493	-2.27098	0.393992	-0.727695	-1.12169	4.91374	298.635	1.96467e-64	5.45864e-63	C2CD6
GSTO1	1.83537	2.54954	1.42374	0.714177	-0.411629	-1.12581	6.36662	298.616	1.98272e-64	5.50076e-63	GSTO1
BCAP31	1.91707	2.05678	2.09999	0.139713	0.182918	0.0432051	6.76469	298.371	2.24066e-64	6.20731e-63	BCAP31
ARID1B	0.700781	0.904918	0.653456	0.204136	-0.0473255	-0.251462	7.44606	298.193	2.44867e-64	6.7737e-63	ARID1B
DUSP3	1.46852	1.9564	1.57886	0.487878	0.110333	-0.377545	6.82955	297.945	2.77069e-64	7.65337e-63	DUSP3
ZBED4	1.15788	1.08277	1.15565	-0.075106	-0.00222886	0.0728772	6.17354	297.882	2.85861e-64	7.88481e-63	ZBED4
AMIGO2	1.87709	2.40116	1.79987	0.524069	-0.0772122	-0.601282	5.9927	297.729	3.08435e-64	8.49512e-63	AMIGO2
PKN1	1.15286	1.19736	1.91548	0.0444988	0.762619	0.71812	7.43099	297.62	3.25784e-64	8.96e-63	PKN1
CD163	2.53029	4.22308	2.43313	1.69279	-0.0971559	-1.78995	9.28735	297.568	3.34256e-64	9.17974e-63	CD163
PNPLA2	1.71281	1.61531	2.38416	-0.097501	0.671346	0.768847	6.48105	297.556	3.36257e-64	9.22138e-63	PNPLA2
TP53I13	1.55512	1.29391	2.06161	-0.261213	0.506486	0.767699	6.58313	297.401	3.63214e-64	9.94631e-63	TP53I13
CD9	1.68493	1.97552	1.54904	0.290589	-0.135891	-0.42648	6.77928	297.369	3.69184e-64	1.00953e-62	CD9
FCGRT	1.87393	2.58978	2.41587	0.715847	0.541936	-0.173911	7.99554	297.365	3.69827e-64	1.00984e-62	FCGRT
ESYT1	1.64717	1.90492	1.60095	0.25775	-0.0462272	-0.303977	7.1897	297.041	4.34675e-64	1.18521e-62	ESYT1
CES1	2.23403	2.74008	1.90268	0.506054	-0.331345	-0.8374	7.31798	296.978	4.48577e-64	1.22136e-62	CES1
SARAF	1.75098	2.68121	1.4089	0.930231	-0.342083	-1.27231	6.18613	296.793	4.91857e-64	1.33729e-62	SARAF
CTDSP2	1.23664	1.81535	1.53612	0.57871	0.299479	-0.279231	6.96488	296.594	5.43051e-64	1.47437e-62	CTDSP2
TMBIM1	1.47751	1.92598	1.85494	0.448468	0.377428	-0.0710401	7.49573	296.569	5.49954e-64	1.49099e-62	TMBIM1
TSPO	2.16648	2.67396	2.65912	0.507473	0.492639	-0.0148335	7.12465	296.556	5.53624e-64	1.4988e-62	TSPO
DPP9	1.13627	0.916697	1.46325	-0.21957	0.326987	0.546557	7.34573	296.534	5.59511e-64	1.51259e-62	DPP9
PUM1	0.967848	1.39202	0.871845	0.424168	-0.0960037	-0.520171	6.85665	296.34	6.16401e-64	1.66207e-62	PUM1
SLC38A10	1.35532	1.26366	1.93935	-0.0916618	0.584025	0.675687	7.61378	296.34	6.16551e-64	1.66207e-62	SLC38A10
GLYR1	1.0803	1.44452	1.24089	0.364214	0.160585	-0.203629	6.60523	296.282	6.34396e-64	1.70776e-62	GLYR1
SURF6	1.16215	1.00862	1.48478	-0.153526	0.322629	0.476155	6.17051	296.141	6.80792e-64	1.83006e-62	SURF6
PLEKHB2	1.52601	2.21217	1.39107	0.686159	-0.134948	-0.821107	7.35495	296.061	7.08353e-64	1.90146e-62	PLEKHB2
GDE1	1.36243	1.61261	1.11883	0.250182	-0.243598	-0.49378	5.61564	295.951	7.48448e-64	2.00626e-62	GDE1
C11orf58	1.01108	1.62326	0.674389	0.612177	-0.336691	-0.948869	6.47312	295.914	7.62328e-64	2.04059e-62	C11orf58
RGCC	2.00781	2.31149	2.00925	0.303689	0.00144976	-0.30224	6.43473	295.661	8.6457e-64	2.31103e-62	RGCC
NAGA	1.3683	1.35953	1.49562	-0.00876979	0.127314	0.136084	6.07903	295.231	1.07143e-63	2.85994e-62	NAGA
GNAI2	1.59718	2.57865	2.35621	0.981472	0.75903	-0.222442	8.61784	295.163	1.10823e-63	2.95403e-62	GNAI2
ROGDI	1.30103	0.950967	1.72467	-0.350064	0.423641	0.773705	6.22896	295.134	1.12429e-63	2.99266e-62	ROGDI
NUDC	1.27401	1.55581	1.53997	0.281794	0.265954	-0.0158394	6.44168	295.033	1.18232e-63	3.14273e-62	NUDC
ARCN1	1.31537	2.04846	1.0476	0.733084	-0.267774	-1.00086	6.2412	294.95	1.2325e-63	3.27155e-62	ARCN1
REPIN1	1.2571	1.22468	1.6258	-0.0324244	0.368695	0.401119	6.26444	294.783	1.33916e-63	3.5497e-62	REPIN1
UQCR10	1.99219	1.97276	1.4635	-0.0194328	-0.528697	-0.509265	4.22098	294.56	1.49681e-63	3.96207e-62	UQCR10
ZFP36L2	1.82122	2.50109	2.59194	0.679867	0.770721	0.0908538	7.46919	294.541	1.51071e-63	3.99332e-62	ZFP36L2
REX1BD	1.33207	1.12344	1.9026	-0.208629	0.570537	0.779166	6.34662	294.371	1.64465e-63	4.34132e-62	REX1BD
ABHD12	1.26166	1.17159	1.46213	-0.0900698	0.200467	0.290537	6.55739	293.911	2.06812e-63	5.45157e-62	ABHD12
HSP90AA1	2.02894	3.77155	1.80603	1.74262	-0.222911	-1.96553	9.14967	293.703	2.29394e-63	6.0385e-62	HSP90AA1
EDEM2	1.50526	1.96718	1.5915	0.461918	0.0862384	-0.375679	6.02827	293.689	2.30978e-63	6.0718e-62	EDEM2
MFHAS1	1.35897	1.13683	1.37474	-0.222144	0.0157674	0.237911	6.6295	293.683	2.31655e-63	6.08118e-62	MFHAS1
DNAJC8	1.23886	1.74807	0.948342	0.50921	-0.290523	-0.799732	5.62757	293.575	2.44545e-63	6.41073e-62	DNAJC8
SEC61A1	1.31602	1.69684	1.5245	0.380819	0.208477	-0.172342	6.68071	293.434	2.62287e-63	6.86636e-62	SEC61A1
PRRC2A	0.946972	1.45059	1.54046	0.503622	0.593491	0.0898693	7.86516	293.36	2.72172e-63	7.11535e-62	PRRC2A
HLA.DRB1	2.73354	4.90305	2.97788	2.1695	0.244339	-1.92516	9.46988	293.356	2.72668e-63	7.11853e-62	HLA.DRB1
ADCY7	1.50024	1.58424	2.07402	0.0839973	0.573784	0.489787	7.89131	293.269	2.84768e-63	7.42425e-62	ADCY7
HIPK3	1.15873	2.18885	1.11355	1.03012	-0.0451847	-1.0753	7.45602	293.258	2.86371e-63	7.45582e-62	HIPK3
RAPGEF1	1.58087	2.45916	2.15424	0.878294	0.573365	-0.304929	8.77498	293.034	3.20214e-63	8.32557e-62	RAPGEF1
EIF5A	1.30686	1.59538	1.52131	0.288528	0.214452	-0.0740761	6.31922	292.615	3.94398e-63	1.02404e-61	EIF5A
CEP170	1.29513	2.11924	0.977112	0.824103	-0.318022	-1.14213	7.18147	292.598	3.97897e-63	1.03171e-61	CEP170
CGGBP1	1.35951	2.18476	0.978481	0.825257	-0.381024	-1.20628	6.06457	292.586	4.00183e-63	1.03623e-61	CGGBP1
POLR2E	1.00972	0.819925	1.62341	-0.1898	0.613689	0.803489	6.55404	292.429	4.32736e-63	1.119e-61	POLR2E
ABI3BP	-1.37487	-0.89706	-1.9259	0.477805	-0.551033	-1.02884	6.26272	292.304	4.60591e-63	1.18941e-61	ABI3BP
PTPN23	1.02879	0.909875	1.55023	-0.118917	0.521441	0.640358	7.08545	292.263	4.70132e-63	1.2124e-61	PTPN23
GSPT1	1.40597	1.77562	1.02616	0.369652	-0.379802	-0.749454	6.75627	292.214	4.81728e-63	1.24063e-61	GSPT1
AHCYL1	1.11112	1.39894	0.909982	0.287819	-0.201139	-0.488958	6.44803	292.176	4.90836e-63	1.26238e-61	AHCYL1
SSR3	1.30993	1.90451	0.946364	0.594581	-0.363566	-0.958147	6.11341	292.104	5.08979e-63	1.30727e-61	SSR3
PRPF38B	1.29247	2.01159	1.21309	0.719123	-0.0793852	-0.798508	6.78711	292.055	5.21501e-63	1.33763e-61	PRPF38B
ALDOA	1.69872	2.84519	2.44568	1.14646	0.746957	-0.399507	8.91035	291.954	5.48416e-63	1.40477e-61	ALDOA
OSBP	0.966478	1.14987	0.80015	0.183396	-0.166328	-0.349724	6.16306	291.745	6.08423e-63	1.55639e-61	OSBP
RASSF4	1.44095	1.68935	1.59859	0.248405	0.157643	-0.0907623	7.30736	291.714	6.17883e-63	1.57846e-61	RASSF4
KMT2D	1.05121	1.59253	1.73733	0.541317	0.68612	0.144803	9.08177	291.657	6.35722e-63	1.62186e-61	KMT2D
E2F4	1.28117	1.34569	1.40484	0.064518	0.123672	0.0591542	6.15149	291.472	6.97196e-63	1.77631e-61	E2F4
SNX29	0.846053	1.01407	0.80301	0.16802	-0.0430428	-0.211062	7.18713	291.332	7.47589e-63	1.90215e-61	SNX29
EIF5B	0.932679	1.45408	0.485232	0.521399	-0.447447	-0.968845	6.68847	291.227	7.87789e-63	2.00176e-61	EIF5B
GANAB	1.32823	1.53209	1.39981	0.20386	0.0715821	-0.132278	7.02315	291.213	7.93091e-63	2.01255e-61	GANAB
VPS13C	1.43909	2.50056	0.959017	1.06148	-0.480068	-1.54155	8.35186	291.121	8.30398e-63	2.10441e-61	VPS13C
SGSM3	1.46735	1.36726	1.96693	-0.100095	0.49958	0.599676	6.80692	290.957	9.01325e-63	2.28112e-61	SGSM3
WDFY4	1.34451	1.68061	1.37715	0.336103	0.0326387	-0.303464	8.52469	290.755	9.96784e-63	2.51936e-61	WDFY4
PPT1	1.79083	2.64237	1.64828	0.851536	-0.142552	-0.994088	6.75559	290.656	1.04692e-62	2.64257e-61	PPT1
ACTR2	1.77416	3.26804	1.47017	1.49388	-0.303992	-1.79787	7.68669	290.652	1.04934e-62	2.64518e-61	ACTR2
PSMB4	1.54461	2.25712	1.44082	0.712504	-0.103788	-0.816291	5.57763	290.648	1.05145e-62	2.64698e-61	PSMB4
SIN3B	1.07676	0.868348	1.38197	-0.208415	0.305206	0.513621	7.44601	290.379	1.20206e-62	3.02215e-61	SIN3B
RIC8A	0.997703	1.00286	1.38947	0.00515775	0.391769	0.386611	6.37641	290.223	1.29918e-62	3.26201e-61	RIC8A
ASAH1	1.80426	3.13899	1.91515	1.33473	0.110882	-1.22385	7.79513	289.907	1.52046e-62	3.81258e-61	ASAH1
OGDH	1.05891	1.11946	1.22069	0.0605462	0.161776	0.101229	7.02901	289.871	1.54865e-62	3.8781e-61	OGDH
CCT8	1.44976	1.98828	0.847347	0.538513	-0.602418	-1.14093	5.87104	289.868	1.55067e-62	3.8781e-61	CCT8
MS4A14	1.81068	2.73921	1.58465	0.928524	-0.226029	-1.15455	6.38788	289.789	1.61254e-62	4.02753e-61	MS4A14
DNMT3A	1.05726	1.01324	1.40311	-0.0440123	0.345857	0.389869	7.80223	289.782	1.61848e-62	4.03707e-61	DNMT3A
CAB39	1.31446	2.11047	1.56264	0.796017	0.248182	-0.547835	7.0038	289.77	1.62796e-62	4.05541e-61	CAB39
GNB1	1.42281	2.44317	1.84156	1.02035	0.41875	-0.601604	8.14331	289.362	1.99556e-62	4.96465e-61	GNB1
IK	1.18871	1.84469	1.3948	0.655982	0.206091	-0.449891	6.87047	289.028	2.35619e-62	5.85418e-61	IK
EPB41L1	0.95326	0.885821	0.939834	-0.0674391	-0.0134262	0.0540129	7.35277	288.918	2.48893e-62	6.17591e-61	EPB41L1
RSU1	1.22407	1.52234	0.966597	0.298261	-0.257478	-0.555739	6.09266	288.806	2.63226e-62	6.52307e-61	RSU1
USP24	0.889851	1.4556	0.443981	0.565753	-0.44587	-1.01162	7.4699	288.576	2.95137e-62	7.30435e-61	USP24
PHRF1	1.19655	1.07363	1.84203	-0.122919	0.645483	0.768402	7.51822	288.54	3.00564e-62	7.42899e-61	PHRF1
DLST	0.938622	1.2951	0.792366	0.356473	-0.146256	-0.502729	6.06559	288.156	3.63902e-62	8.98285e-61	DLST
TCF20	0.882993	1.17713	1.04648	0.29414	0.163492	-0.130648	6.51541	288.127	3.69186e-62	9.10149e-61	TCF20
APH1A	1.20503	1.44608	1.1115	0.241045	-0.0935329	-0.334578	5.45124	287.886	4.16235e-62	1.02481e-60	APH1A
DIDO1	1.01902	1.06594	1.27478	0.0469156	0.255756	0.20884	7.59084	287.846	4.24628e-62	1.04412e-60	DIDO1
MAPKAPK3	1.385	1.50254	1.49902	0.117542	0.114016	-0.00352613	6.74158	287.822	4.2972e-62	1.05528e-60	MAPKAPK3
TAGLN	1.95873	2.18951	2.09639	0.230779	0.137663	-0.0931156	6.57809	287.519	4.9994e-62	1.22614e-60	TAGLN
M6PR	1.68618	2.52759	1.62342	0.841411	-0.0627599	-0.90417	6.35774	287.334	5.4819e-62	1.34275e-60	M6PR
TUBGCP2	0.856478	0.614228	1.29438	-0.24225	0.437905	0.680156	7.02357	287.232	5.76682e-62	1.41072e-60	TUBGCP2
GUSB	1.43367	1.43112	1.62603	-0.00255903	0.192353	0.194912	6.57722	286.809	7.12057e-62	1.73965e-60	GUSB
KDM2A	1.13223	1.99683	1.53428	0.8646	0.402045	-0.462555	7.9993	286.736	7.38349e-62	1.80157e-60	KDM2A
GIGYF2	0.705733	1.12775	0.447756	0.422016	-0.257977	-0.679993	7.37564	286.664	7.65278e-62	1.86489e-60	GIGYF2
PDIA3	1.71625	2.61332	1.41596	0.897071	-0.30029	-1.19736	6.23492	286.64	7.74529e-62	1.88502e-60	PDIA3
AGFG1	1.30101	2.3771	1.15666	1.07609	-0.144351	-1.22044	7.05469	286.619	7.8265e-62	1.90235e-60	AGFG1
PRDX6	1.51789	2.09978	1.10661	0.581893	-0.411282	-0.993175	5.6157	286.157	9.85434e-62	2.39039e-60	PRDX6
HMGA1	1.44644	1.75707	2.12304	0.310631	0.676596	0.365965	6.20095	286.156	9.85947e-62	2.39039e-60	HMGA1
EIF4H	1.41983	2.0197	1.48701	0.599873	0.0671847	-0.532689	6.52701	285.901	1.1195e-61	2.71072e-60	EIF4H
TMEM259	1.75924	1.90239	2.58539	0.143148	0.826153	0.683004	7.43938	285.746	1.20889e-61	2.92345e-60	TMEM259
POLDIP2	1.10544	1.27706	1.07367	0.171615	-0.0317708	-0.203386	5.66393	285.641	1.27384e-61	3.07661e-60	POLDIP2
CTSD	2.7783	4.2156	3.58793	1.4373	0.809631	-0.627671	9.50734	285.568	1.3211e-61	3.18671e-60	CTSD
HSPA4	1.17574	1.70038	0.849302	0.524639	-0.326438	-0.851077	6.41562	285.175	1.6073e-61	3.87217e-60	HSPA4
IDH2	1.13707	1.07566	1.26715	-0.0614068	0.130084	0.191491	6.23101	285.032	1.72549e-61	4.15164e-60	IDH2
SUCLG2	1.08288	1.48318	0.552646	0.400297	-0.530236	-0.930533	5.48391	284.814	1.92358e-61	4.62241e-60	SUCLG2
KIF16B	1.4013	1.96996	1.06181	0.568661	-0.339484	-0.908145	7.18947	284.777	1.95952e-61	4.70286e-60	KIF16B
PSMC5	1.23162	1.43946	1.05659	0.207839	-0.175031	-0.38287	5.25505	284.507	2.24214e-61	5.37436e-60	PSMC5
EIF3G	1.09622	0.975958	1.73826	-0.120259	0.642044	0.762303	6.2703	284.451	2.30502e-61	5.51812e-60	EIF3G
NELFE	1.06947	1.36583	1.25805	0.296362	0.188584	-0.107779	5.49668	284.38	2.3885e-61	5.7108e-60	NELFE
AKR1B1	1.64226	1.76186	1.20757	0.119601	-0.434686	-0.554287	6.5103	284.135	2.69806e-61	6.44285e-60	AKR1B1
TMED9	1.64649	1.88596	1.74281	0.239473	0.096324	-0.143149	5.74229	284.013	2.86682e-61	6.83727e-60	TMED9
KHNYN	1.07022	1.44633	1.38986	0.376108	0.319638	-0.0564705	6.54846	283.789	3.20592e-61	7.63643e-60	KHNYN
HLA.DRB5	2.55707	4.89985	3.45488	2.34278	0.897807	-1.44497	7.98281	283.604	3.51627e-61	8.36521e-60	HLA.DRB5
PECAM1	1.93698	2.81572	1.93547	0.878747	-0.0015064	-0.880253	8.15009	283.596	3.52953e-61	8.38628e-60	PECAM1
RBMX	1.46117	2.12363	1.23487	0.66245	-0.226305	-0.888756	6.07804	283.475	3.74977e-61	8.89846e-60	RBMX
PSMD3	0.971016	1.05025	1.18214	0.0792302	0.211121	0.13189	6.47569	283.348	3.99377e-61	9.46569e-60	PSMD3
LGALS1	2.19412	2.8256	2.16253	0.631485	-0.0315839	-0.663069	7.17794	283.13	4.4526e-61	1.054e-59	LGALS1
CHD4	1.02611	1.56926	1.15305	0.543142	0.126936	-0.416206	7.58463	283.06	4.60939e-61	1.08976e-59	CHD4
YJU2B	1.06211	0.737848	1.34113	-0.324262	0.279024	0.603286	6.07249	283.047	4.64095e-61	1.09586e-59	YJU2B
DDI2	1.03689	1.30628	0.810906	0.269395	-0.22598	-0.495375	6.62796	282.958	4.8506e-61	1.14395e-59	DDI2
SERP1	1.22459	2.16194	1.60219	0.937355	0.377602	-0.559753	7.14353	282.929	4.92031e-61	1.15895e-59	SERP1
MDFIC	1.14055	1.65035	0.936412	0.509799	-0.204138	-0.713937	6.26983	282.63	5.71257e-61	1.3439e-59	MDFIC
FARSA	1.2508	1.02662	1.50673	-0.224181	0.25593	0.480111	5.86619	282.564	5.9033e-61	1.38706e-59	FARSA
HLA.DQA1	2.02086	3.15917	2.02059	1.13831	-0.000273589	-1.13858	7.61173	282.427	6.31949e-61	1.48302e-59	HLA.DQA1
KCNA3	1.96234	2.08297	2.0532	0.120628	0.0908668	-0.0297612	6.13771	282.386	6.45038e-61	1.51187e-59	KCNA3
CBFB	1.27339	1.65518	1.06903	0.381794	-0.204355	-0.586149	6.03352	282.279	6.80326e-61	1.59261e-59	CBFB
MYO1C	0.974394	0.528509	1.45335	-0.445886	0.478958	0.924844	7.57446	282.192	7.10366e-61	1.66089e-59	MYO1C
GHITM	1.4151	2.4598	0.799082	1.04469	-0.616019	-1.66071	5.503	282.176	7.16094e-61	1.67189e-59	GHITM
MAPKAP1	0.861668	1.05723	0.78628	0.195566	-0.0753884	-0.270954	6.75446	282.174	7.16824e-61	1.67189e-59	MAPKAP1
GPBP1L1	1.1072	1.75205	0.891788	0.644843	-0.215415	-0.860257	6.83071	282.116	7.37925e-61	1.71899e-59	GPBP1L1
H1.2	2.24325	2.95696	2.1843	0.713712	-0.0589456	-0.772658	5.44758	282.105	7.42069e-61	1.72653e-59	H1.2
CD74	2.87948	5.03215	3.08162	2.15267	0.202142	-1.95053	11.4266	282.062	7.57808e-61	1.761e-59	CD74
PRDM2	0.867636	1.33303	0.885614	0.465399	0.0179779	-0.447421	7.26698	281.861	8.37654e-61	1.94417e-59	PRDM2
SDCCAG8	1.35229	1.94152	1.04684	0.589227	-0.305449	-0.894676	6.77648	281.839	8.47168e-61	1.96386e-59	SDCCAG8
SLC7A8	1.41695	1.52624	1.35966	0.109294	-0.0572907	-0.166585	7.06208	281.799	8.64229e-61	2.00097e-59	SLC7A8
SAFB2	1.32946	1.84339	1.67967	0.513931	0.350207	-0.163724	7.64737	281.675	9.19108e-61	2.12545e-59	SAFB2
HSD17B4	1.17229	1.82812	0.659097	0.655837	-0.513188	-1.16903	7.09058	281.613	9.4791e-61	2.1894e-59	HSD17B4
AKAP13	1.18448	2.30086	1.47012	1.11638	0.285647	-0.830736	8.8663	281.57	9.68389e-61	2.23398e-59	AKAP13
ITGB1	1.40219	1.96431	1.24782	0.562114	-0.154373	-0.716487	7.05093	281.464	1.02086e-60	2.35219e-59	ITGB1
SDF4	1.33322	1.23011	2.05768	-0.103115	0.724451	0.827566	7.25882	281.401	1.05339e-60	2.4242e-59	SDF4
TMEM150B	1.52972	1.72759	2.07681	0.197865	0.547084	0.349218	6.22052	281.271	1.12424e-60	2.58413e-59	TMEM150B
CCT7	1.1238	1.32453	0.726515	0.200726	-0.397286	-0.598012	6.12935	281.095	1.22718e-60	2.81733e-59	CCT7
SEC31A	1.01271	1.51756	0.67911	0.504846	-0.333603	-0.838449	6.98083	281.005	1.28356e-60	2.94321e-59	SEC31A
ARPC1B	1.35783	1.86572	1.92218	0.507886	0.564351	0.0564648	7.07398	280.978	1.3005e-60	2.97847e-59	ARPC1B
ARPC2	1.39448	2.57324	1.70118	1.17876	0.306707	-0.872056	7.83748	280.9	1.35268e-60	3.09425e-59	ARPC2
SLC27A3	1.51994	1.47031	1.98764	-0.0496257	0.467706	0.517332	6.73611	280.833	1.39795e-60	3.19398e-59	SLC27A3
UNC93B1	1.44251	1.73854	2.40178	0.29603	0.95927	0.66324	7.29203	280.706	1.48967e-60	3.39944e-59	UNC93B1
ZKSCAN1	1.01479	1.41174	1.0977	0.396946	0.0829079	-0.314038	7.06243	280.575	1.58991e-60	3.62385e-59	ZKSCAN1
SVIL	1.56339	2.45506	1.76773	0.891673	0.204338	-0.687334	8.6593	280.481	1.66608e-60	3.79292e-59	SVIL
SMARCC1	0.863102	1.29467	0.766671	0.431573	-0.0964302	-0.528003	6.87099	280.343	1.78494e-60	4.05528e-59	SMARCC1
CD151	1.46315	1.09802	1.86316	-0.365122	0.400017	0.765139	6.2791	280.342	1.78558e-60	4.05528e-59	CD151
PI4KB	0.934229	1.28136	1.01477	0.347134	0.0805415	-0.266593	6.58928	280.119	1.9959e-60	4.52753e-59	PI4KB
CSNK1A1	1.12324	2.16962	1.48129	1.04638	0.358042	-0.688337	6.83823	280.061	2.05396e-60	4.65368e-59	CSNK1A1
TPP1	1.65822	2.65766	1.91449	0.999435	0.256262	-0.743173	7.53128	280.004	2.11329e-60	4.78243e-59	TPP1
ADA2	1.63337	1.91969	1.66057	0.286324	0.0272055	-0.259119	7.25985	279.959	2.1616e-60	4.88594e-59	ADA2
AVPI1	1.84347	1.72437	2.01982	-0.119097	0.176353	0.29545	5.43007	279.845	2.28798e-60	5.16546e-59	AVPI1
MADD	1.18226	1.35617	1.25265	0.173903	0.0703917	-0.103512	7.63074	279.69	2.47142e-60	5.573e-59	MADD
ARHGDIB	1.58861	3.15619	1.85086	1.56758	0.262251	-1.30533	7.3185	279.366	2.90395e-60	6.5406e-59	ARHGDIB
ITPRID2	0.82099	1.54622	0.816788	0.725228	-0.00420145	-0.72943	7.01758	279.344	2.93598e-60	6.60492e-59	ITPRID2
WDR1	1.30095	2.21635	1.96175	0.915402	0.660794	-0.254607	8.31681	279.133	3.26132e-60	7.32816e-59	WDR1
ANXA1	1.95138	3.51832	1.44797	1.56694	-0.503409	-2.07035	8.00382	279.05	3.39915e-60	7.62884e-59	ANXA1
CTCF	1.02387	1.34825	0.91257	0.324381	-0.111299	-0.43568	5.79172	279.002	3.48157e-60	7.80461e-59	CTCF
IRAK1	1.70607	2.33058	2.45514	0.624507	0.74907	0.124563	7.68351	278.955	3.56342e-60	7.9787e-59	IRAK1
CCAR1	1.22524	1.6891	1.01135	0.463858	-0.213893	-0.677751	6.78887	278.816	3.81979e-60	8.54268e-59	CCAR1
SLC15A3	1.6313	2.22764	2.38111	0.596344	0.749814	0.153469	7.76186	278.552	4.35743e-60	9.73364e-59	SLC15A3
SLC37A3	-1.21801	-1.16671	-1.44217	0.0512982	-0.22416	-0.275458	5.91744	278.481	4.51404e-60	1.00716e-58	SLC37A3
ZZEF1	1.00395	1.36845	1.08587	0.364495	0.0819214	-0.282574	8.13076	278.441	4.60458e-60	1.02616e-58	ZZEF1
RAB13	1.25054	1.22637	1.25083	-0.0241693	0.000289926	0.0244592	5.94581	278.225	5.12808e-60	1.14149e-58	RAB13
RNF135	1.20142	1.35278	1.21901	0.151366	0.017594	-0.133772	5.9789	278.008	5.71426e-60	1.27049e-58	RNF135
GTF3A	1.24434	1.26033	1.10618	0.015992	-0.138157	-0.154149	5.88324	277.969	5.825e-60	1.2936e-58	GTF3A
BRD9	0.704929	0.572844	1.1428	-0.132085	0.437874	0.56996	7.08492	277.845	6.19476e-60	1.37411e-58	BRD9
QKI	1.15039	2.21064	1.29466	1.06024	0.144268	-0.915974	7.84469	277.814	6.29231e-60	1.39412e-58	QKI
PTPN11	1.00245	1.40423	0.65418	0.401785	-0.348266	-0.750051	6.52237	277.568	7.11468e-60	1.57306e-58	PTPN11
APEH	0.953742	0.839664	1.09337	-0.114078	0.139624	0.253702	6.43016	277.567	7.11647e-60	1.57306e-58	APEH
PLEKHM2	1.39299	1.783	1.98036	0.390005	0.58737	0.197365	7.60662	277.501	7.35318e-60	1.6235e-58	PLEKHM2
ENO1	1.77885	2.7634	1.98738	0.984547	0.208526	-0.776021	7.99859	277.458	7.5126e-60	1.65678e-58	ENO1
DYNLL1	1.48383	1.71624	1.31816	0.232405	-0.165668	-0.398073	6.09063	277.442	7.57278e-60	1.66812e-58	DYNLL1
MTHFD2L	-1.09779	-0.430948	-1.58761	0.666842	-0.489819	-1.15666	5.61098	277.291	8.16593e-60	1.79669e-58	MTHFD2L
RAN	1.42084	1.53163	1.1621	0.110787	-0.258741	-0.369528	6.0983	277.282	8.20075e-60	1.80227e-58	RAN
WRNIP1	1.06061	1.08427	1.30029	0.0236608	0.239682	0.216021	6.08779	277.171	8.66677e-60	1.90249e-58	WRNIP1
PNMA1	1.20837	1.14748	1.641	-0.0608937	0.432623	0.493517	5.61868	277.013	9.37726e-60	2.05608e-58	PNMA1
TAGLN2	1.82023	3.04886	2.1774	1.22863	0.357178	-0.871457	7.98464	276.863	1.01076e-59	2.21368e-58	TAGLN2
EIF3K	1.18764	1.49148	1.14308	0.303846	-0.0445535	-0.348399	6.24778	276.763	1.06212e-59	2.32349e-58	EIF3K
FASTK	1.16977	0.899094	1.63313	-0.270678	0.463361	0.734039	6.03248	276.669	1.11345e-59	2.43296e-58	FASTK
YLPM1	0.754258	1.08815	0.619295	0.333892	-0.134963	-0.468855	7.22202	276.594	1.15535e-59	2.52164e-58	YLPM1
RAB11B	1.23564	1.18274	1.91012	-0.0529012	0.67448	0.727381	6.35074	276.482	1.22178e-59	2.66356e-58	RAB11B
RAB10	1.52193	2.56661	1.62555	1.04467	0.103611	-0.941061	7.06165	276.475	1.22632e-59	2.6704e-58	RAB10
SENP3	2.05661	2.25082	2.33642	0.19421	0.279807	0.0855965	5.71002	276.415	1.2633e-59	2.74779e-58	SENP3
ADPRS	1.28944	1.19072	1.72128	-0.0987161	0.431847	0.530563	5.49549	276.389	1.28003e-59	2.78099e-58	ADPRS
RHBDD2	1.58469	1.86313	1.95295	0.278438	0.368261	0.0898236	6.65782	276.346	1.30772e-59	2.83792e-58	RHBDD2
ATF4	1.67472	2.47639	2.02205	0.801676	0.347328	-0.454347	6.89589	276.261	1.36404e-59	2.95677e-58	ATF4
MOB3B	1.28296	1.84532	1.24398	0.562354	-0.0389808	-0.601335	6.60524	276.168	1.42887e-59	3.09378e-58	MOB3B
TRMT2A	1.26135	0.884695	1.82515	-0.376659	0.563796	0.940455	5.69941	276.164	1.43198e-59	3.09699e-58	TRMT2A
PRDX5	1.75867	2.57028	2.11564	0.811604	0.356966	-0.454638	6.17166	276.127	1.45862e-59	3.15102e-58	PRDX5
PAPSS1	1.16885	1.66534	0.979944	0.496486	-0.18891	-0.685396	6.22649	276.08	1.49285e-59	3.2213e-58	PAPSS1
PNKP	1.04524	0.966615	1.42976	-0.0786273	0.384519	0.463146	6.44558	276.06	1.5079e-59	3.25009e-58	PNKP
OLR1	2.32478	3.75212	1.87135	1.42734	-0.453421	-1.88076	7.55747	275.906	1.62787e-59	3.5047e-58	OLR1
GRK2	1.49649	2.33843	2.39975	0.841939	0.903261	0.0613219	8.37233	275.902	1.63137e-59	3.50828e-58	GRK2
PHB2	1.41427	1.44353	1.3257	0.0292591	-0.088573	-0.117832	5.6342	275.75	1.75959e-59	3.77975e-58	PHB2
UQCRH	1.5853	1.94284	1.2846	0.357538	-0.300695	-0.658234	5.13346	275.64	1.85882e-59	3.98839e-58	UQCRH
ZNF592	1.15234	1.48944	1.30025	0.337103	0.147912	-0.189192	7.0655	275.626	1.87204e-59	4.01225e-58	ZNF592
SOD1	1.57483	1.5148	1.38907	-0.0600338	-0.185755	-0.125722	5.75223	275.495	1.99776e-59	4.27686e-58	SOD1
TPT1	1.85607	3.11957	1.27473	1.2635	-0.581343	-1.84484	8.00376	275.475	2.01804e-59	4.31542e-58	TPT1
UBR5	1.08175	1.8162	0.827457	0.734443	-0.254297	-0.98874	7.78667	275.43	2.06391e-59	4.4037e-58	UBR5
SF3B1	1.48717	2.89637	1.58432	1.40921	0.0971564	-1.31205	7.79027	275.43	2.06394e-59	4.4037e-58	SF3B1
TGFBR2	1.36043	2.23431	1.58235	0.873874	0.221921	-0.651953	6.78752	275.231	2.27863e-59	4.85632e-58	TGFBR2
SNX19	0.993675	1.44295	0.955781	0.44928	-0.0378934	-0.487173	6.88459	275.188	2.32778e-59	4.95551e-58	SNX19
PSME4	1.41434	2.12056	0.858693	0.706219	-0.555648	-1.26187	7.40802	275.079	2.45838e-59	5.2277e-58	PSME4
KMT2C	1.07084	2.16072	1.10758	1.08988	0.0367399	-1.05314	8.61123	274.963	2.6041e-59	5.53139e-58	KMT2C
DYNLRB1	1.17202	1.43311	1.11589	0.261097	-0.0561221	-0.317219	5.64467	274.904	2.68151e-59	5.68947e-58	DYNLRB1
ASCC2	0.973595	1.08772	1.11541	0.114127	0.141818	0.0276904	6.93142	274.82	2.79713e-59	5.92818e-58	ASCC2
TMEM219	1.36913	1.67038	1.32546	0.301249	-0.0436716	-0.344921	5.64658	274.756	2.88693e-59	6.11168e-58	TMEM219
ATP5PB	1.33422	1.8782	0.702407	0.543975	-0.631815	-1.17579	5.44734	274.609	3.10715e-59	6.57059e-58	ATP5PB
WDR26	1.13161	2.13634	1.11421	1.00473	-0.0174037	-1.02213	7.25325	274.383	3.47724e-59	7.34504e-58	WDR26
SERF2	1.43011	1.47286	1.60621	0.0427513	0.176094	0.133343	5.76842	274.369	3.50094e-59	7.3869e-58	SERF2
AKAP9	1.183	2.04152	0.874431	0.858518	-0.308569	-1.16709	8.11184	274.328	3.57345e-59	7.53156e-58	AKAP9
VPS37C	1.23353	1.1798	1.54076	-0.0537222	0.307235	0.360958	6.36596	274.285	3.65024e-59	7.68488e-58	VPS37C
PGP	1.78342	1.43716	2.02102	-0.346259	0.237604	0.583862	5.07986	274.239	3.73507e-59	7.85479e-58	PGP
GGA3	1.16999	1.3458	1.5361	0.175814	0.366106	0.190291	6.93026	274.154	3.89709e-59	8.18646e-58	GGA3
CSNK1E	1.0632	0.834548	1.40522	-0.228648	0.34202	0.570668	7.01107	274.14	3.92335e-59	8.23255e-58	CSNK1E
PRPF19	0.998431	1.11543	0.903305	0.116999	-0.0951264	-0.212126	5.93793	274.059	4.08673e-59	8.56592e-58	PRPF19
OGFR	1.36974	1.89903	2.37453	0.52929	1.00479	0.475495	7.71064	273.834	4.57105e-59	9.57053e-58	OGFR
RALBP1	1.08601	1.3302	1.04806	0.24419	-0.0379474	-0.282138	6.71132	273.701	4.88394e-59	1.02144e-57	RALBP1
H1.4	2.23396	3.35619	2.75734	1.12223	0.523385	-0.598843	6.8951	273.681	4.93369e-59	1.03071e-57	H1.4
PRPF40A	1.1088	1.99	0.507331	0.881202	-0.601469	-1.48267	6.81216	273.582	5.18136e-59	1.08127e-57	PRPF40A
VPS51	0.990792	0.73761	1.49379	-0.253183	0.502995	0.756178	6.27827	273.462	5.50201e-59	1.14693e-57	VPS51
HLA.DMB	1.47248	1.92399	1.30331	0.451504	-0.169174	-0.620679	5.84085	273.421	5.61383e-59	1.16895e-57	HLA.DMB
RPN1	1.44599	2.00347	1.57073	0.55748	0.124737	-0.432743	7.07281	273.419	5.62021e-59	1.169e-57	RPN1
SART1	1.20962	1.33197	1.72803	0.12235	0.518409	0.396059	7.24067	273.404	5.66211e-59	1.17643e-57	SART1
S100A4	2.10393	3.15184	2.07298	1.04791	-0.0309424	-1.07886	6.89352	273.239	6.14884e-59	1.27617e-57	S100A4
BRD2	1.14785	2.08378	1.51301	0.935928	0.365158	-0.570769	7.44816	273.174	6.34916e-59	1.31631e-57	BRD2
UBA7	1.28053	1.54038	1.74312	0.259848	0.46259	0.202742	6.8544	273.125	6.50593e-59	1.34734e-57	UBA7
ZNF317	1.02858	1.2226	0.963906	0.194022	-0.0646749	-0.258697	5.81154	273.065	6.70558e-59	1.38718e-57	ZNF317
ARHGDIA	1.7946	2.4974	2.62422	0.702799	0.82962	0.126821	7.31124	272.754	7.82943e-59	1.61791e-57	ARHGDIA
PARP12	1.24396	1.9885	1.76858	0.744532	0.524616	-0.219916	7.12121	272.718	7.96755e-59	1.64467e-57	PARP12
TM9SF3	1.00471	1.49679	0.64047	0.492084	-0.364239	-0.856323	6.43494	272.268	9.97268e-59	2.05634e-57	TM9SF3
RALY	0.935512	1.22571	1.09236	0.290201	0.156844	-0.133357	6.94008	272.135	1.06564e-58	2.19495e-57	RALY
LONP1	1.08439	0.790086	1.5173	-0.294301	0.432912	0.727213	7.13693	272.108	1.07998e-58	2.22208e-57	LONP1
G3BP1	1.02136	1.55149	0.599876	0.530124	-0.421487	-0.951611	6.92085	272.089	1.09021e-58	2.2407e-57	G3BP1
SWAP70	0.947374	1.27582	0.654947	0.328445	-0.292427	-0.620871	6.52392	272.061	1.10526e-58	2.26917e-57	SWAP70
SIGLEC1	1.88217	2.49449	2.64995	0.612312	0.767773	0.155461	8.83146	271.998	1.14066e-58	2.33933e-57	SIGLEC1
SYMPK	0.770372	0.638188	1.17474	-0.132184	0.404367	0.536551	7.48301	271.946	1.17077e-58	2.3985e-57	SYMPK
TREM2	1.88826	2.10215	1.68936	0.213893	-0.1989	-0.412793	5.45889	271.939	1.17469e-58	2.40396e-57	TREM2
RAP2A	1.28552	1.72441	0.783649	0.438892	-0.501875	-0.940766	5.81243	271.931	1.17975e-58	2.41171e-57	RAP2A
SYVN1	1.24827	0.99777	1.34594	-0.250496	0.0976727	0.348168	6.22066	271.87	1.21565e-58	2.48244e-57	SYVN1
CALM3	1.27974	1.70218	1.83042	0.422443	0.550678	0.128235	6.7245	271.862	1.22062e-58	2.48992e-57	CALM3
DBI	1.39441	1.53364	1.16703	0.139232	-0.227382	-0.366614	5.58958	271.704	1.32081e-58	2.69139e-57	DBI
MGLL	1.12365	1.21005	1.30393	0.0864093	0.180286	0.0938768	7.35011	271.555	1.42244e-58	2.89538e-57	MGLL
PPP4R3A	1.0253	1.55587	0.959444	0.530574	-0.0658516	-0.596426	6.61951	271.538	1.43464e-58	2.9171e-57	PPP4R3A
AP2S1	1.46372	1.45197	1.57823	-0.0117519	0.114516	0.126268	6.02737	271.518	1.44904e-58	2.94323e-57	AP2S1
ALOX5	1.96512	3.57461	2.78159	1.60949	0.816474	-0.793018	9.20823	271.503	1.45962e-58	2.96156e-57	ALOX5
RNF168	1.17937	1.42195	1.06334	0.242582	-0.116022	-0.358604	6.17793	271.338	1.58469e-58	3.21191e-57	RNF168
PARVG	1.53262	1.98208	1.96868	0.449461	0.436057	-0.0134039	7.32661	271.29	1.62327e-58	3.28661e-57	PARVG
CCDC124	1.36436	1.12926	1.73246	-0.235104	0.368096	0.6032	5.74922	271.283	1.6285e-58	3.29368e-57	CCDC124
TRPC4AP	1.27221	1.90232	1.61131	0.63011	0.339093	-0.291017	6.92554	271.008	1.86837e-58	3.77482e-57	TRPC4AP
BAP1	0.87246	0.971382	1.2831	0.0989221	0.410641	0.311719	6.49868	270.936	1.9365e-58	3.90832e-57	BAP1
SYCP2	-1.36508	-0.712524	-2.01161	0.65256	-0.646524	-1.29908	5.53699	270.93	1.94205e-58	3.91537e-57	SYCP2
NUFIP2	1.28051	2.30829	1.14843	1.02777	-0.132087	-1.15986	7.1171	270.687	2.19195e-58	4.41453e-57	NUFIP2
DYNC1LI2	0.913242	1.31187	0.832816	0.39863	-0.0804259	-0.479056	6.29236	270.649	2.23353e-58	4.4935e-57	DYNC1LI2
ACTR1A	1.22727	1.50795	1.2714	0.280683	0.0441322	-0.236551	6.09225	270.463	2.45042e-58	4.92465e-57	ACTR1A
BANF1	1.52419	1.61536	1.6331	0.091173	0.108912	0.0177388	5.2338	270.332	2.61605e-58	5.25196e-57	BANF1
PRMT2	0.912903	1.06851	1.14851	0.155605	0.235607	0.0800023	6.98656	270.292	2.66871e-58	5.35205e-57	PRMT2
CTSA	1.54604	2.0338	2.14031	0.487764	0.594276	0.106512	6.87154	270.169	2.83791e-58	5.68537e-57	CTSA
MMS22L	-1.06433	-0.574338	-1.59695	0.489987	-0.532625	-1.02261	6.53813	270.102	2.93413e-58	5.87195e-57	MMS22L
SNW1	0.986866	1.82177	0.792578	0.8349	-0.194288	-1.02919	5.27954	270.066	2.98689e-58	5.97128e-57	SNW1
CHD8	0.869082	1.40406	0.760389	0.534978	-0.108693	-0.643671	7.13342	270.053	3.00573e-58	6.00264e-57	CHD8
HCFC1	1.14381	0.926353	1.76133	-0.217456	0.617523	0.834979	7.40859	270.003	3.08232e-58	6.14912e-57	HCFC1
ABCC1	1.02672	1.16546	1.22408	0.13874	0.19736	0.0586205	7.45786	269.946	3.17093e-58	6.31928e-57	ABCC1
TRAM1	1.33263	1.80193	1.03722	0.469292	-0.295418	-0.76471	6.21872	269.899	3.24643e-58	6.46297e-57	TRAM1
RBM15	1.16562	1.36274	1.0645	0.197114	-0.10112	-0.298234	5.84263	269.863	3.30451e-58	6.57173e-57	RBM15
ARHGEF11	0.982868	1.39953	1.18934	0.416663	0.206472	-0.210191	7.88611	269.69	3.60233e-58	7.15653e-57	ARHGEF11
GRN	2.57296	4.22902	3.3613	1.65606	0.788343	-0.867716	10.2688	269.67	3.63882e-58	7.22148e-57	GRN
USO1	1.26013	2.05881	0.552395	0.79868	-0.707734	-1.50641	6.21261	269.605	3.75802e-58	7.45027e-57	USO1
HPS1	1.12233	1.36545	1.49935	0.243118	0.377017	0.1339	7.18965	269.599	3.76864e-58	7.46356e-57	HPS1
EIF2S2	1.14975	1.72999	1.00311	0.580234	-0.146648	-0.726881	5.71523	269.517	3.92564e-58	7.76359e-57	EIF2S2
ACTR1B	1.01639	0.852901	1.28308	-0.163486	0.266691	0.430178	5.90762	269.516	3.9283e-58	7.76359e-57	ACTR1B
CLSTN1	1.24194	1.17289	1.51602	-0.0690552	0.274074	0.343129	6.91336	269.379	4.20579e-58	8.30338e-57	CLSTN1
OAZ1	1.97492	2.94617	2.12665	0.971252	0.15173	-0.819522	8.07911	269.361	4.24358e-58	8.36931e-57	OAZ1
DHX38	0.869994	1.02826	1.09455	0.158261	0.224556	0.0662954	6.93279	269.345	4.27709e-58	8.42666e-57	DHX38
UBQLN1	1.20229	1.81311	0.803115	0.610825	-0.399175	-1.01	6.33753	269.15	4.71426e-58	9.27837e-57	UBQLN1
ARRDC1	1.09308	0.931129	1.80735	-0.161949	0.714269	0.876218	6.2015	269.139	4.73846e-58	9.31636e-57	ARRDC1
ISCU	1.2385	1.55235	0.979572	0.313847	-0.258933	-0.57278	5.79772	269.018	5.03448e-58	9.88816e-57	ISCU
PPP1R12C	1.19814	1.40064	2.05898	0.202503	0.860836	0.658334	7.94187	268.936	5.245e-58	1.0291e-56	PPP1R12C
XRCC5	1.0695	1.94482	0.934332	0.875321	-0.135166	-1.01049	6.72483	268.926	5.26907e-58	1.03276e-56	XRCC5
LIN7C	1.21026	1.91706	0.612854	0.706796	-0.597407	-1.3042	5.43971	268.878	5.39678e-58	1.0567e-56	LIN7C
BRD1	0.959483	0.831235	1.36608	-0.128248	0.406595	0.534843	6.9511	268.78	5.66845e-58	1.10876e-56	BRD1
ANAPC2	0.958287	0.58043	1.5389	-0.377856	0.580609	0.958465	6.56484	268.777	5.67622e-58	1.10914e-56	ANAPC2
DDX23	0.882381	1.14521	1.00169	0.262832	0.119304	-0.143527	6.62512	268.67	5.98667e-58	1.1686e-56	DDX23
EZR	1.6951	2.76361	2.07835	1.06851	0.383246	-0.68526	8.3306	268.642	6.07086e-58	1.18382e-56	EZR
PSME2	1.29166	2.04961	1.43432	0.757957	0.142665	-0.615292	5.93327	268.595	6.21508e-58	1.2107e-56	PSME2
CD4	1.46596	1.58455	1.56298	0.118586	0.0970209	-0.0215655	6.83914	268.486	6.56213e-58	1.277e-56	CD4
SRSF5	1.32705	2.41686	1.58706	1.08982	0.260012	-0.829807	7.14822	268.463	6.63708e-58	1.29026e-56	SRSF5
RAB31	1.30234	2.27007	1.39152	0.967736	0.0891841	-0.878552	7.30149	268.454	6.66752e-58	1.29386e-56	RAB31
HNRNPC	1.06434	2.4829	1.32613	1.41856	0.261782	-1.15678	7.36761	268.453	6.66915e-58	1.29386e-56	HNRNPC
TNRC18	1.20323	1.2511	2.14291	0.0478663	0.939681	0.891815	8.9125	268.444	6.70184e-58	1.29887e-56	TNRC18
ILRUN	1.19306	1.9177	1.30438	0.724643	0.111316	-0.613327	6.26254	268.351	7.01874e-58	1.35891e-56	ILRUN
GPX1	2.47784	3.45345	2.50327	0.975612	0.0254351	-0.950177	8.12579	268.147	7.76958e-58	1.50275e-56	GPX1
ESRRA	1.28015	0.993139	1.75419	-0.28701	0.474043	0.761054	5.96651	268.035	8.21577e-58	1.58744e-56	ESRRA
XPO1	1.26021	1.75292	1.00714	0.492704	-0.253069	-0.745773	7.12217	268.029	8.23919e-58	1.59035e-56	XPO1
EDF1	1.59754	1.54043	1.76989	-0.0571151	0.172347	0.229462	5.81007	267.931	8.65148e-58	1.66824e-56	EDF1
ANKRD11	0.967396	1.28989	1.68544	0.322497	0.718047	0.39555	8.67917	267.874	8.90262e-58	1.71493e-56	ANKRD11
PDCD4	1.20304	2.20275	0.801277	0.999706	-0.401763	-1.40147	5.95782	267.869	8.92333e-58	1.71718e-56	PDCD4
IWS1	1.07049	1.57399	0.96877	0.503502	-0.101716	-0.605218	6.3177	267.728	9.572e-58	1.84014e-56	IWS1
MAF1	1.47996	1.29668	1.86652	-0.183287	0.386552	0.569839	5.77123	267.668	9.86439e-58	1.89444e-56	MAF1
NUDT3	1.33695	1.43276	1.71443	0.0958105	0.377476	0.281665	5.42045	267.636	1.00231e-57	1.92298e-56	NUDT3
EXOC7	0.920666	0.851974	1.22298	-0.0686922	0.302315	0.371007	6.98037	267.557	1.04224e-57	1.99757e-56	EXOC7
AGAP3	0.846713	0.546853	1.37428	-0.29986	0.527568	0.827427	7.74062	267.464	1.0918e-57	2.09046e-56	AGAP3
RASAL2	1.10136	1.61725	0.90576	0.515883	-0.195604	-0.711487	7.5752	267.358	1.15073e-57	2.20107e-56	RASAL2
UBTF	1.05692	0.991627	1.5255	-0.0652888	0.468587	0.533876	7.12471	267.298	1.18569e-57	2.26567e-56	UBTF
UBL3	1.09299	1.66697	1.09906	0.573979	0.00606558	-0.567913	6.07573	267.153	1.27456e-57	2.43305e-56	UBL3
RFX5	1.00666	1.33273	1.21822	0.326071	0.211565	-0.114506	5.91878	267.1	1.30905e-57	2.49638e-56	RFX5
RBM3	1.65075	2.26262	1.63306	0.611875	-0.0176911	-0.629566	6.00632	267.084	1.31901e-57	2.51286e-56	RBM3
ZMIZ2	1.09669	1.17994	1.71934	0.0832455	0.622653	0.539407	7.38786	266.868	1.46914e-57	2.79606e-56	ZMIZ2
ZDHHC3	0.920622	1.28507	1.0214	0.364446	0.10078	-0.263666	6.69021	266.784	1.53213e-57	2.91304e-56	ZDHHC3
PPP2R5A	1.17684	1.61027	1.03546	0.433437	-0.141373	-0.57481	6.30185	266.667	1.62366e-57	3.08397e-56	PPP2R5A
RSPH3	1.14571	1.40902	1.00314	0.263309	-0.142573	-0.405881	6.43034	266.525	1.74245e-57	3.3063e-56	RSPH3
GABARAPL1	1.27102	1.89362	1.5247	0.622603	0.253683	-0.368921	5.96946	266.273	1.97624e-57	3.7462e-56	GABARAPL1
RAD23B	1.12944	1.90176	1.3409	0.772319	0.21146	-0.560859	6.747	266.262	1.98731e-57	3.76343e-56	RAD23B
CARD9	1.45729	0.880241	1.94898	-0.577047	0.491696	1.06874	6.96462	266.168	2.08211e-57	3.93904e-56	CARD9
PTBP3	1.12805	2.16337	1.05073	1.03532	-0.07732	-1.11264	7.13467	266.133	2.11875e-57	4.00438e-56	PTBP3
RUFY3	1.00528	1.33728	0.631596	0.332001	-0.373687	-0.705688	6.68533	266.059	2.19774e-57	4.14954e-56	RUFY3
PHIP	1.0448	2.09514	0.656391	1.05034	-0.388409	-1.43875	7.3484	266.019	2.24297e-57	4.23074e-56	PHIP
AP2A1	0.902288	0.720829	1.44997	-0.181459	0.547684	0.729143	7.35992	265.956	2.3137e-57	4.35983e-56	AP2A1
CD300LF	1.54034	1.95074	1.66133	0.410399	0.120986	-0.289414	6.17242	265.532	2.85866e-57	5.38141e-56	CD300LF
LSM14A	1.02132	1.43346	0.838504	0.412133	-0.18282	-0.594953	6.20337	265.526	2.86615e-57	5.39018e-56	LSM14A
SLC12A7	1.17968	0.856517	1.85026	-0.323158	0.670586	0.993745	7.64333	265.296	3.21435e-57	6.03904e-56	SLC12A7
JTB	1.66881	2.15908	1.71651	0.490275	0.0476992	-0.442576	5.5466	265.291	3.22292e-57	6.04918e-56	JTB
SLC25A3	1.02325	1.37313	0.848801	0.349878	-0.174453	-0.524331	6.60995	265.279	3.24233e-57	6.07961e-56	SLC25A3
PCNP	1.28195	1.70618	0.613712	0.424237	-0.668234	-1.09247	5.38868	265.185	3.39791e-57	6.36506e-56	PCNP
PEPD	1.17499	0.850148	1.44585	-0.324839	0.270863	0.595702	6.89962	265.151	3.45516e-57	6.46594e-56	PEPD
CYLC1	-2.7548	-1.72558	-3.06404	1.02922	-0.30924	-1.33846	3.67135	265.093	3.55722e-57	6.6504e-56	CYLC1
CDH19	-1.64964	-1.07834	-2.28204	0.571298	-0.632398	-1.2037	4.72444	264.839	4.03651e-57	7.53905e-56	CDH19
MON1B	0.885294	1.11533	1.27796	0.230039	0.392661	0.162622	6.51001	264.703	4.31951e-57	8.0597e-56	MON1B
GOLIM4	1.24338	1.56287	0.908504	0.31948	-0.334881	-0.654362	6.38292	264.491	4.79985e-57	8.94718e-56	GOLIM4
SLC35F6	1.42278	1.57931	1.57185	0.156535	0.149072	-0.00746298	6.07596	264.448	4.90463e-57	9.13356e-56	SLC35F6
ARHGAP30	1.32269	2.55385	2.16522	1.23116	0.842526	-0.388633	8.02167	264.346	5.16041e-57	9.59732e-56	ARHGAP30
CYTH1	1.16937	2.03768	1.71708	0.868317	0.547714	-0.320604	7.90997	264.345	5.16375e-57	9.59732e-56	CYTH1
GOLPH3	1.2374	1.99798	1.49666	0.760582	0.259261	-0.501322	6.2105	264.186	5.58696e-57	1.03738e-55	GOLPH3
NACC1	1.26551	1.0201	2.05056	-0.245414	0.78505	1.03046	6.50266	264.047	5.98983e-57	1.1111e-55	NACC1
STX10	1.37262	1.7288	1.96069	0.35619	0.588074	0.231885	5.88061	263.956	6.26754e-57	1.16148e-55	STX10
BCL2L1	1.82973	2.20616	2.11132	0.376426	0.28159	-0.0948358	5.93248	263.672	7.21735e-57	1.33619e-55	BCL2L1
SYNCRIP	1.18162	1.55141	0.67011	0.369791	-0.511511	-0.881302	6.34373	263.536	7.72514e-57	1.42881e-55	SYNCRIP
FLNA	2.15111	3.69628	2.96246	1.54517	0.811349	-0.733822	11.0529	263.528	7.75619e-57	1.43316e-55	FLNA
NOP10	1.86593	2.95104	2.03826	1.08511	0.172339	-0.912771	5.03342	263.493	7.89112e-57	1.45668e-55	NOP10
LIPA	1.94649	2.74853	1.4672	0.802046	-0.479285	-1.28133	7.25096	263.231	8.99329e-57	1.65853e-55	LIPA
VPS39	0.811035	1.28303	0.757836	0.471993	-0.0531991	-0.525192	6.7935	263.144	9.389e-57	1.72983e-55	VPS39
GUCD1	1.18772	1.28543	1.50567	0.0977142	0.317953	0.220239	6.36457	263.135	9.43353e-57	1.73635e-55	GUCD1
PRR14L	1.05824	1.5691	1.1411	0.510861	0.0828602	-0.428	7.19399	263.133	9.44378e-57	1.73656e-55	PRR14L
ZFR	1.02648	1.48999	0.801706	0.46351	-0.224779	-0.688289	6.46637	263.079	9.69749e-57	1.78149e-55	ZFR
TAF10	1.1151	1.42251	1.38445	0.30741	0.269351	-0.0380588	5.70864	262.666	1.19168e-56	2.18708e-55	TAF10
INHBA	2.18153	3.03979	1.37146	0.85826	-0.810073	-1.66833	7.66097	262.391	1.36674e-56	2.50595e-55	INHBA
CDC42	1.46177	2.66788	1.46707	1.20611	0.00530109	-1.20081	7.22933	262.386	1.37015e-56	2.50979e-55	CDC42
ADAP2	1.35589	1.32876	1.40096	-0.0271337	0.0450686	0.0722023	6.02491	262.374	1.37828e-56	2.52226e-55	ADAP2
OXA1L	1.11552	1.41355	1.01549	0.298024	-0.100028	-0.398053	5.90268	262.344	1.39845e-56	2.5567e-55	OXA1L
PCBP2	0.891173	1.3435	0.94687	0.45233	0.0556968	-0.396633	5.89747	262.299	1.43058e-56	2.61293e-55	PCBP2
HSPA5	1.78691	3.05496	1.74182	1.26805	-0.0450929	-1.31314	7.63222	262.292	1.43578e-56	2.61992e-55	HSPA5
STUB1	1.6733	1.33739	2.3096	-0.335905	0.636299	0.972204	5.0997	262.192	1.50871e-56	2.75037e-55	STUB1
SURF4	1.19523	1.47615	1.59151	0.28092	0.396279	0.11536	6.25725	262.115	1.5681e-56	2.8559e-55	SURF4
TXN	2.04889	2.9368	1.38082	0.887907	-0.668078	-1.55598	6.21491	262.109	1.57212e-56	2.86047e-55	TXN
H1.3	2.26795	2.88838	1.82736	0.620424	-0.440589	-1.06101	4.31879	262.052	1.61787e-56	2.9409e-55	H1.3
CD276	1.21955	0.980732	1.49406	-0.238822	0.274503	0.513324	7.014	262.043	1.62527e-56	2.95155e-55	CD276
COX7C	1.48306	2.01402	0.905632	0.530961	-0.577431	-1.10839	5.33381	261.989	1.66938e-56	3.02876e-55	COX7C
AHR	1.22247	2.29449	1.24403	1.07201	0.0215542	-1.05046	6.77411	261.899	1.74559e-56	3.16401e-55	AHR
MYBBP1A	0.900743	0.468693	1.38714	-0.43205	0.486393	0.918443	6.93087	261.839	1.79865e-56	3.25708e-55	MYBBP1A
GPR137B	1.57925	2.0975	1.65523	0.518248	0.0759859	-0.442262	5.89767	261.602	2.02388e-56	3.66145e-55	GPR137B
EIF2S3	1.49545	2.55079	1.46433	1.05534	-0.0311223	-1.08646	6.45382	261.457	2.17542e-56	3.93187e-55	EIF2S3
MRFAP1L1	1.26661	1.60444	1.11493	0.337833	-0.151684	-0.489517	5.16953	261.419	2.21792e-56	4.00488e-55	MRFAP1L1
CUL4A	1.06226	1.26387	0.818204	0.201603	-0.244061	-0.445663	6.76594	261.196	2.47845e-56	4.47108e-55	CUL4A
MIIP	1.37742	1.20549	1.81245	-0.171934	0.435028	0.606963	6.09104	261.134	2.55618e-56	4.60694e-55	MIIP
FNBP4	1.25724	1.82399	1.0999	0.566758	-0.157334	-0.724092	6.87321	261.032	2.68838e-56	4.84061e-55	FNBP4
CDK12	0.823625	1.2983	0.770292	0.474679	-0.0533337	-0.528013	7.33625	260.993	2.74132e-56	4.93127e-55	CDK12
ACOT2	1.70328	1.73724	1.79735	0.0339632	0.0940759	0.0601127	5.91402	260.899	2.87277e-56	5.16284e-55	ACOT2
ATG4B	1.03629	0.800475	1.40204	-0.235816	0.365745	0.601561	6.78875	260.767	3.06824e-56	5.50894e-55	ATG4B
NUF2	-1.2897	-0.690354	-1.97076	0.599341	-0.681063	-1.2804	4.51892	260.755	3.08652e-56	5.53654e-55	NUF2
SBF1	0.916955	0.769357	1.72315	-0.147598	0.806198	0.953796	8.02606	260.687	3.19293e-56	5.72201e-55	SBF1
HGS	1.15152	1.15028	1.72387	-0.00124083	0.572345	0.573586	7.36649	260.66	3.23584e-56	5.79346e-55	HGS
MLX	1.27961	1.33306	1.36745	0.0534514	0.0878381	0.0343867	5.88471	260.588	3.35391e-56	5.99922e-55	MLX
ZMIZ1	1.05077	1.31115	1.61339	0.260376	0.562611	0.302235	8.24286	260.46	3.57495e-56	6.38858e-55	ZMIZ1
ATP13A1	1.08212	0.738645	1.53449	-0.343474	0.452372	0.795845	7.27298	260.45	3.59321e-56	6.4152e-55	ATP13A1
HADHB	1.32142	1.92262	0.918496	0.601201	-0.402924	-1.00413	6.30782	260.333	3.80777e-56	6.79189e-55	HADHB
HSPH1	1.28193	2.18323	1.091	0.901308	-0.190931	-1.09224	7.25772	260.253	3.96434e-56	7.06454e-55	HSPH1
SAP18	1.09207	1.57033	0.926866	0.478261	-0.165201	-0.643463	5.58712	260.118	4.24017e-56	7.54901e-55	SAP18
STOM	1.45892	2.43655	1.66985	0.977628	0.210924	-0.766704	6.57766	260.016	4.46033e-56	7.93356e-55	STOM
EHBP1L1	1.44942	2.61796	2.44573	1.16854	0.996303	-0.172233	8.95433	259.984	4.5313e-56	8.05226e-55	EHBP1L1
NAA50	1.08539	1.54002	0.645293	0.45463	-0.440093	-0.894723	6.33373	259.874	4.7867e-56	8.49818e-55	NAA50
ATP5F1E	1.48924	2.09042	1.10108	0.60118	-0.388158	-0.989339	6.09317	259.818	4.92153e-56	8.72941e-55	ATP5F1E
LSM14B	0.925433	0.793237	1.1558	-0.132196	0.230364	0.36256	6.00886	259.641	5.37493e-56	9.52474e-55	LSM14B
ZNF891	-1.22317	-0.897696	-1.33594	0.325472	-0.11277	-0.438242	5.91473	259.619	5.43458e-56	9.62148e-55	ZNF891
SOGA1	0.950798	0.763483	1.12688	-0.187315	0.176082	0.363397	7.74161	259.616	5.4447e-56	9.63044e-55	SOGA1
PACS2	0.927352	0.475509	1.38278	-0.451844	0.455424	0.907268	7.73078	259.558	5.60407e-56	9.90312e-55	PACS2
MMP14	1.21765	1.20327	1.66797	-0.0143792	0.450317	0.464696	6.88747	259.555	5.61033e-56	9.905e-55	MMP14
ADAM17	1.58549	2.66058	1.44835	1.0751	-0.137134	-1.21223	6.89847	259.542	5.64796e-56	9.96219e-55	ADAM17
KCNA10	1.81792	2.07779	1.79417	0.259877	-0.0237405	-0.283617	4.97221	259.48	5.82556e-56	1.02659e-54	KCNA10
MAPK1	1.0659	1.47234	1.06568	0.406443	-0.000218423	-0.406661	7.21084	259.462	5.876e-56	1.03452e-54	MAPK1
EVI5	1.10959	1.56931	0.689662	0.459718	-0.41993	-0.879648	6.60773	259.321	6.30494e-56	1.10902e-54	EVI5
MORF4L2	1.3959	2.6938	1.24671	1.2979	-0.149193	-1.44709	5.66228	259.137	6.91078e-56	1.21446e-54	MORF4L2
FAM111A	1.17076	1.83126	0.922347	0.660502	-0.248415	-0.908918	6.37611	259.013	7.35012e-56	1.29047e-54	FAM111A
APOL4	1.40233	1.57628	1.1471	0.17395	-0.25523	-0.42918	6.21189	258.864	7.91604e-56	1.38855e-54	APOL4
ITSN2	0.993363	1.7287	0.855706	0.735333	-0.137657	-0.87299	7.68592	258.822	8.08267e-56	1.41648e-54	ITSN2
BRI3	1.53758	2.04832	1.9549	0.51074	0.41732	-0.0934194	7.16368	258.76	8.33796e-56	1.45987e-54	BRI3
NPC2	1.54611	2.08208	1.54517	0.535976	-0.000938897	-0.536915	5.99188	258.752	8.37288e-56	1.46464e-54	NPC2
SLC4A2	1.08886	0.808099	1.60275	-0.28076	0.513893	0.794653	7.15011	258.63	8.89378e-56	1.55433e-54	SLC4A2
GSK3B	0.797041	1.30299	0.70274	0.505945	-0.0943008	-0.600246	6.53926	258.604	9.00902e-56	1.57302e-54	GSK3B
DNAH14	-1.23919	-0.91641	-1.88234	0.322778	-0.643155	-0.965933	6.72494	258.601	9.02592e-56	1.57453e-54	DNAH14
ZXDC	0.933171	0.97614	1.18519	0.0429691	0.252018	0.209049	6.67624	258.479	9.59137e-56	1.67164e-54	ZXDC
SCAMP2	1.03612	1.2069	1.31767	0.170781	0.281555	0.110774	6.34794	258.238	1.08148e-55	1.88314e-54	SCAMP2
DRAP1	1.53389	1.66571	2.19107	0.13182	0.657186	0.525366	6.26627	258.226	1.08781e-55	1.89242e-54	DRAP1
SETD5	0.848167	1.50302	0.861946	0.654855	0.013779	-0.641076	7.36341	258.206	1.09889e-55	1.90996e-54	SETD5
PBRM1	1.09437	1.68863	0.759449	0.594258	-0.33492	-0.929178	7.11506	258.112	1.15156e-55	1.99967e-54	PBRM1
MPHOSPH8	1.12305	1.7291	1.05153	0.606055	-0.0715198	-0.677575	6.69356	258.009	1.21183e-55	2.10242e-54	MPHOSPH8
USP25	1.22349	2.1373	1.03982	0.913812	-0.183673	-1.09749	7.22202	257.867	1.30105e-55	2.25515e-54	USP25
NACA	0.924726	1.21399	0.902802	0.289259	-0.0219246	-0.311184	7.29808	257.736	1.38825e-55	2.4041e-54	NACA
EEF1A1	2.48713	3.98848	1.83065	1.50135	-0.656478	-2.15783	11.1533	257.575	1.50457e-55	2.60317e-54	EEF1A1
PAFAH1B1	0.928133	1.48645	0.977194	0.558319	0.0490611	-0.509258	6.80024	257.546	1.52613e-55	2.63808e-54	PAFAH1B1
PDXDC1	0.877006	0.949259	0.51135	0.0722522	-0.365656	-0.437908	7.06242	257.46	1.59298e-55	2.75114e-54	PDXDC1
ITGA1	-1.30621	-0.86171	-1.92314	0.444497	-0.616934	-1.06143	6.09505	257.44	1.60911e-55	2.77648e-54	ITGA1
TSPAN3	1.21943	1.48932	1.01788	0.269896	-0.201545	-0.471441	6.61688	257.345	1.68724e-55	2.90866e-54	TSPAN3
TXNIP	2.24926	4.74856	2.22826	2.4993	-0.0210009	-2.5203	9.51873	257.244	1.77447e-55	3.05626e-54	TXNIP
GOLGA8A	1.17353	1.54456	1.04858	0.371032	-0.124948	-0.49598	5.72561	257.115	1.89137e-55	3.25467e-54	GOLGA8A
STX16	1.26402	2.08677	1.42532	0.822753	0.161308	-0.661445	5.86213	257.055	1.94903e-55	3.3495e-54	STX16
OGA	1.2464	2.29182	1.4278	1.04542	0.181394	-0.864021	7.42192	257.054	1.95001e-55	3.3495e-54	OGA
CNOT1	0.957666	1.72444	0.834694	0.766774	-0.122972	-0.889746	7.56778	256.911	2.09446e-55	3.59439e-54	CNOT1
TNPO3	0.882433	1.43105	0.743335	0.548617	-0.139098	-0.687715	6.38648	256.899	2.10642e-55	3.61165e-54	TNPO3
PCNT	0.924982	0.728351	1.12446	-0.196632	0.199474	0.396106	7.9766	256.714	2.30989e-55	3.95696e-54	PCNT
BLVRA	1.49721	1.82722	1.06081	0.330015	-0.436397	-0.766412	5.83255	256.707	2.31851e-55	3.96815e-54	BLVRA
VAMP3	1.31887	1.72952	1.33527	0.410654	0.0163965	-0.394258	6.02373	256.492	2.58043e-55	4.41246e-54	VAMP3
FSIP2	-1.5838	-0.893	-2.09432	0.690795	-0.510524	-1.20132	6.27299	256.329	2.79863e-55	4.78128e-54	FSIP2
NDST1	0.891641	0.919122	1.18686	0.0274816	0.295221	0.267739	7.327	256.262	2.89362e-55	4.93914e-54	NDST1
ABCC3	1.35452	1.3288	1.68022	-0.0257149	0.325705	0.35142	7.94246	256.23	2.93975e-55	5.01338e-54	ABCC3
SCAF11	1.07684	2.03703	0.993838	0.960191	-0.0830022	-1.04319	7.64333	256.203	2.97998e-55	5.07744e-54	SCAF11
CALCRL	-1.45117	-0.723274	-1.94551	0.727894	-0.494345	-1.22224	4.64226	256.169	3.02976e-55	5.15764e-54	CALCRL
GAK	0.897769	0.789869	1.55941	-0.1079	0.661637	0.769537	8.43864	256.141	3.07291e-55	5.22641e-54	GAK
SRSF3	1.03699	1.92346	0.96292	0.886476	-0.0740689	-0.960545	6.50091	256.118	3.1078e-55	5.28104e-54	SRSF3
TIAM1	0.998152	1.12334	0.925654	0.125189	-0.0724984	-0.197687	7.21777	256.086	3.15822e-55	5.36193e-54	TIAM1
ACP2	1.21526	1.28021	1.44333	0.064945	0.228072	0.163127	5.87904	255.51	4.20665e-55	7.13555e-54	ACP2
TPM3	1.25213	2.65166	1.60051	1.39953	0.348384	-1.05114	8.39684	255.477	4.27748e-55	7.24924e-54	TPM3
PCED1A	1.27233	0.983922	1.49562	-0.288407	0.22329	0.511697	5.72895	255.403	4.43832e-55	7.51513e-54	PCED1A
GRB2	1.50143	2.89264	2.02949	1.39121	0.528058	-0.863149	8.15098	255.396	4.45342e-55	7.534e-54	GRB2
DGKZ	0.885542	0.495869	1.55039	-0.389673	0.66485	1.05452	7.81456	255.296	4.68051e-55	7.91114e-54	DGKZ
MOB1A	1.29163	2.5005	1.32552	1.20887	0.0338912	-1.17498	7.08683	255.156	5.01917e-55	8.47602e-54	MOB1A
PI4KA	0.928307	1.0335	1.10338	0.10519	0.175077	0.069887	7.88652	255.015	5.38512e-55	9.08596e-54	PI4KA
SEC16A	0.988703	1.40654	1.53361	0.417834	0.544912	0.127078	7.9262	254.997	5.43268e-55	9.15808e-54	SEC16A
DDX46	0.984235	1.45761	0.578241	0.473374	-0.405994	-0.879368	6.64582	254.961	5.53108e-55	9.31571e-54	DDX46
UBASH3B	1.10543	1.54454	0.91098	0.439116	-0.194447	-0.633563	6.94073	254.924	5.63278e-55	9.47862e-54	UBASH3B
KIAA2026	0.913101	1.53091	0.801954	0.617809	-0.111148	-0.728957	6.45026	254.918	5.65139e-55	9.50152e-54	KIAA2026
MAN1A1	1.51512	2.45766	1.69605	0.942538	0.180931	-0.761607	7.13343	254.908	5.67823e-55	9.53822e-54	MAN1A1
MCOLN1	1.40079	1.68407	2.20071	0.283275	0.799914	0.516639	7.15623	254.833	5.89437e-55	9.89256e-54	MCOLN1
VPS41	0.840294	1.52021	0.448484	0.679914	-0.39181	-1.07172	6.82322	254.783	6.0436e-55	1.01341e-53	VPS41
EXOC3	1.08829	1.19177	1.47007	0.103483	0.381787	0.278304	6.96704	254.771	6.07914e-55	1.01847e-53	EXOC3
CMIP	0.794316	0.965861	1.21473	0.171545	0.420418	0.248872	7.83535	254.738	6.17963e-55	1.0344e-53	CMIP
ST14	1.14379	0.929403	1.76544	-0.214392	0.621643	0.836034	7.18595	254.734	6.19341e-55	1.03579e-53	ST14
CRYBG1	0.981356	1.36337	1.02037	0.382017	0.0390159	-0.343001	7.17657	254.692	6.32396e-55	1.0567e-53	CRYBG1
CCT3	1.10013	1.35312	0.941411	0.252991	-0.158718	-0.411708	6.10489	254.622	6.5494e-55	1.09341e-53	CCT3
PHPT1	1.51011	0.946493	1.78102	-0.563615	0.270907	0.834522	4.92025	254.603	6.61093e-55	1.10271e-53	PHPT1
PGAM1	1.41176	1.59427	1.57993	0.18251	0.168169	-0.0143405	5.65443	254.506	6.93752e-55	1.15617e-53	PGAM1
CDK13	0.962806	1.17092	0.901295	0.208116	-0.0615113	-0.269627	6.8388	254.49	6.99265e-55	1.16434e-53	CDK13
RAB7A	1.45391	2.8163	1.83719	1.36239	0.383281	-0.979111	7.51067	254.092	8.52538e-55	1.41831e-53	RAB7A
SH3PXD2A	0.871497	0.72452	1.10991	-0.146977	0.238417	0.385394	7.3087	254.024	8.82175e-55	1.46634e-53	SH3PXD2A
CAPZB	1.18546	1.7425	1.54336	0.557049	0.357901	-0.199148	6.96195	253.989	8.97508e-55	1.49052e-53	CAPZB
HDAC1	0.763936	0.945238	0.927894	0.181302	0.163959	-0.0173437	5.96344	253.917	9.30328e-55	1.54368e-53	HDAC1
IMMT	1.13721	1.44251	0.857649	0.305295	-0.279566	-0.584861	5.93985	253.882	9.46727e-55	1.56952e-53	IMMT
MFSD1	1.21698	2.01487	0.814768	0.797894	-0.402211	-1.2001	6.49131	253.834	9.6972e-55	1.60624e-53	MFSD1
MYDGF	1.50328	1.35199	1.7522	-0.151282	0.24892	0.400203	5.33651	253.813	9.79722e-55	1.6214e-53	MYDGF
MSN	1.58882	3.3612	2.11018	1.77238	0.521365	-1.25101	8.9864	253.738	1.01694e-54	1.68153e-53	MSN
ZMAT2	1.08285	1.70545	0.88408	0.622603	-0.198769	-0.821372	5.48356	253.715	1.02878e-54	1.69963e-53	ZMAT2
GTPBP2	1.35549	2.06852	1.74838	0.713031	0.392884	-0.320147	7.16839	253.605	1.08666e-54	1.7937e-53	GTPBP2
DOCK11	1.68561	2.94891	1.43631	1.2633	-0.2493	-1.5126	7.6028	253.502	1.14389e-54	1.88653e-53	DOCK11
UBXN6	1.56689	1.3445	2.01075	-0.222391	0.443858	0.666249	6.39021	253.464	1.1657e-54	1.92084e-53	UBXN6
RRAGD	1.1163	1.49151	0.980969	0.375217	-0.135329	-0.510546	6.33563	253.455	1.17095e-54	1.92781e-53	RRAGD
SEMA3E	-1.45551	-0.97342	-2.0207	0.482088	-0.565193	-1.04728	5.20663	253.186	1.33875e-54	2.20216e-53	SEMA3E
ZBED1	1.00203	1.24526	1.74941	0.243223	0.747381	0.504158	6.36559	253.095	1.4006e-54	2.30192e-53	ZBED1
ZNF460	1.31107	1.71676	1.43244	0.405696	0.121377	-0.28432	5.51338	253.09	1.40439e-54	2.30615e-53	ZNF460
RBMS2	1.10915	1.31285	1.00774	0.203709	-0.10141	-0.305119	6.903	252.992	1.47477e-54	2.41964e-53	RBMS2
IDS	1.10055	1.87055	1.27855	0.770002	0.178001	-0.592001	6.84493	252.857	1.57747e-54	2.58591e-53	IDS
ARFGEF1	0.984462	1.73816	0.647544	0.7537	-0.336918	-1.09062	7.213	252.847	1.58541e-54	2.59668e-53	ARFGEF1
FAM53B	1.02838	0.777509	1.29762	-0.250874	0.269233	0.520107	5.92942	252.79	1.63033e-54	2.66797e-53	FAM53B
CAPZA1	1.39336	3.28564	1.28697	1.89228	-0.106385	-1.99867	6.85671	252.418	1.96278e-54	3.20925e-53	CAPZA1
C7orf50	1.03103	0.67526	1.48364	-0.355768	0.452608	0.808376	6.52376	252.403	1.97765e-54	3.23079e-53	C7orf50
PPIG	1.04747	1.90267	0.875743	0.855198	-0.171727	-1.02693	6.72437	252.308	2.07299e-54	3.38364e-53	PPIG
APRT	1.40784	1.01763	1.79696	-0.390204	0.38912	0.779324	5.22437	252.203	2.18422e-54	3.56213e-53	APRT
SETX	1.29032	2.54614	1.3419	1.25582	0.0515727	-1.20424	7.83897	252.158	2.23405e-54	3.64028e-53	SETX
NSD1	0.932738	1.27993	0.842163	0.347195	-0.0905753	-0.43777	7.40002	252.122	2.27489e-54	3.70365e-53	NSD1
MGAT4B	1.01324	0.885231	1.46839	-0.128006	0.455149	0.583154	6.58498	252.04	2.36941e-54	3.85032e-53	MGAT4B
ITPKB	1.04158	1.20591	1.34717	0.164325	0.305582	0.141257	6.89362	252.038	2.37096e-54	3.85032e-53	ITPKB
DOCK8	1.34129	2.58642	1.57181	1.24513	0.230514	-1.01462	8.85376	252.038	2.37105e-54	3.85032e-53	DOCK8
HK3	1.64463	2.88531	2.5559	1.24068	0.91127	-0.329406	8.4251	251.948	2.47973e-54	4.02338e-53	HK3
DOCK2	1.19867	2.00878	1.33716	0.810111	0.138488	-0.671623	8.50224	251.931	2.50166e-54	4.0555e-53	DOCK2
SMCR8	1.04139	1.47807	1.27054	0.436687	0.229156	-0.207532	6.71888	251.872	2.57611e-54	4.17264e-53	SMCR8
STPG2	-1.56025	-0.841209	-2.12634	0.719045	-0.566088	-1.28513	4.68862	251.799	2.67128e-54	4.32311e-53	STPG2
TRMT112	1.66788	1.95044	1.75318	0.282563	0.0852977	-0.197265	4.95051	251.747	2.74195e-54	4.43371e-53	TRMT112
EMILIN2	1.59502	2.19283	1.89615	0.597813	0.301135	-0.296678	7.78912	251.732	2.76143e-54	4.46143e-53	EMILIN2
OSTN	-1.79362	-1.37572	-2.68168	0.417893	-0.888066	-1.30596	3.5534	251.729	2.76639e-54	4.46564e-53	OSTN
SETD1B	0.908578	0.829921	1.57068	-0.0786567	0.662103	0.74076	7.51881	251.542	3.03643e-54	4.8974e-53	SETD1B
ROCK1	1.14601	2.14852	0.940303	1.00251	-0.205708	-1.20822	7.62472	251.421	3.22467e-54	5.19661e-53	ROCK1
TARBP1	0.952472	1.20145	0.680808	0.248977	-0.271664	-0.520642	6.62853	251.388	3.2777e-54	5.2776e-53	TARBP1
EYS	-1.32983	-0.698035	-1.88699	0.631795	-0.557161	-1.18896	6.25927	251.345	3.34962e-54	5.38884e-53	EYS
POSTN	-1.53734	-0.921393	-2.31876	0.615951	-0.781413	-1.39736	4.87784	251.341	3.35643e-54	5.39524e-53	POSTN
EIF3L	1.43977	1.70074	1.09983	0.260968	-0.33994	-0.600909	5.40686	251.21	3.58261e-54	5.75394e-53	EIF3L
TOMM20	1.3088	1.69461	0.880908	0.385812	-0.427889	-0.813701	5.47808	251.111	3.76254e-54	6.03783e-53	TOMM20
INTS1	0.905305	0.392236	1.65422	-0.513068	0.748918	1.26199	8.29862	251.012	3.95269e-54	6.33762e-53	INTS1
BCLAF1	0.968339	2.03577	0.627358	1.06743	-0.340982	-1.40841	6.64775	250.917	4.14428e-54	6.63922e-53	BCLAF1
PRR27	-1.68969	-1.09834	-2.08226	0.591346	-0.392576	-0.983922	4.71151	250.838	4.3109e-54	6.90035e-53	PRR27
CERT1	1.14944	1.89512	1.11253	0.745678	-0.0369096	-0.782587	6.93167	250.81	4.37152e-54	6.99125e-53	CERT1
ERGIC3	0.979033	1.01267	1.25697	0.0336416	0.27794	0.244298	6.5161	250.808	4.37504e-54	6.99125e-53	ERGIC3
PPFIA1	0.752701	0.964508	0.800011	0.211807	0.0473108	-0.164496	7.7012	250.672	4.68253e-54	7.47634e-53	PPFIA1
SEC23B	0.881067	1.34848	0.64024	0.467416	-0.240827	-0.708243	6.10504	250.642	4.75412e-54	7.58427e-53	SEC23B
RBM12	0.831666	1.61142	0.76038	0.779758	-0.0712852	-0.851043	5.62262	250.582	4.89812e-54	7.80746e-53	RBM12
IQGAP1	1.24158	2.83305	1.57899	1.59147	0.337412	-1.25406	8.70722	250.529	5.02761e-54	8.00715e-53	IQGAP1
TRRAP	0.788301	0.897217	0.744735	0.108917	-0.0435657	-0.152483	7.90526	250.46	5.20451e-54	8.28196e-53	TRRAP
LAMTOR1	1.24851	1.6241	1.46633	0.375594	0.217828	-0.157766	6.14605	250.446	5.24026e-54	8.33188e-53	LAMTOR1
GTF2I	1.02396	1.22001	0.91666	0.19605	-0.107299	-0.30335	5.80719	250.343	5.51503e-54	8.76145e-53	GTF2I
CTDSP1	1.38528	1.69696	2.10128	0.311685	0.715999	0.404314	7.04944	249.986	6.58916e-54	1.04591e-52	CTDSP1
RAB6A	1.17214	1.84987	0.789554	0.677729	-0.382589	-1.06032	5.96399	249.947	6.72e-54	1.06579e-52	RAB6A
GIGYF1	1.13032	1.0967	1.81836	-0.0336222	0.688038	0.721661	7.50879	249.93	6.77738e-54	1.074e-52	GIGYF1
ADAMTSL4	1.7246	2.90386	2.69264	1.17926	0.968035	-0.211221	8.68478	249.763	7.36441e-54	1.16605e-52	ADAMTSL4
GSR	1.19734	1.44514	1.14239	0.247805	-0.054953	-0.302758	6.21184	249.723	7.51338e-54	1.18865e-52	GSR
CPSF7	0.924591	1.24293	0.990914	0.318339	0.0663225	-0.252017	6.13638	249.655	7.77208e-54	1.22856e-52	CPSF7
CCT6A	1.29473	1.72089	0.805871	0.426159	-0.488858	-0.915017	5.91694	249.646	7.80721e-54	1.23309e-52	CCT6A
TCIRG1	1.74428	2.89822	2.89925	1.15394	1.15497	0.00103098	9.11217	249.604	7.97006e-54	1.25776e-52	TCIRG1
INTS11	0.97167	0.581897	1.44546	-0.389773	0.473795	0.863568	6.91367	249.557	8.1611e-54	1.28684e-52	INTS11
UBE2M	1.38859	1.40736	1.97024	0.0187713	0.58165	0.562878	5.81183	249.412	8.7683e-54	1.38144e-52	UBE2M
MGAT1	1.447	2.46396	2.19799	1.01696	0.750995	-0.265966	8.33673	249.385	8.88688e-54	1.39897e-52	MGAT1
SMG7	0.594051	1.4581	0.770122	0.864048	0.176071	-0.687976	7.09775	249.358	9.00907e-54	1.41703e-52	SMG7
TRABD	1.33974	1.34224	2.28182	0.00250507	0.942078	0.939573	6.75727	249.326	9.15454e-54	1.43872e-52	TRABD
AKAP8L	0.955588	0.901508	1.36943	-0.05408	0.413838	0.467918	5.8723	249.261	9.45673e-54	1.48499e-52	AKAP8L
KDM2B	0.83811	0.56795	1.20657	-0.270159	0.368465	0.638625	7.57643	249.236	9.57186e-54	1.50183e-52	KDM2B
PRAG1	1.24919	0.898773	1.58381	-0.350412	0.334621	0.685034	6.44605	249.222	9.63968e-54	1.51122e-52	PRAG1
CD63	1.63781	2.64696	2.13648	1.00915	0.498673	-0.510474	7.54453	248.966	1.09497e-53	1.71518e-52	CD63
AP2A2	0.903075	0.643392	1.2415	-0.259683	0.338424	0.598106	7.47662	248.861	1.15397e-53	1.80612e-52	AP2A2
SLC7A7	1.36223	1.69683	1.23971	0.334594	-0.122523	-0.457117	6.85715	248.852	1.15909e-53	1.81264e-52	SLC7A7
RBM33	0.890939	1.30764	1.01526	0.416702	0.124321	-0.29238	7.48221	248.826	1.17403e-53	1.83449e-52	RBM33
HYOU1	0.935581	0.966268	1.08191	0.0306868	0.14633	0.115643	6.98855	248.818	1.17862e-53	1.84016e-52	HYOU1
SCRIB	0.99963	0.518866	1.87419	-0.480764	0.874559	1.35532	7.64517	248.806	1.18616e-53	1.85042e-52	SCRIB
SART3	0.668785	1.02145	0.632256	0.352663	-0.0365295	-0.389192	6.43944	248.777	1.20309e-53	1.87528e-52	SART3
GIT1	0.839938	0.410972	1.32315	-0.428966	0.483216	0.912181	6.70518	248.74	1.22553e-53	1.90756e-52	GIT1
PTTG1IP	1.28955	2.0644	1.94148	0.77485	0.651933	-0.122917	7.08468	248.74	1.2258e-53	1.90756e-52	PTTG1IP
PDE4DIP	1.00021	1.40587	0.708851	0.405656	-0.291359	-0.697016	7.90566	248.687	1.25814e-53	1.95628e-52	PDE4DIP
UQCRC2	0.978085	1.59138	0.744688	0.613295	-0.233397	-0.846692	6.14702	248.649	1.28226e-53	1.99216e-52	UQCRC2
RBM15B	0.99924	0.891474	1.40341	-0.107767	0.40417	0.511936	6.05124	248.634	1.29191e-53	2.00552e-52	RBM15B
HDGFL2	1.0534	0.604177	1.73928	-0.449224	0.685882	1.13511	6.8087	248.631	1.29383e-53	2.00686e-52	HDGFL2
ATP6V0D1	1.1056	1.66304	1.53878	0.557435	0.433179	-0.124256	7.67344	248.515	1.37115e-53	2.12505e-52	ATP6V0D1
AFDN	1.1708	1.81102	1.20292	0.64022	0.0321228	-0.608097	7.91905	248.398	1.45313e-53	2.25029e-52	AFDN
ABHD2	1.28218	2.04406	1.28286	0.761884	0.000679078	-0.761205	7.58218	248.361	1.4801e-53	2.29019e-52	ABHD2
FAU	1.7481	3.00806	1.89302	1.25996	0.144919	-1.11504	6.09697	248.188	1.61301e-53	2.4938e-52	FAU
NRBP2	1.0635	0.729299	1.57201	-0.3342	0.508509	0.842708	6.49464	248.174	1.62468e-53	2.50982e-52	NRBP2
FUT9	-1.50382	-1.04909	-2.10278	0.454725	-0.598961	-1.05369	5.3339	248.082	1.70098e-53	2.62556e-52	FUT9
OST4	2.03779	1.54393	1.94889	-0.493866	-0.0889017	0.404965	4.52985	248.015	1.75877e-53	2.71255e-52	OST4
ADPGK	1.38393	2.14223	1.48216	0.7583	0.0982274	-0.660073	6.69401	247.798	1.95935e-53	3.01946e-52	ADPGK
STK38	0.972369	1.72875	1.14082	0.756384	0.168454	-0.587929	6.229	247.676	2.08205e-53	3.20595e-52	STK38
HAVCR2	1.49936	2.18337	1.31426	0.684009	-0.185099	-0.869109	6.14264	247.619	2.14195e-53	3.29552e-52	HAVCR2
TRIP12	1.0009	2.08207	0.952356	1.08117	-0.0485424	-1.12972	8.01628	247.379	2.41389e-53	3.71092e-52	TRIP12
WDR45B	0.98995	1.02017	1.12655	0.030216	0.136596	0.10638	5.88984	247.198	2.64159e-53	4.05769e-52	WDR45B
SPG11	1.18901	2.05403	1.14495	0.865016	-0.0440616	-0.909077	7.70043	247.171	2.67756e-53	4.10963e-52	SPG11
RAB1A	1.4214	2.6686	1.62117	1.2472	0.199771	-1.04743	6.30943	246.799	3.22234e-53	4.94178e-52	RAB1A
NELFB	0.996847	0.500185	1.51892	-0.496662	0.522071	1.01873	6.34779	246.762	3.28191e-53	5.02908e-52	NELFB
TRIOBP	0.798752	0.607532	1.23906	-0.191221	0.440307	0.631527	6.92733	246.73	3.33472e-53	5.10591e-52	TRIOBP
STK25	0.866817	0.470851	1.38599	-0.395966	0.519176	0.915142	6.66906	246.723	3.34612e-53	5.11724e-52	STK25
MVP	1.08762	2.02967	1.8938	0.942049	0.806182	-0.135867	8.03095	246.722	3.3475e-53	5.11724e-52	MVP
TCP1	1.21066	1.80936	0.952528	0.598695	-0.258136	-0.856831	5.87161	246.455	3.82352e-53	5.84023e-52	TCP1
ZBTB1	1.39703	2.3341	0.950413	0.937062	-0.446621	-1.38368	5.69516	246.349	4.0309e-53	6.15205e-52	ZBTB1
H4C5	2.14043	2.86118	1.81977	0.720749	-0.320655	-1.0414	5.14999	246.344	4.04225e-53	6.16443e-52	H4C5
SSBP4	1.31859	0.902081	2.13009	-0.416506	0.811507	1.22801	6.63383	246.3	4.13134e-53	6.29525e-52	SSBP4
TUBB4B	2.02007	2.77822	2.54063	0.758152	0.520568	-0.237584	7.30333	246.215	4.31021e-53	6.56256e-52	TUBB4B
UBP1	0.830848	1.03296	0.630501	0.202116	-0.200347	-0.402463	6.66949	246.207	4.32596e-53	6.58126e-52	UBP1
SLC7A11	-1.2923	-0.675897	-1.65637	0.616404	-0.36407	-0.980474	5.14518	246.201	4.34081e-53	6.59858e-52	SLC7A11
RHOQ	1.22848	1.47794	1.14884	0.249461	-0.0796421	-0.329104	6.01033	246.185	4.3743e-53	6.64418e-52	RHOQ
BRK1	1.46585	2.02829	1.33305	0.56244	-0.132804	-0.695244	5.09571	246.102	4.55909e-53	6.91935e-52	BRK1
CTSL	2.22869	3.56278	2.26617	1.33409	0.0374734	-1.29661	8.02515	246.06	4.65633e-53	7.0613e-52	CTSL
TBRG1	1.12383	1.59516	0.982573	0.471334	-0.141253	-0.612587	5.68155	245.871	5.11388e-53	7.749e-52	TBRG1
RSL1D1	1.03512	1.28431	0.806714	0.249191	-0.228409	-0.4776	6.27116	245.782	5.3478e-53	8.09701e-52	RSL1D1
CD226	-1.29921	-0.932728	-1.82719	0.36648	-0.527987	-0.894467	5.88559	245.668	5.65985e-53	8.56267e-52	CD226
DGLUCY	1.06821	1.41418	1.34659	0.345966	0.278379	-0.0675871	7.27118	245.606	5.83655e-53	8.82298e-52	DGLUCY
STAU1	0.992728	1.52974	0.983742	0.537014	-0.00898662	-0.546001	6.50063	245.562	5.96727e-53	9.01341e-52	STAU1
SLC11A1	1.91894	3.71161	2.7172	1.79266	0.798253	-0.994411	10.0695	245.305	6.77928e-53	1.02318e-51	SLC11A1
CSRP1	0.813974	0.845208	0.672829	0.0312331	-0.141145	-0.172378	6.5692	245.139	7.36608e-53	1.11087e-51	CSRP1
PYCARD	1.95577	2.28651	2.17737	0.330744	0.221597	-0.109147	4.75661	245.05	7.69894e-53	1.16014e-51	PYCARD
CHMP1A	1.06978	1.2749	1.90067	0.205117	0.830892	0.625775	6.43037	245.037	7.74715e-53	1.16649e-51	CHMP1A
TACC1	0.979569	1.52474	0.9752	0.545169	-0.00436873	-0.549538	7.45848	245.031	7.77082e-53	1.16913e-51	TACC1
PLAAT3	1.07109	0.999126	1.08394	-0.0719627	0.0128489	0.0848116	5.63465	244.974	7.9965e-53	1.20213e-51	PLAAT3
AGPAT3	0.786273	0.607347	1.06389	-0.178925	0.277619	0.456545	7.43453	244.964	8.03662e-53	1.20721e-51	AGPAT3
MORF4L1	1.04537	1.4891	0.908516	0.443729	-0.136854	-0.580584	6.82695	244.918	8.21936e-53	1.23368e-51	MORF4L1
TOPAZ1	-1.44965	-1.24904	-1.96795	0.200611	-0.518293	-0.718904	4.89222	244.893	8.32544e-53	1.24862e-51	TOPAZ1
HINT1	1.28533	1.67942	0.891516	0.394099	-0.393809	-0.787908	5.25805	244.854	8.4894e-53	1.27221e-51	HINT1
HK2	1.21882	1.87409	1.4522	0.655274	0.233383	-0.421891	7.5264	244.829	8.59204e-53	1.28658e-51	HK2
SZRD1	0.996684	1.18617	1.22112	0.189483	0.224432	0.0349495	6.07341	244.809	8.68117e-53	1.2989e-51	SZRD1
LRRIQ3	-1.45543	-0.634772	-2.21379	0.820659	-0.758357	-1.57902	4.92032	244.795	8.7392e-53	1.30655e-51	LRRIQ3
TANC2	1.07072	1.62905	0.821602	0.558332	-0.249116	-0.807448	7.93472	244.616	9.55485e-53	1.42738e-51	TANC2
TASOR	0.987859	1.50257	0.607165	0.514711	-0.380694	-0.895405	6.75093	244.453	1.0366e-52	1.54734e-51	TASOR
PNRC2	1.28649	1.92419	0.964749	0.637706	-0.321738	-0.959444	5.5411	244.418	1.05432e-52	1.57256e-51	PNRC2
STEAP3	1.0679	0.764187	1.30996	-0.303711	0.242065	0.545776	6.05812	244.364	1.08357e-52	1.61491e-51	STEAP3
BRD4	0.897173	1.29965	1.48791	0.402478	0.590741	0.188263	8.1302	244.344	1.09405e-52	1.62927e-51	BRD4
PPCS	1.16728	1.32092	1.00651	0.153642	-0.160771	-0.314413	4.92041	244.067	1.25596e-52	1.86891e-51	PPCS
GNPTG	1.38035	1.55098	1.90745	0.170635	0.527104	0.356469	6.2358	243.949	1.33229e-52	1.98095e-51	GNPTG
SCAF1	1.10841	0.93839	1.9416	-0.17002	0.833188	1.00321	7.087	243.789	1.44276e-52	2.14353e-51	SCAF1
SLAIN2	0.937746	1.37169	0.723444	0.433949	-0.214301	-0.648251	6.29801	243.459	1.70032e-52	2.52421e-51	SLAIN2
LMF2	1.08682	0.797655	2.18213	-0.289161	1.09531	1.38448	6.36286	243.334	1.80912e-52	2.68364e-51	LMF2
SLC16A7	-1.27751	-0.70157	-1.73383	0.575942	-0.45632	-1.03226	5.77974	243.326	1.81653e-52	2.69254e-51	SLC16A7
AKAP11	0.982649	1.6255	0.473216	0.642848	-0.509433	-1.15228	6.41874	243.156	1.97695e-52	2.92804e-51	AKAP11
MAP2K1	1.11884	1.64472	1.31097	0.525879	0.192126	-0.333752	6.21158	243.058	2.07632e-52	3.07283e-51	MAP2K1
POLDIP3	0.992119	1.07632	0.885817	0.0841985	-0.106302	-0.1905	6.03755	242.994	2.14266e-52	3.16854e-51	POLDIP3
GLUL	1.84001	4.00705	2.11889	2.16704	0.278877	-1.88817	10.5524	242.933	2.20963e-52	3.26504e-51	GLUL
ZNF793	-1.5383	-1.38919	-1.68224	0.14911	-0.143944	-0.293054	5.63716	242.846	2.30653e-52	3.40558e-51	ZNF793
VPS28	1.28107	1.00698	1.88727	-0.274093	0.606202	0.880296	6.32121	242.831	2.32389e-52	3.42854e-51	VPS28
SPO11	-1.55748	-1.63028	-2.16522	-0.0727989	-0.607738	-0.53494	4.03392	242.779	2.38502e-52	3.51601e-51	SPO11
MTBP	-1.12968	-0.530422	-1.70307	0.59926	-0.573393	-1.17265	5.3874	242.654	2.53798e-52	3.73862e-51	MTBP
CHD1L	1.15165	1.68302	0.739845	0.531365	-0.411807	-0.943172	6.10704	242.643	2.55283e-52	3.75758e-51	CHD1L
SOWAHC	1.36455	1.10961	1.36908	-0.254946	0.00452958	0.259476	5.68728	242.457	2.80068e-52	4.1192e-51	SOWAHC
CXCL16	1.63669	3.1162	2.58093	1.47951	0.944243	-0.535266	8.06362	242.337	2.9725e-52	4.36855e-51	CXCL16
ARAP1	1.28895	2.51952	2.29967	1.23057	1.01072	-0.219853	9.39057	242.257	3.0939e-52	4.54346e-51	ARAP1
ARL6IP1	1.82642	2.34932	1.32669	0.522901	-0.499731	-1.02263	5.32947	242.242	3.11604e-52	4.57243e-51	ARL6IP1
APP	1.32687	1.82314	1.38394	0.496265	0.0570686	-0.439196	7.28842	242.194	3.19176e-52	4.67993e-51	APP
SGSM2	0.870489	0.593792	1.35431	-0.276698	0.483823	0.76052	7.06364	242.17	3.23015e-52	4.73258e-51	SGSM2
PSAP	2.36443	4.73893	2.65145	2.37451	0.287016	-2.08749	10.8838	242.091	3.36038e-52	4.91959e-51	PSAP
GBA2	0.838489	1.01574	1.07903	0.177248	0.240541	0.0632924	6.35983	242.072	3.39262e-52	4.96298e-51	GBA2
BIRC6	1.16634	1.90155	0.783659	0.735215	-0.382677	-1.11789	8.07702	242.034	3.45724e-52	5.05363e-51	BIRC6
ARF3	1.00521	1.40856	1.21365	0.403347	0.208435	-0.194912	6.10666	242.024	3.47441e-52	5.07483e-51	ARF3
ZC3H4	0.916739	0.831175	1.4297	-0.0855641	0.512957	0.598521	7.08641	242.007	3.50392e-52	5.11401e-51	ZC3H4
DENND4B	1.28478	1.7107	1.86786	0.42592	0.583084	0.157164	7.94444	241.99	3.53317e-52	5.15275e-51	DENND4B
S100A6	2.16685	3.38482	2.26033	1.21798	0.0934829	-1.12449	7.68393	241.955	3.59555e-52	5.23971e-51	S100A6
ITPRIPL2	1.15376	1.35781	1.29606	0.204051	0.142302	-0.0617496	6.07515	241.924	3.65174e-52	5.31751e-51	ITPRIPL2
TASOR2	0.776847	1.16713	0.544685	0.390279	-0.232162	-0.622442	6.67193	241.801	3.88159e-52	5.64789e-51	TASOR2
B3GNT2	1.34354	1.48615	1.11393	0.142608	-0.229608	-0.372215	5.56199	241.797	3.88922e-52	5.65468e-51	B3GNT2
ARHGAP29	-1.44297	-0.977292	-1.82885	0.465681	-0.385879	-0.851559	5.98707	241.757	3.96876e-52	5.76591e-51	ARHGAP29
PCGF3	0.899098	1.01041	1.13947	0.111313	0.240374	0.129062	6.59513	241.713	4.05618e-52	5.88842e-51	PCGF3
LYPLA2	0.84862	0.803248	1.64782	-0.0453715	0.799195	0.844567	5.6318	241.565	4.36498e-52	6.33188e-51	LYPLA2
LAPTM5	1.86969	3.83702	2.56469	1.96733	0.694999	-1.27233	9.22245	241.544	4.41183e-52	6.39496e-51	LAPTM5
ARFGAP1	0.851446	0.463407	1.41076	-0.38804	0.559314	0.947353	7.03831	241.537	4.42746e-52	6.41275e-51	ARFGAP1
SREK1	0.774652	1.55125	0.425024	0.776601	-0.349628	-1.12623	7.13406	241.425	4.68144e-52	6.77545e-51	SREK1
UPF1	0.966392	1.07043	1.4783	0.104035	0.511905	0.40787	7.71981	241.395	4.75076e-52	6.87055e-51	UPF1
TEX2	0.991506	1.23536	0.825061	0.24385	-0.166446	-0.410296	6.74849	241.354	4.84869e-52	7.00686e-51	TEX2
ANKRD10	1.2309	1.82367	1.34947	0.592772	0.118571	-0.474201	6.45503	241.194	5.25054e-52	7.58181e-51	ANKRD10
COX6B1	1.41821	1.8123	1.69212	0.394089	0.27391	-0.120179	5.37767	241.147	5.37611e-52	7.75725e-51	COX6B1
YWHAZ	1.19091	2.25504	1.41544	1.06413	0.224535	-0.839593	8.08499	241.046	5.65382e-52	8.15178e-51	YWHAZ
CC2D1B	0.788614	0.888514	0.928354	0.0998999	0.13974	0.0398403	6.94745	240.799	6.39428e-52	9.21241e-51	CC2D1B
ATP1A1	1.12776	1.57289	0.894914	0.445135	-0.232845	-0.677981	7.24556	240.758	6.52672e-52	9.3961e-51	ATP1A1
PDE8A	1.03149	1.34606	0.802745	0.314566	-0.228747	-0.543312	6.69619	240.719	6.65394e-52	9.57202e-51	PDE8A
MACC1	1.33346	2.0933	0.79418	0.759837	-0.539284	-1.29912	6.78591	240.71	6.68134e-52	9.60417e-51	MACC1
SYCP1	-1.78245	-1.27019	-2.57882	0.512264	-0.796371	-1.30863	5.00863	240.642	6.91375e-52	9.93075e-51	SYCP1
TIMMDC1	1.21289	1.83105	1.01939	0.618159	-0.193501	-0.811661	4.90875	240.566	7.17811e-52	1.02951e-50	TIMMDC1
NAP1L1	0.910037	1.46715	0.492446	0.557112	-0.417591	-0.974702	7.35514	240.566	7.17824e-52	1.02951e-50	NAP1L1
RNF20	0.818499	1.33365	0.457381	0.515155	-0.361118	-0.876272	6.28386	240.397	7.80963e-52	1.11922e-50	RNF20
MLXIP	0.724516	0.820747	1.19977	0.0962317	0.475258	0.379026	7.60917	240.373	7.9022e-52	1.13164e-50	MLXIP
FAM89A	1.37282	1.39671	1.53373	0.0238822	0.160909	0.137027	5.45378	240.292	8.22976e-52	1.17766e-50	FAM89A
PSMC4	0.94139	0.950736	1.16519	0.00934553	0.223798	0.214453	5.66071	240.237	8.45837e-52	1.20947e-50	PSMC4
SNX30	0.869109	1.05553	0.650026	0.186425	-0.219083	-0.405508	6.84727	240.233	8.47395e-52	1.21078e-50	SNX30
TYROBP	1.67658	3.34073	2.68417	1.66415	1.00759	-0.656557	7.28076	240.228	8.49744e-52	1.21323e-50	TYROBP
SOAT1	1.36339	1.88196	0.964258	0.518567	-0.399134	-0.917702	6.93277	240.18	8.6996e-52	1.24116e-50	SOAT1
HERC1	1.10616	1.75284	0.802409	0.64668	-0.303755	-0.950435	8.09353	240.149	8.83808e-52	1.25997e-50	HERC1
SF3A1	0.906883	1.41525	1.01565	0.50837	0.108767	-0.399603	6.72804	240.059	9.24128e-52	1.31647e-50	SF3A1
MED15	0.823641	0.962545	1.46074	0.138905	0.637099	0.498194	7.55127	239.966	9.67804e-52	1.37766e-50	MED15
MAP3K5	1.01963	1.68348	0.978761	0.663854	-0.0408657	-0.70472	6.83565	239.964	9.69056e-52	1.37841e-50	MAP3K5
PPDPF	2.16989	2.48193	2.93844	0.312044	0.768554	0.456509	6.74016	239.886	1.00733e-51	1.43178e-50	PPDPF
MTOR	0.737341	0.854143	0.557139	0.116802	-0.180202	-0.297003	7.41744	239.804	1.04925e-51	1.49024e-50	MTOR
ELL2	1.09452	2.02347	0.83099	0.928949	-0.263527	-1.19248	6.57571	239.714	1.09713e-51	1.55709e-50	ELL2
CD99	1.20252	1.25017	1.14714	0.0476516	-0.0553757	-0.103027	6.10487	239.679	1.1168e-51	1.58383e-50	CD99
SRP72	1.04447	1.53707	0.445954	0.492597	-0.598515	-1.09111	5.91474	239.656	1.12976e-51	1.60102e-50	SRP72
NDUFB10	1.58012	1.36969	1.72586	-0.210422	0.145739	0.356161	4.60797	239.37	1.30262e-51	1.84461e-50	NDUFB10
KMT2A	0.713803	1.09852	0.492677	0.384719	-0.221126	-0.605845	7.63566	239.354	1.3129e-51	1.85777e-50	KMT2A
CREBL2	1.21588	1.69454	0.901293	0.478656	-0.314586	-0.793243	5.60865	239.225	1.40016e-51	1.97977e-50	CREBL2
SCN9A	-1.21809	-0.801972	-1.64586	0.416115	-0.427777	-0.843892	5.50069	239.203	1.41517e-51	1.99952e-50	SCN9A
GNB2	1.41048	2.51306	2.38557	1.10258	0.975088	-0.127488	7.7096	239.192	1.42339e-51	2.00964e-50	GNB2
MGAT3	1.62476	1.25628	1.91879	-0.368477	0.294035	0.662511	6.61783	239.19	1.42468e-51	2.00997e-50	MGAT3
ADAM32	-1.55147	-1.21259	-1.96485	0.338873	-0.413388	-0.752262	5.74979	239.151	1.45217e-51	2.04724e-50	ADAM32
MACF1	0.881593	1.56299	0.938202	0.681398	0.0566091	-0.624789	9.33507	239.104	1.48682e-51	2.09453e-50	MACF1
TRIM27	0.980614	1.1695	0.925126	0.188884	-0.0554883	-0.244372	6.37126	239.023	1.5484e-51	2.17967e-50	TRIM27
CLIC4	1.4087	2.47383	1.4737	1.06513	0.0649971	-1.00014	6.50881	239.013	1.55606e-51	2.18884e-50	CLIC4
FEM1B	1.0614	1.55781	0.780182	0.496408	-0.28122	-0.777628	5.98964	239.001	1.56522e-51	2.2001e-50	FEM1B
MFSD12	1.28769	1.09371	1.90387	-0.19398	0.616179	0.810159	6.59791	238.893	1.65122e-51	2.31926e-50	MFSD12
RABGGTA	1.07553	1.02948	1.42507	-0.0460503	0.34954	0.39559	6.21427	238.825	1.70833e-51	2.39771e-50	RABGGTA
SAMD5	-1.46494	-1.40332	-1.77192	0.061619	-0.306982	-0.368602	4.64874	238.781	1.7459e-51	2.44863e-50	SAMD5
CCDC168	-1.64124	-1.14686	-1.919	0.494373	-0.277761	-0.772134	6.26463	238.769	1.75655e-51	2.46176e-50	CCDC168
TOP2B	0.877894	1.66856	0.570337	0.790668	-0.307557	-1.09822	6.50946	238.566	1.94365e-51	2.72196e-50	TOP2B
PPM1M	1.24792	1.47955	1.55614	0.231639	0.308225	0.0765867	6.4423	238.464	2.04489e-51	2.86164e-50	PPM1M
HIPK1	1.03936	1.71318	0.997396	0.673815	-0.0419648	-0.71578	7.29662	238.359	2.15411e-51	3.01227e-50	HIPK1
COTL1	1.40081	2.52562	1.92421	1.12481	0.523401	-0.601409	8.05142	238.101	2.45019e-51	3.42379e-50	COTL1
H2BC12	1.98849	2.92521	2.42362	0.93672	0.435122	-0.501598	5.37204	237.915	2.68756e-51	3.75272e-50	H2BC12
BTAF1	1.21106	1.94997	0.79459	0.738908	-0.416468	-1.15538	6.86349	237.842	2.78655e-51	3.8881e-50	BTAF1
HEATR5B	1.36954	2.16909	0.980389	0.799542	-0.389154	-1.1887	7.15901	237.763	2.89943e-51	4.04263e-50	HEATR5B
KSR1	1.0371	1.18362	1.24838	0.146523	0.211275	0.0647525	7.70303	237.719	2.96368e-51	4.12919e-50	KSR1
PTPN6	1.35669	2.43683	2.22217	1.08014	0.865476	-0.214665	8.23539	237.707	2.98139e-51	4.15083e-50	PTPN6
ILF2	1.07488	1.57207	0.748972	0.497195	-0.325905	-0.8231	5.50713	237.684	3.01483e-51	4.19431e-50	ILF2
GID8	0.941467	1.14479	0.803736	0.203318	-0.137732	-0.34105	5.66338	237.664	3.04596e-51	4.23453e-50	GID8
ARL6IP5	1.48813	2.33995	1.20945	0.851824	-0.278685	-1.13051	5.52271	237.569	3.19294e-51	4.43562e-50	ARL6IP5
ADGRL2	-1.27369	-0.790962	-1.86153	0.482731	-0.587841	-1.07057	5.49424	237.499	3.30608e-51	4.5879e-50	ADGRL2
STT3B	1.28476	1.72134	0.935005	0.436578	-0.349755	-0.786333	6.44609	237.498	3.30738e-51	4.5879e-50	STT3B
TMEM94	0.914916	0.663427	1.23626	-0.251489	0.321345	0.572835	7.36986	237.467	3.35891e-51	4.656e-50	TMEM94
RFTN2	-1.3827	-1.1963	-1.71206	0.1864	-0.329367	-0.515767	4.85012	237.333	3.59062e-51	4.97356e-50	RFTN2
PAK2	1.15775	2.1262	1.20835	0.96845	0.0505986	-0.917851	7.02195	237.167	3.90101e-51	5.39956e-50	PAK2
NOP14	0.909595	0.738417	1.07558	-0.171178	0.165988	0.337166	5.82543	237.13	3.97303e-51	5.49525e-50	NOP14
DHX9	1.04339	1.61276	0.648218	0.569374	-0.395168	-0.964542	6.54481	237.11	4.01285e-51	5.5463e-50	DHX9
NCOA4	1.54686	2.72161	1.49407	1.17475	-0.0527896	-1.22754	7.46412	237.075	4.08318e-51	5.63941e-50	NCOA4
TOMM40	1.19134	1.01903	1.52294	-0.172308	0.331608	0.503916	6.28233	237.033	4.16942e-51	5.75435e-50	TOMM40
GDI1	1.25911	1.78589	2.0119	0.526775	0.752786	0.226011	6.93664	236.978	4.28526e-51	5.90993e-50	GDI1
MARCHF2	1.31303	1.4571	1.68033	0.144077	0.3673	0.223223	5.92878	236.896	4.4649e-51	6.15322e-50	MARCHF2
SLC25A24	1.12062	1.86641	0.611786	0.745785	-0.508836	-1.25462	5.7727	236.836	4.59863e-51	6.33293e-50	SLC25A24
NDUFB11	1.74954	2.25906	1.86035	0.50952	0.110818	-0.398702	4.55582	236.71	4.89614e-51	6.73777e-50	NDUFB11
GTPBP6	0.836584	0.481583	1.62183	-0.355	0.785246	1.14025	6.59823	236.706	4.90765e-51	6.74872e-50	GTPBP6
WASHC2A	1.02798	1.72587	1.16651	0.697886	0.138532	-0.559354	6.64756	236.629	5.09937e-51	7.0073e-50	WASHC2A
TRIM33	0.809537	1.44291	0.518264	0.633378	-0.291272	-0.92465	6.76197	236.614	5.136e-51	7.05255e-50	TRIM33
ABCC9	-1.43244	-0.88617	-2.06502	0.546269	-0.632582	-1.17885	5.89611	236.569	5.25351e-51	7.20871e-50	ABCC9
POLR3G	-1.28106	-0.978969	-1.87722	0.302092	-0.596164	-0.898255	4.45446	236.509	5.41209e-51	7.42096e-50	POLR3G
TPR	0.848829	1.91441	0.639871	1.06558	-0.208958	-1.27454	7.47969	236.47	5.51808e-51	7.56085e-50	TPR
DNAJA1	1.28988	3.01905	1.48812	1.72917	0.198237	-1.53093	6.94835	236.428	5.63411e-51	7.71206e-50	DNAJA1
ZNF706	0.896048	1.09825	0.899276	0.202203	0.00322834	-0.198974	6.26822	236.428	5.63655e-51	7.71206e-50	ZNF706
RBM17	0.855522	1.27071	0.761087	0.415184	-0.0944351	-0.50962	6.30314	236.387	5.75126e-51	7.86336e-50	RBM17
PLPBP	1.09982	1.42249	0.953583	0.322668	-0.146236	-0.468904	5.45694	236.337	5.89533e-51	8.05456e-50	PLPBP
UTP18	1.12134	1.37881	0.849501	0.257468	-0.271842	-0.52931	5.8778	236.31	5.97586e-51	8.15872e-50	UTP18
LIPF	-1.48877	-0.883746	-2.07887	0.605027	-0.590102	-1.19513	4.1855	236.228	6.22513e-51	8.49295e-50	LIPF
CACNB4	-1.32873	-1.0891	-1.83556	0.239638	-0.506827	-0.746465	5.80736	236.21	6.28172e-51	8.56402e-50	CACNB4
CHMP4B	1.20734	2.31489	1.83228	1.10755	0.624945	-0.482608	6.51372	236.075	6.71717e-51	9.15112e-50	CHMP4B
ENPP1	-1.45099	-1.2394	-1.80137	0.211591	-0.350373	-0.561964	5.46192	236.01	6.94031e-51	9.44835e-50	ENPP1
RABL6	0.738863	0.305292	1.36247	-0.433571	0.623609	1.05718	7.14929	235.936	7.19832e-51	9.7926e-50	RABL6
BTK	1.42557	1.98242	1.16228	0.556849	-0.263289	-0.820138	6.4064	235.909	7.29773e-51	9.92074e-50	BTK
NDUFB9	1.17984	1.64514	0.755456	0.465301	-0.424387	-0.889688	4.72601	235.796	7.71812e-51	1.04847e-49	NDUFB9
SLAMF8	1.36523	1.59738	1.34099	0.232151	-0.0242405	-0.256392	5.41235	235.5	8.94523e-51	1.21431e-49	SLAMF8
ARL8A	1.03022	1.23816	1.6019	0.207936	0.571678	0.363742	5.75635	235.413	9.34251e-51	1.26733e-49	ARL8A
ABCA6	-1.32747	-0.831049	-1.72835	0.496423	-0.400883	-0.897306	6.14319	235.294	9.90962e-51	1.3433e-49	ABCA6
WDR37	0.842344	0.908472	0.930613	0.0661277	0.0882686	0.0221409	6.41012	235.083	1.1008e-50	1.49113e-49	WDR37
UBA1	1.10552	1.78666	1.70372	0.681132	0.598198	-0.0829344	7.61837	235.063	1.11222e-50	1.50554e-49	UBA1
GABRA4	-1.50635	-0.979852	-1.99131	0.526495	-0.484967	-1.01146	5.45187	235.026	1.13274e-50	1.53221e-49	GABRA4
DPH6	-1.12684	-0.573988	-1.69494	0.55285	-0.568098	-1.12095	5.26604	234.996	1.14967e-50	1.55401e-49	DPH6
MAP2K2	0.932741	0.773068	1.62394	-0.159673	0.691201	0.850874	6.9921	234.946	1.1787e-50	1.59212e-49	MAP2K2
DENND5B	-1.10798	-1.06088	-1.46028	0.047098	-0.352299	-0.399397	5.76099	234.931	1.18765e-50	1.60308e-49	DENND5B
ZRANB2	1.04421	2.2059	0.653301	1.16169	-0.390909	-1.5526	5.71348	234.916	1.1963e-50	1.6136e-49	ZRANB2
CHD9	1.0752	1.64135	0.584056	0.566145	-0.491147	-1.05729	7.41258	234.906	1.20206e-50	1.62023e-49	CHD9
SRP9	1.42053	2.06076	0.892004	0.640233	-0.528527	-1.16876	5.15628	234.826	1.25135e-50	1.68548e-49	SRP9
SLCO1B3	-2.00876	-1.16165	-2.84366	0.847104	-0.834899	-1.682	3.03259	234.637	1.37486e-50	1.85052e-49	SLCO1B3
SSU72	0.824159	0.960024	1.23699	0.135865	0.41283	0.276966	6.75749	234.589	1.40789e-50	1.89364e-49	SSU72
SCAP	0.778797	0.538862	1.24018	-0.239935	0.461385	0.701321	6.89265	234.478	1.48799e-50	1.99996e-49	SCAP
OSTF1	1.31317	2.29231	1.45104	0.979148	0.137879	-0.841269	5.69819	234.451	1.50789e-50	2.02527e-49	OSTF1
PLA2G15	1.3957	1.36243	1.61399	-0.0332734	0.218288	0.251561	6.31616	234.306	1.62083e-50	2.17543e-49	PLA2G15
CUEDC1	0.897975	0.655942	1.30182	-0.242033	0.403845	0.645878	6.6028	234.153	1.74937e-50	2.3463e-49	CUEDC1
SF3B5	1.41239	1.7763	1.39929	0.363918	-0.0130909	-0.377009	4.6022	234.099	1.79674e-50	2.40814e-49	SF3B5
WBP2	0.979148	1.54255	1.64319	0.563397	0.664044	0.100647	6.85513	234.066	1.82628e-50	2.44601e-49	WBP2
KIAA2013	1.17752	1.06838	1.85308	-0.109138	0.675563	0.784701	6.04396	233.97	1.91603e-50	2.56441e-49	KIAA2013
ZEB2	1.07314	2.40037	1.35481	1.32723	0.281669	-1.04556	8.6401	233.886	1.99757e-50	2.67166e-49	ZEB2
CLASRP	0.916816	0.883152	1.52738	-0.0336641	0.610559	0.644223	7.07008	233.86	2.02426e-50	2.70545e-49	CLASRP
SLC16A5	1.08046	0.818408	1.54659	-0.262052	0.466131	0.728183	5.90458	233.617	2.2839e-50	3.05033e-49	SLC16A5
TMC8	1.22835	0.962232	1.68238	-0.266121	0.45403	0.720151	6.82875	233.563	2.34689e-50	3.13226e-49	TMC8
PGK1	1.24751	2.69514	1.6186	1.44762	0.371092	-1.07653	7.30432	233.485	2.43896e-50	3.25286e-49	PGK1
CAP1	1.34894	2.831	1.70556	1.48206	0.356622	-1.12544	7.83993	233.469	2.45905e-50	3.27735e-49	CAP1
SETD3	0.825501	1.27804	0.540095	0.452544	-0.285406	-0.73795	6.17055	233.362	2.59311e-50	3.45361e-49	SETD3
ZBTB40	0.81333	1.08837	0.730701	0.275042	-0.0826287	-0.35767	6.77875	233.357	2.59986e-50	3.46018e-49	ZBTB40
BTBD6	1.56298	1.51168	1.42697	-0.051303	-0.136014	-0.0847106	4.63845	233.235	2.76324e-50	3.67505e-49	BTBD6
TPI1	1.38053	2.24684	1.67427	0.866311	0.293743	-0.572568	6.90296	233.188	2.82765e-50	3.75809e-49	TPI1
TNKS2	0.987614	1.78191	0.824668	0.794298	-0.162946	-0.957244	6.54869	233.162	2.86541e-50	3.80562e-49	TNKS2
RHOA	1.65707	3.33485	1.7899	1.67778	0.132826	-1.54495	8.18385	233.087	2.97398e-50	3.94705e-49	RHOA
PKN2	1.3555	2.1637	0.990804	0.808207	-0.364692	-1.1729	6.60652	233.032	3.05662e-50	4.05391e-49	PKN2
MYO1E	0.803358	1.19492	0.600717	0.391564	-0.202641	-0.594204	6.77334	232.918	3.23541e-50	4.28805e-49	MYO1E
CCAR2	0.87963	1.00406	1.21009	0.124429	0.330462	0.206033	6.34925	232.859	3.33235e-50	4.41345e-49	CCAR2
TBC1D2	1.25426	1.95228	2.06378	0.69802	0.80952	0.1115	7.61503	232.762	3.49691e-50	4.62817e-49	TBC1D2
PHACTR2	0.753071	1.18378	0.594785	0.430711	-0.158286	-0.588997	6.60564	232.741	3.53289e-50	4.67254e-49	PHACTR2
IMPDH2	1.08765	1.18399	0.892606	0.0963368	-0.195048	-0.291385	5.21536	232.65	3.69673e-50	4.88584e-49	IMPDH2
CCDC158	-1.36582	-0.978045	-1.92856	0.387771	-0.562741	-0.950512	5.16806	232.647	3.70168e-50	4.88899e-49	CCDC158
SUPT16H	0.788759	1.21057	0.485231	0.421812	-0.303528	-0.72534	6.43977	232.572	3.84296e-50	5.07206e-49	SUPT16H
SP1	1.06451	1.72849	1.33587	0.663979	0.271358	-0.392622	6.88925	232.509	3.96556e-50	5.23025e-49	SP1
RSRP1	1.32379	2.31151	1.72396	0.98772	0.400175	-0.587545	7.20571	232.431	4.12377e-50	5.43515e-49	RSRP1
CSF1R	1.35152	1.71376	1.61057	0.362231	0.259048	-0.103183	7.44648	232.333	4.32998e-50	5.70298e-49	CSF1R
SAMD1	1.38045	1.01744	1.72813	-0.363014	0.347672	0.710687	5.14997	232.285	4.43314e-50	5.83482e-49	SAMD1
LYZ	2.4481	5.2606	2.20753	2.8125	-0.24057	-3.05307	8.36208	232.264	4.47985e-50	5.89222e-49	LYZ
TAOK2	0.68402	0.519869	1.09627	-0.164151	0.412246	0.576397	7.13214	232.179	4.67387e-50	6.14317e-49	TAOK2
OGT	1.47815	2.506	1.48418	1.02786	0.00602984	-1.02183	7.20165	232.131	4.78693e-50	6.28743e-49	OGT
EPHX1	1.34359	1.28367	1.48288	-0.059923	0.139292	0.199215	6.07308	232.114	4.82683e-50	6.33546e-49	EPHX1
MFSD14B	1.33203	2.07255	1.29737	0.740517	-0.0346634	-0.77518	6.27606	231.91	5.34387e-50	7.00927e-49	MFSD14B
SPG21	1.11096	1.44184	1.18708	0.330882	0.0761249	-0.254758	6.5277	231.868	5.45539e-50	7.15062e-49	SPG21
TPH1	-1.49018	-1.03182	-1.93674	0.458359	-0.446564	-0.904923	4.79656	231.802	5.63937e-50	7.38668e-49	TPH1
PTPN12	1.38582	2.46431	1.27566	1.07849	-0.110159	-1.18865	7.07769	231.784	5.68888e-50	7.44641e-49	PTPN12
NRBP1	0.795106	0.947951	0.967054	0.152844	0.171947	0.0191029	6.52358	231.461	6.68317e-50	8.74186e-49	NRBP1
MYH9	1.47485	3.27854	2.46182	1.80369	0.986972	-0.816717	10.9292	231.454	6.7042e-50	8.76335e-49	MYH9
PLEKHA1	-0.87727	-0.601137	-1.24595	0.276133	-0.368683	-0.644816	6.67709	231.363	7.01694e-50	9.16585e-49	PLEKHA1
ZFC3H1	1.16367	2.35113	0.856056	1.18746	-0.307618	-1.49507	7.10498	231.309	7.20931e-50	9.41067e-49	ZFC3H1
SMAD7	1.24568	1.14652	1.48474	-0.0991599	0.239058	0.338218	6.0893	231.287	7.28656e-50	9.50499e-49	SMAD7
TRAPPC12	0.810986	0.804735	1.08484	-0.00625119	0.273854	0.280105	7.35267	231.201	7.60489e-50	9.91345e-49	TRAPPC12
ANKRD13D	1.1551	1.3559	1.94894	0.200803	0.793836	0.593034	7.36321	231.194	7.63172e-50	9.9416e-49	ANKRD13D
ITPR2	1.12611	1.9556	0.80712	0.829485	-0.318993	-1.14848	7.75148	230.939	8.66461e-50	1.12794e-48	ITPR2
CCDC73	-1.63363	-0.970213	-2.46924	0.663419	-0.83561	-1.49903	4.82535	230.916	8.76686e-50	1.14047e-48	CCDC73
SAFB	1.02216	1.71785	1.42865	0.695681	0.406487	-0.289194	7.37225	230.891	8.87486e-50	1.15373e-48	SAFB
RASA1	1.13044	1.78716	0.84865	0.656725	-0.28179	-0.938515	6.44997	230.879	8.92623e-50	1.15962e-48	RASA1
RGS12	0.824195	0.551936	1.10914	-0.272259	0.284943	0.557202	7.61318	230.834	9.13166e-50	1.1855e-48	RGS12
DNAJC22	-1.31209	-1.579	-1.42434	-0.266911	-0.112253	0.154658	4.78672	230.727	9.62899e-50	1.24921e-48	DNAJC22
KARS1	1.03783	1.49234	0.932661	0.454504	-0.105172	-0.559676	6.10503	230.641	1.00531e-49	1.30335e-48	KARS1
THAP4	0.910488	0.619783	1.15881	-0.290705	0.248322	0.539027	5.67462	230.616	1.01767e-49	1.31847e-48	THAP4
AGMO	-1.62209	-1.111	-2.09314	0.511083	-0.471053	-0.982136	4.46759	230.545	1.05445e-49	1.36519e-48	AGMO
AAMP	0.859735	0.775599	1.16251	-0.0841359	0.302777	0.386913	5.78437	230.524	1.06516e-49	1.37811e-48	AAMP
KLHL36	0.820454	0.633514	1.00083	-0.18694	0.18038	0.367321	6.64564	230.445	1.10823e-49	1.43287e-48	KLHL36
S100A11	1.93622	3.7677	2.29669	1.83147	0.360466	-1.47101	8.04733	230.37	1.15054e-49	1.48656e-48	S100A11
ADAM15	0.844971	0.581675	1.23974	-0.263296	0.394773	0.658069	6.596	230.329	1.17385e-49	1.51566e-48	ADAM15
H2BC5	1.64763	2.18292	1.44548	0.535298	-0.202145	-0.737443	4.64642	230.242	1.22606e-49	1.58199e-48	H2BC5
FOXN3	0.626468	0.995484	0.648963	0.369016	0.0224947	-0.346521	6.98764	230.206	1.24802e-49	1.60923e-48	FOXN3
PSMD8	1.02495	1.09466	1.26384	0.0697074	0.238884	0.169177	5.77527	230.063	1.34021e-49	1.72694e-48	PSMD8
CNBP	1.58205	3.13933	1.81348	1.55728	0.231436	-1.32584	6.74831	230.018	1.37064e-49	1.76495e-48	CNBP
RBPJ	1.11301	1.77773	1.0385	0.664718	-0.0745107	-0.739229	7.32422	229.99	1.39e-49	1.78867e-48	RBPJ
TOLLIP	0.804862	0.597311	1.31771	-0.20755	0.512853	0.720403	6.74865	229.868	1.47703e-49	1.89938e-48	TOLLIP
EIF1	1.42911	2.76445	1.85863	1.33533	0.429516	-0.905818	7.38964	229.815	1.51615e-49	1.94837e-48	EIF1
IMPDH1	1.30641	1.63973	1.95648	0.333317	0.650068	0.316751	7.25863	229.76	1.55873e-49	2.00174e-48	IMPDH1
EP300	0.895686	1.80926	1.44908	0.913575	0.553395	-0.36018	7.79428	229.64	1.65452e-49	2.12331e-48	EP300
APOE	2.90205	4.02983	2.89984	1.12778	-0.00221009	-1.12999	10.1383	229.607	1.68145e-49	2.15642e-48	APOE
RCOR1	0.890571	1.4186	0.86524	0.528028	-0.0253312	-0.553359	6.36502	229.55	1.73066e-49	2.21804e-48	RCOR1
CEBPA	2.25462	1.98824	2.28396	-0.266383	0.0293421	0.295725	4.84027	229.54	1.73876e-49	2.22693e-48	CEBPA
CYBA	1.46433	2.35524	2.55779	0.890908	1.09346	0.202557	7.83834	229.538	1.74039e-49	2.22751e-48	CYBA
PSME3IP1	0.852109	1.43567	0.799385	0.583559	-0.0527235	-0.636283	6.14768	229.358	1.90405e-49	2.43534e-48	PSME3IP1
LAP3	1.39143	2.18436	1.33445	0.792926	-0.0569789	-0.849905	6.87292	229.323	1.93773e-49	2.47676e-48	LAP3
RCN3	1.42705	1.271	1.89581	-0.156048	0.468766	0.624814	6.25543	229.287	1.97266e-49	2.51971e-48	RCN3
SPIN1	1.08946	1.58395	0.890741	0.494488	-0.198721	-0.693209	5.894	229.221	2.0385e-49	2.60206e-48	SPIN1
TRDN	-1.62109	-0.993491	-2.34203	0.627601	-0.720937	-1.34854	5.44522	229.149	2.11287e-49	2.69376e-48	TRDN
VEZF1	0.899937	1.51453	0.69377	0.61459	-0.206167	-0.820758	5.58582	229.148	2.11317e-49	2.69376e-48	VEZF1
TDO2	-1.30383	-0.747503	-2.00349	0.556323	-0.699661	-1.25598	4.59121	229.106	2.15824e-49	2.74937e-48	TDO2
ZC3H11A	1.01592	2.3365	1.17088	1.32058	0.15496	-1.16562	6.96046	229.05	2.21941e-49	2.82541e-48	ZC3H11A
ATP9B	0.967673	1.21853	0.815387	0.250861	-0.152287	-0.403147	7.53561	228.996	2.28009e-49	2.90072e-48	ATP9B
WDR13	0.930234	0.923376	1.45712	-0.00685852	0.52689	0.533749	6.46863	228.98	2.29768e-49	2.92114e-48	WDR13
MGAT4C	-1.66321	-1.05602	-2.30134	0.607193	-0.638126	-1.24532	6.18395	228.944	2.33936e-49	2.97215e-48	MGAT4C
STX6	1.00613	1.61606	0.951671	0.609925	-0.0544592	-0.664385	6.28004	228.901	2.39014e-49	3.03464e-48	STX6
SNX5	0.939664	1.24601	0.473503	0.306345	-0.466161	-0.772506	6.32356	228.841	2.46316e-49	3.12526e-48	SNX5
EMCN	-1.51364	-0.938169	-2.07116	0.575473	-0.557523	-1.133	4.97753	228.772	2.5481e-49	3.23087e-48	EMCN
PLOD3	0.997443	0.650448	1.42146	-0.346995	0.424022	0.771017	6.70423	228.736	2.59529e-49	3.28852e-48	PLOD3
PAXBP1	0.939143	1.4746	0.643333	0.53546	-0.295811	-0.831271	6.16632	228.676	2.67341e-49	3.38525e-48	PAXBP1
SMARCD2	0.900767	0.873047	1.00938	-0.0277203	0.108609	0.136329	6.04003	228.618	2.75176e-49	3.48215e-48	SMARCD2
CCSAP	1.15454	1.10906	0.915776	-0.0454851	-0.238765	-0.19328	5.97424	228.615	2.75622e-49	3.48548e-48	CCSAP
AP3B1	0.825091	1.72656	0.485634	0.901468	-0.339457	-1.24093	6.51959	228.612	2.76027e-49	3.48828e-48	AP3B1
PCF11	0.968739	1.68977	0.977099	0.721026	0.00836006	-0.712666	6.8079	228.583	2.79985e-49	3.53595e-48	PCF11
SOCS6	1.04084	1.26029	0.717665	0.219451	-0.323172	-0.542624	5.64185	228.577	2.8085e-49	3.54452e-48	SOCS6
ASH1L	0.896472	1.45406	0.841833	0.557584	-0.0546387	-0.612223	7.38619	228.549	2.84823e-49	3.59228e-48	ASH1L
DEPDC4	-1.39437	-1.25188	-1.79012	0.142483	-0.395748	-0.538232	4.13036	228.438	3.0094e-49	3.79304e-48	DEPDC4
SLC17A1	-1.49255	-1.01026	-1.83	0.482286	-0.337452	-0.819738	4.09465	228.423	3.03227e-49	3.81934e-48	SLC17A1
NDUFS5	1.67066	2.13116	1.31749	0.460497	-0.353175	-0.813672	4.80533	228.289	3.24214e-49	4.08099e-48	NDUFS5
ASXL1	0.740856	0.960839	0.711277	0.219982	-0.0295795	-0.249562	6.69493	228.262	3.28539e-49	4.13268e-48	ASXL1
TEP1	0.831006	1.02301	0.891717	0.192007	0.060711	-0.131296	7.86247	228.236	3.32858e-49	4.18425e-48	TEP1
SYT14	-1.65082	-1.28773	-2.10454	0.363091	-0.45372	-0.816812	5.4952	228.207	3.37717e-49	4.24253e-48	SYT14
CEP350	0.871262	1.57398	0.527853	0.702716	-0.343408	-1.04612	7.47548	228.199	3.38969e-49	4.25545e-48	CEP350
ATP10A	1.47559	1.50434	1.55496	0.0287479	0.0793671	0.0506192	7.63328	228.149	3.475e-49	4.35967e-48	ATP10A
PRR12	0.900326	0.410861	1.63086	-0.489465	0.730532	1.22	7.01451	228.079	3.59916e-49	4.51247e-48	PRR12
PDS5A	0.955682	1.42623	0.57348	0.470552	-0.382202	-0.852753	7.08522	228.042	3.66565e-49	4.5928e-48	PDS5A
CD37	1.39973	2.18863	2.19284	0.788907	0.793117	0.00421092	7.3017	228.006	3.73241e-49	4.67337e-48	CD37
SMC1A	1.15728	1.62402	1.23002	0.466742	0.072739	-0.394003	7.20247	227.921	3.89258e-49	4.87071e-48	SMC1A
ACE	1.29396	0.956867	1.65631	-0.337094	0.362354	0.699447	6.85778	227.874	3.98636e-49	4.98479e-48	ACE
GLRX	1.10903	1.63471	0.970975	0.525673	-0.138058	-0.663731	6.56279	227.865	4.00311e-49	5.00244e-48	GLRX
GOLGA2	0.696837	0.758571	1.05711	0.0617339	0.360273	0.298539	6.60824	227.831	4.07065e-49	5.0835e-48	GOLGA2
ZNF774	-1.43945	-1.43695	-1.3092	0.00249289	0.130248	0.127756	5.46286	227.767	4.20339e-49	5.24583e-48	ZNF774
PSMF1	0.994464	1.33828	0.953448	0.343812	-0.0410164	-0.384828	6.32656	227.697	4.352e-49	5.42774e-48	PSMF1
ATP1B3	1.26848	1.67757	1.0651	0.409099	-0.20338	-0.612479	5.94345	227.648	4.45894e-49	5.55747e-48	ATP1B3
KRT26	-1.59691	-1.2632	-2.00792	0.333707	-0.411007	-0.744714	3.73422	227.638	4.4829e-49	5.58367e-48	KRT26
TALDO1	1.37992	2.33754	1.85984	0.957626	0.479925	-0.4777	7.17515	227.608	4.55037e-49	5.664e-48	TALDO1
LETM2	-1.28413	-1.3024	-1.26804	-0.0182751	0.0160916	0.0343667	5.08361	227.452	4.91813e-49	6.11777e-48	LETM2
MLF2	1.0258	1.14602	1.26512	0.120224	0.239322	0.119098	6.30699	227.429	4.97348e-49	6.18258e-48	MLF2
IQGAP2	0.868029	1.546	0.684699	0.677967	-0.183329	-0.861296	7.11029	227.384	5.08608e-49	6.31843e-48	IQGAP2
ACOX1	1.12227	1.57843	1.00219	0.456162	-0.120077	-0.576239	6.56482	227.326	5.23414e-49	6.49811e-48	ACOX1
CDH10	-1.65543	-1.09812	-2.02773	0.55731	-0.372307	-0.929618	4.47517	227.308	5.28162e-49	6.55279e-48	CDH10
STIM1	0.845466	1.15272	0.930201	0.307252	0.0847352	-0.222517	6.90141	227.297	5.3123e-49	6.58656e-48	STIM1
CTSS	1.65577	3.70479	1.97948	2.04902	0.323711	-1.72531	8.16775	227.276	5.36645e-49	6.64937e-48	CTSS
PAPOLA	0.822849	1.6359	0.601762	0.81305	-0.221086	-1.03414	7.23778	227.158	5.69191e-49	7.04804e-48	PAPOLA
MFSD10	1.27763	0.999721	1.91408	-0.27791	0.636453	0.914363	6.24333	227.035	6.05286e-49	7.49012e-48	MFSD10
CKAP5	0.904058	1.21637	0.465899	0.312309	-0.438159	-0.750468	6.72072	226.965	6.26725e-49	7.75038e-48	CKAP5
INCENP	0.973857	0.66504	1.40377	-0.308817	0.429908	0.738725	6.77789	226.93	6.37635e-49	7.88018e-48	INCENP
NDUFAF3	1.44129	1.23052	1.53619	-0.210762	0.0948994	0.305662	4.84132	226.835	6.68502e-49	8.25628e-48	NDUFAF3
RENBP	1.55251	1.97857	2.17782	0.426058	0.625313	0.199255	6.43407	226.782	6.86287e-49	8.47044e-48	RENBP
ATP6V1A	1.28085	2.17214	0.867136	0.891289	-0.413716	-1.305	6.54577	226.686	7.20023e-49	8.88106e-48	ATP6V1A
FNDC3A	0.994594	1.99007	0.748749	0.995478	-0.245844	-1.24132	6.81772	226.644	7.35203e-49	9.06242e-48	FNDC3A
MYL12B	1.43476	2.5411	1.68315	1.10635	0.248394	-0.857952	6.48608	226.58	7.58898e-49	9.34845e-48	MYL12B
ATP6AP2	1.79504	2.41751	1.33209	0.622473	-0.462949	-1.08542	5.5794	226.556	7.67958e-49	9.45393e-48	ATP6AP2
TMEM30A	1.34344	2.18713	1.06174	0.843691	-0.2817	-1.12539	6.17191	226.546	7.72075e-49	9.49847e-48	TMEM30A
UBE2K	0.974609	1.59816	0.714946	0.623546	-0.259663	-0.883209	5.64619	226.538	7.75053e-49	9.52894e-48	UBE2K
PGAP6	1.057	0.882306	1.91641	-0.174691	0.859409	1.0341	6.93573	226.464	8.04263e-49	9.88168e-48	PGAP6
PPP4C	1.06632	1.38711	1.77206	0.320784	0.705739	0.384954	6.38257	226.398	8.3081e-49	1.02013e-47	PPP4C
FUS	0.851775	1.47808	0.986078	0.626303	0.134304	-0.491999	7.16578	226.37	8.42722e-49	1.03409e-47	FUS
WDR55	0.762541	1.00564	0.853168	0.243101	0.0906264	-0.152475	5.80456	226.329	8.59798e-49	1.05436e-47	WDR55
BAZ2A	0.830779	1.48176	1.25216	0.650979	0.421376	-0.229602	7.75718	226.287	8.78197e-49	1.07623e-47	BAZ2A
KDM1A	0.856341	1.09578	0.51634	0.239443	-0.340001	-0.579443	5.99157	226.217	9.09417e-49	1.11377e-47	KDM1A
UBR4	0.889232	1.69536	1.07948	0.806132	0.19025	-0.615882	9.12246	226.213	9.11184e-49	1.11522e-47	UBR4
RAB30	-1.16967	-0.797896	-1.54258	0.371777	-0.372902	-0.744679	5.54993	226.17	9.30813e-49	1.13851e-47	RAB30
SIRT7	0.916677	0.99996	1.50209	0.0832832	0.585409	0.502125	6.37176	225.861	1.0858e-48	1.32723e-47	SIRT7
ATP2C1	1.1689	1.86322	0.777238	0.694325	-0.391658	-1.08598	7.03347	225.803	1.11762e-48	1.36525e-47	ATP2C1
HMOX1	2.57285	3.64883	2.13617	1.07598	-0.436674	-1.51266	8.32861	225.657	1.20144e-48	1.46669e-47	HMOX1
IL7R	1.40893	2.16263	0.978745	0.753703	-0.430186	-1.18389	6.69871	225.602	1.23497e-48	1.50666e-47	IL7R
PWWP2B	1.12358	0.59819	1.98542	-0.525393	0.861841	1.38723	5.76917	225.525	1.28326e-48	1.56457e-47	PWWP2B
ADAM7	-1.47191	-1.01682	-2.10649	0.455094	-0.634576	-1.08967	4.7869	225.523	1.28455e-48	1.56514e-47	ADAM7
XRN2	0.883548	2.1543	0.710095	1.27076	-0.173453	-1.44421	6.12398	225.516	1.28915e-48	1.56974e-47	XRN2
MITF	0.986464	1.4619	0.456109	0.475433	-0.530355	-1.00579	6.49389	225.455	1.32909e-48	1.61734e-47	MITF
PARP1	0.754663	0.860752	0.528898	0.10609	-0.225764	-0.331854	6.65742	225.41	1.35863e-48	1.65224e-47	PARP1
ARPP19	0.998155	1.46333	0.636139	0.465175	-0.362016	-0.827191	6.26982	225.372	1.3849e-48	1.6831e-47	ARPP19
PVR	1.24143	0.96638	1.37556	-0.275045	0.134135	0.409179	5.71704	225.365	1.38949e-48	1.68761e-47	PVR
ZNF556	-1.72339	-1.98854	-1.64463	-0.265148	0.0787618	0.34391	4.93112	225.311	1.42769e-48	1.7329e-47	ZNF556
RNF126	0.94024	0.183806	1.45351	-0.756435	0.51327	1.2697	5.96581	225.218	1.4955e-48	1.81405e-47	RNF126
TRA2B	0.854556	1.4199	0.574868	0.565344	-0.279688	-0.845032	6.72463	225.144	1.5513e-48	1.88053e-47	TRA2B
YTHDF2	1.02217	1.12074	1.12693	0.0985686	0.104752	0.00618378	5.73158	225.065	1.61333e-48	1.95448e-47	YTHDF2
PPTC7	0.86609	1.32061	0.612475	0.454515	-0.253616	-0.708131	5.78064	225.042	1.63223e-48	1.97612e-47	PPTC7
TMSB10	2.37748	3.60927	2.31631	1.23179	-0.0611646	-1.29295	8.48162	224.988	1.67641e-48	2.02832e-47	TMSB10
KLF13	0.971823	1.07571	1.38281	0.103889	0.410984	0.307095	7.08734	224.897	1.75463e-48	2.12161e-47	KLF13
NFX1	0.741931	0.98527	0.435549	0.243338	-0.306382	-0.54972	6.59068	224.86	1.78698e-48	2.15935e-47	NFX1
CDC16	1.04796	1.37722	0.60807	0.329259	-0.439892	-0.769151	5.86373	224.782	1.85728e-48	2.24287e-47	CDC16
AP1G2	1.32218	1.54549	1.56083	0.223306	0.238646	0.0153403	5.6276	224.771	1.86759e-48	2.25389e-47	AP1G2
ZNF316	1.17965	1.34835	2.13602	0.168694	0.956371	0.787677	7.74154	224.645	1.98877e-48	2.39862e-47	ZNF316
LZTR1	0.898036	0.479486	1.25436	-0.41855	0.356324	0.774874	6.97901	224.495	2.14274e-48	2.58269e-47	LZTR1
NRDC	0.856208	1.99997	0.95599	1.14376	0.0997815	-1.04398	7.1016	224.475	2.16456e-48	2.60734e-47	NRDC
GLB1	1.24349	1.41208	0.968228	0.168585	-0.275263	-0.443848	6.28591	224.444	2.19837e-48	2.64639e-47	GLB1
POR	1.23254	1.41051	1.90767	0.177965	0.675127	0.497162	7.71988	224.403	2.24335e-48	2.69882e-47	POR
WBP11	0.684245	1.24748	0.243104	0.563238	-0.441141	-1.00438	5.82412	224.335	2.32008e-48	2.78938e-47	WBP11
MAPRE1	1.22236	2.24043	1.14575	1.01807	-0.0766052	-1.09468	6.1949	224.295	2.36757e-48	2.84468e-47	MAPRE1
TOB2	0.953539	0.947718	1.21929	-0.00582189	0.265751	0.271573	6.03245	224.258	2.41162e-48	2.89577e-47	TOB2
UBE4A	1.08213	1.70198	0.789074	0.619856	-0.293051	-0.912907	6.26852	224.156	2.53631e-48	3.04357e-47	UBE4A
PLXNA3	1.34457	1.05718	1.7594	-0.287391	0.414834	0.702225	7.67004	224.14	2.5576e-48	3.06719e-47	PLXNA3
FIS1	0.972074	0.797656	1.32431	-0.174419	0.352238	0.526656	5.52468	224.104	2.603e-48	3.11966e-47	FIS1
CYP7A1	-1.43008	-1.21262	-2.20032	0.217454	-0.770248	-0.987701	3.83644	224.062	2.65798e-48	3.18356e-47	CYP7A1
TTYH3	1.24938	1.07628	2.04776	-0.173102	0.79838	0.971482	7.60684	224.054	2.66867e-48	3.19434e-47	TTYH3
CAPN15	1.03364	0.457833	1.7836	-0.575803	0.749966	1.32577	7.17249	224.032	2.69814e-48	3.22759e-47	CAPN15
AGBL3	-1.1499	-0.806216	-1.54806	0.343683	-0.398156	-0.74184	5.30915	223.873	2.92056e-48	3.49146e-47	AGBL3
SPATA20	1.10911	0.81257	1.40498	-0.296544	0.295861	0.592405	6.54814	223.845	2.96146e-48	3.53814e-47	SPATA20
MAVS	0.756188	0.856616	0.872158	0.100428	0.115971	0.0155422	7.18841	223.642	3.27686e-48	3.9125e-47	MAVS
RNF212B	-1.45688	-1.0949	-1.91047	0.361979	-0.453594	-0.815573	4.17987	223.598	3.34916e-48	3.99631e-47	RNF212B
STRAP	1.07466	1.5103	0.758855	0.435641	-0.315805	-0.751446	5.27919	223.565	3.40463e-48	4.05996e-47	STRAP
EFCAB3	-1.59345	-1.12387	-2.13992	0.469579	-0.546472	-1.01605	3.81683	223.361	3.7679e-48	4.49033e-47	EFCAB3
MS4A2	-1.5087	-1.21469	-2.08297	0.294012	-0.574268	-0.86828	4.62093	223.339	3.80962e-48	4.53721e-47	MS4A2
KIFC2	1.15684	0.59678	1.94064	-0.560057	0.783805	1.34386	6.16647	223.215	4.05175e-48	4.82257e-47	KIFC2
GPR155	-0.965895	-0.667545	-1.20228	0.298351	-0.236388	-0.534738	5.51835	223.165	4.15508e-48	4.94246e-47	GPR155
RANBP3L	-1.27297	-0.638031	-1.99598	0.634939	-0.723007	-1.35795	4.20355	222.999	4.51264e-48	5.36444e-47	RANBP3L
OSCAR	1.5435	2.1654	2.35671	0.621903	0.813218	0.191315	6.60038	222.9	4.73938e-48	5.63046e-47	OSCAR
STK11	0.906436	0.247156	1.37446	-0.65928	0.468025	1.1273	7.02175	222.704	5.2253e-48	6.20386e-47	STK11
CSK	1.04116	1.52369	1.91163	0.482536	0.870468	0.387932	7.25592	222.63	5.42346e-48	6.43512e-47	CSK
OTOGL	-1.43844	-0.865101	-2.20039	0.57334	-0.76195	-1.33529	5.69423	222.541	5.66671e-48	6.71956e-47	OTOGL
PCDH9	-1.42374	-0.851683	-2.01707	0.572057	-0.593329	-1.16539	6.42522	222.508	5.7626e-48	6.829e-47	PCDH9
EIF3F	0.674076	1.09803	0.497938	0.423959	-0.176138	-0.600097	6.58348	222.501	5.78304e-48	6.84897e-47	EIF3F
TNFSF12	1.45396	1.14887	1.77083	-0.305094	0.316864	0.621958	4.94143	222.347	6.24123e-48	7.38701e-47	TNFSF12
SRSF12	-1.47746	-1.30213	-1.70462	0.175334	-0.227158	-0.402492	4.36505	222.34	6.26278e-48	7.4079e-47	SRSF12
UBN1	0.761566	1.11653	1.00912	0.354959	0.247553	-0.107406	7.13178	222.295	6.40527e-48	7.57174e-47	UBN1
TRPA1	-1.3438	-0.986505	-2.0788	0.357297	-0.734997	-1.09229	5.16616	222.291	6.41899e-48	7.58326e-47	TRPA1
NPTN	0.93017	1.19736	0.963485	0.26719	0.0333148	-0.233876	6.25229	222.284	6.44055e-48	7.604e-47	NPTN
MS4A4A	1.47864	2.21321	0.838861	0.734574	-0.639777	-1.37435	5.67099	222.248	6.55625e-48	7.7358e-47	MS4A4A
CD59	1.23835	1.88511	1.33092	0.646761	0.0925723	-0.554189	6.47842	222.236	6.5974e-48	7.77954e-47	CD59
MXD4	0.840206	0.371053	1.30388	-0.469153	0.463676	0.932829	6.51221	222.192	6.7436e-48	7.94701e-47	MXD4
RIPOR1	0.937668	0.937032	1.50188	-0.000635754	0.564209	0.564845	7.00728	222.151	6.88347e-48	8.10681e-47	RIPOR1
ATP5F1A	1.07558	1.37406	0.830897	0.29848	-0.244679	-0.543159	7.17684	222.01	7.38166e-48	8.68817e-47	ATP5F1A
ARHGAP21	0.714247	1.13062	0.423841	0.416374	-0.290406	-0.70678	6.83042	221.947	7.61701e-48	8.95964e-47	ARHGAP21
AFF4	0.896286	1.74835	0.747753	0.852067	-0.148533	-1.0006	7.31984	221.846	8.00895e-48	9.41485e-47	AFF4
TFEC	1.30485	2.52977	0.870818	1.22493	-0.434028	-1.65895	6.78306	221.801	8.19189e-48	9.62395e-47	TFEC
SMIM8	-0.930223	-0.690885	-1.24978	0.239338	-0.319557	-0.558895	5.47974	221.785	8.25869e-48	9.69645e-47	SMIM8
FKBP8	1.58945	2.25216	2.3097	0.662711	0.720247	0.0575363	7.52734	221.706	8.58963e-48	1.00788e-46	FKBP8
CLTB	0.973979	1.04344	1.61453	0.0694618	0.64055	0.571088	6.07791	221.699	8.61711e-48	1.01048e-46	CLTB
DNAAF9	1.06088	1.18819	0.896918	0.127311	-0.163964	-0.291275	7.02361	221.695	8.63458e-48	1.0119e-46	DNAAF9
ADAM18	-1.483	-1.05645	-1.97725	0.426551	-0.494254	-0.920805	4.70324	221.5	9.51583e-48	1.11449e-46	ADAM18
FOXK1	0.701518	0.319203	1.1266	-0.382315	0.425083	0.807398	7.26207	221.463	9.69411e-48	1.13468e-46	FOXK1
TRAF7	0.961565	0.569084	1.59971	-0.392481	0.638143	1.03062	6.6417	221.393	1.00384e-47	1.17425e-46	TRAF7
USP19	0.804182	0.753453	1.10205	-0.0507286	0.297872	0.348601	6.77366	221.022	1.20722e-47	1.41129e-46	USP19
NDUFA1	1.90555	2.69835	1.45117	0.7928	-0.454378	-1.24718	3.96447	221.02	1.20851e-47	1.41193e-46	NDUFA1
PTPRA	1.00313	1.0901	0.84901	0.0869735	-0.154115	-0.241089	6.33869	220.892	1.28775e-47	1.50359e-46	PTPRA
ZNF655	1.12899	1.76323	1.02131	0.634242	-0.107676	-0.741918	6.28855	220.879	1.29661e-47	1.51301e-46	ZNF655
TMPRSS15	-1.47822	-0.990907	-2.11788	0.487316	-0.639655	-1.12697	4.75984	220.826	1.33108e-47	1.55227e-46	TMPRSS15
DGKE	-0.999281	-0.90456	-1.28454	0.0947211	-0.285261	-0.379982	5.53081	220.797	1.35019e-47	1.5736e-46	DGKE
RGS13	-1.58606	-0.870711	-2.34314	0.715348	-0.757078	-1.47243	4.27372	220.789	1.35558e-47	1.57891e-46	RGS13
ZCCHC2	0.961898	1.44968	1.22379	0.487778	0.261888	-0.22589	7.42559	220.718	1.40476e-47	1.63519e-46	ZCCHC2
NOLC1	0.919923	1.30356	0.793252	0.383642	-0.126671	-0.510313	5.63832	220.685	1.42742e-47	1.66056e-46	NOLC1
MBD4	1.20192	1.77458	0.757256	0.572661	-0.444662	-1.01732	5.42641	220.662	1.44412e-47	1.67895e-46	MBD4
ARPC3	1.38692	2.52995	1.4872	1.14303	0.100277	-1.04275	6.21542	220.61	1.48217e-47	1.72213e-46	ARPC3
GATAD2A	0.806552	0.98174	1.40988	0.175188	0.603324	0.428136	7.33477	220.45	1.60486e-47	1.86356e-46	GATAD2A
QSOX1	1.2189	1.69322	1.71662	0.474313	0.497719	0.0234064	7.88639	220.439	1.61402e-47	1.87305e-46	QSOX1
SEC13	0.790415	0.966959	0.897281	0.176544	0.106866	-0.0696776	5.96428	220.42	1.62884e-47	1.88909e-46	SEC13
NSFL1C	0.771243	1.23851	0.746718	0.467264	-0.0245245	-0.491789	6.50307	220.331	1.70312e-47	1.97405e-46	NSFL1C
IQCJ	-1.64481	-1.18363	-1.94605	0.46118	-0.301245	-0.762424	3.99587	220.234	1.78729e-47	2.07034e-46	IQCJ
CD46	1.13389	2.03788	1.03485	0.903987	-0.0990427	-1.00303	6.81941	220.22	1.79925e-47	2.08293e-46	CD46
MDM2	1.12372	1.77241	1.15358	0.648697	0.0298679	-0.618829	7.62239	220.093	1.91684e-47	2.21771e-46	MDM2
BRMS1L	-1.16031	-0.593508	-1.81857	0.566806	-0.658252	-1.22506	4.17179	220.059	1.94977e-47	2.25443e-46	BRMS1L
PITPNM1	0.850653	0.592912	1.66686	-0.257741	0.816205	1.07395	7.39042	220.015	1.9924e-47	2.30233e-46	PITPNM1
PSMB3	1.1713	1.7615	1.48371	0.590199	0.312409	-0.27779	5.32436	219.999	2.00892e-47	2.32001e-46	PSMB3
SPINT1	1.42012	1.34659	1.63425	-0.0735325	0.214128	0.28766	6.25184	219.986	2.02189e-47	2.33357e-46	SPINT1
ANKLE1	-1.24641	-1.72177	-0.94782	-0.475361	0.298586	0.773947	4.40302	219.806	2.21164e-47	2.55103e-46	ANKLE1
FUBP1	0.932583	1.8806	0.639653	0.948012	-0.292929	-1.24094	6.26278	219.757	2.26561e-47	2.61169e-46	FUBP1
SEMA3C	1.06336	1.52723	0.474957	0.46387	-0.588401	-1.05227	6.32693	219.444	2.64749e-47	3.05006e-46	SEMA3C
GGNBP2	0.876371	1.24617	0.733633	0.369798	-0.142738	-0.512536	6.57818	219.281	2.87153e-47	3.30617e-46	GGNBP2
UTP3	1.30603	1.47825	1.11492	0.172218	-0.191116	-0.363334	4.95637	219.279	2.87473e-47	3.30785e-46	UTP3
TMEM182	-1.14359	-0.716725	-1.66491	0.42686	-0.521325	-0.948185	4.65194	219.267	2.89127e-47	3.32488e-46	TMEM182
GABRG1	-1.55802	-0.909321	-2.23297	0.648698	-0.67495	-1.32365	4.48023	219.257	2.90655e-47	3.34043e-46	GABRG1
PSMC3	1.01678	0.907878	1.02017	-0.108897	0.00339694	0.112294	5.83978	219.022	3.26621e-47	3.75151e-46	PSMC3
SEPHS2	1.50651	2.24665	1.42467	0.740138	-0.0818415	-0.82198	5.7037	219.002	3.2991e-47	3.787e-46	SEPHS2
YTHDC1	0.76654	1.67433	0.837438	0.907788	0.0708975	-0.836891	6.67036	218.946	3.39294e-47	3.89237e-46	YTHDC1
PTPN1	1.0657	1.85306	1.56797	0.787357	0.502268	-0.285089	6.59397	218.902	3.46814e-47	3.97625e-46	PTPN1
CPEB4	0.807683	2.27774	1.13991	1.47005	0.332229	-1.13782	7.41374	218.881	3.50495e-47	4.01603e-46	CPEB4
TM9SF2	1.20102	2.01938	0.783707	0.81836	-0.417311	-1.23567	6.06542	218.817	3.61769e-47	4.14271e-46	TM9SF2
NUS1	1.15584	1.52965	0.60088	0.373802	-0.554964	-0.928766	5.78211	218.711	3.81286e-47	4.36358e-46	NUS1
ZNF99	-1.71929	-1.41472	-2.28946	0.304567	-0.570169	-0.874736	4.88945	218.607	4.01693e-47	4.59436e-46	ZNF99
MBTPS1	0.765255	0.952012	0.58583	0.186757	-0.179424	-0.366182	6.87764	218.599	4.03237e-47	4.60926e-46	MBTPS1
XAB2	0.853209	0.55542	1.45898	-0.297789	0.605772	0.903561	6.57166	218.496	4.24519e-47	4.8496e-46	XAB2
MBD6	0.919594	1.35686	1.58334	0.437262	0.663744	0.226481	6.86862	218.449	4.34564e-47	4.96138e-46	MBD6
GAPDH	1.53356	2.64069	1.98579	1.10713	0.452225	-0.654904	7.6106	218.425	4.3974e-47	5.01746e-46	GAPDH
IRF3	0.952662	0.866562	1.30745	-0.0861002	0.354789	0.440889	5.94834	218.347	4.57156e-47	5.21305e-46	IRF3
SCAF8	0.886096	1.29468	0.629976	0.408585	-0.256119	-0.664705	6.24824	218.299	4.68122e-47	5.33491e-46	SCAF8
LIN28B	-1.47132	-1.11013	-1.99408	0.361188	-0.522758	-0.883945	4.28467	218.082	5.21545e-47	5.94018e-46	LIN28B
SLC2A14	-1.43126	-1.42325	-1.33766	0.00801791	0.0936049	0.085587	5.15842	218.038	5.33206e-47	6.06936e-46	SLC2A14
CRYBG3	0.854426	1.43855	0.402219	0.584119	-0.452208	-1.03633	6.32792	217.837	5.89238e-47	6.70316e-46	CRYBG3
HLA.DOA	1.24973	1.41675	1.36755	0.167023	0.117824	-0.0491989	6.14211	217.784	6.05006e-47	6.87842e-46	HLA.DOA
NIPBL	0.806186	1.88297	0.649428	1.07679	-0.156759	-1.23354	7.457	217.644	6.48668e-47	7.37042e-46	NIPBL
MFAP1	0.831238	1.42966	0.715768	0.598419	-0.11547	-0.713889	5.25894	217.558	6.7709e-47	7.68877e-46	MFAP1
KIAA1328	-0.932247	-0.572956	-1.1692	0.359291	-0.236949	-0.596239	5.95442	217.529	6.86956e-47	7.79615e-46	KIAA1328
ATP6V1E1	1.18987	1.8303	1.1553	0.640434	-0.0345617	-0.674996	6.07909	217.52	6.89989e-47	7.82591e-46	ATP6V1E1
RTCB	1.01461	1.39293	0.693731	0.37832	-0.320877	-0.699197	5.55067	217.418	7.25966e-47	8.22905e-46	RTCB
NOP9	0.943385	1.02739	0.976538	0.0840005	0.033153	-0.0508475	5.45463	217.391	7.35835e-47	8.33596e-46	NOP9
KDM1B	0.892925	1.24154	0.762849	0.34861	-0.130076	-0.478687	6.22542	217.292	7.72931e-47	8.75099e-46	KDM1B
NOL6	0.704044	0.530002	0.873405	-0.174042	0.169361	0.343403	6.38407	217.261	7.84826e-47	8.88039e-46	NOL6
SLC5A7	-1.38769	-1.14946	-1.7412	0.238238	-0.353511	-0.591748	4.65896	217.255	7.87069e-47	8.90047e-46	SLC5A7
GRINA	1.55811	3.36821	2.86237	1.81009	1.30426	-0.505832	7.69299	217.22	8.0107e-47	9.05342e-46	GRINA
DYRK1A	0.718246	1.63547	0.967828	0.917221	0.249582	-0.667639	7.02521	217.157	8.26601e-47	9.33642e-46	DYRK1A
MAN2B2	0.859637	0.651692	1.27634	-0.207945	0.416706	0.624651	7.30203	217.149	8.29903e-47	9.36816e-46	MAN2B2
COG4	0.917565	0.831958	0.74308	-0.0856072	-0.174485	-0.088878	6.16549	217.144	8.31919e-47	9.38535e-46	COG4
H6PD	0.987433	1.01186	1.45035	0.0244244	0.462917	0.438493	7.16984	217.139	8.34049e-47	9.4038e-46	H6PD
OTUD4	0.827515	1.33749	0.394616	0.509976	-0.432898	-0.942874	6.64709	217.087	8.5581e-47	9.64345e-46	OTUD4
CDK10	0.820173	0.552276	1.31584	-0.267897	0.495667	0.763563	6.55031	217.083	8.57633e-47	9.65826e-46	CDK10
TRAPPC10	0.935069	1.07469	1.01123	0.139624	0.0761644	-0.0634592	6.86328	216.967	9.08731e-47	1.02277e-45	TRAPPC10
PHF3	0.941865	1.59777	0.687109	0.655903	-0.254756	-0.910659	7.00287	216.911	9.34005e-47	1.05059e-45	PHF3
CERS6	0.977889	1.31271	0.742705	0.334819	-0.235184	-0.570003	5.73637	216.908	9.35786e-47	1.05197e-45	CERS6
FXYD5	1.1447	1.26971	1.32525	0.12501	0.18055	0.0555395	6.26936	216.794	9.90126e-47	1.1124e-45	FXYD5
REEP5	1.39919	1.5748	1.2696	0.175607	-0.129593	-0.3052	5.95545	216.55	1.11822e-46	1.25557e-45	REEP5
ACTG1	1.7533	3.78922	2.49962	2.03592	0.746316	-1.28961	9.97551	216.51	1.14074e-46	1.2801e-45	ACTG1
A1CF	-1.60293	-1.00472	-2.0269	0.598206	-0.423966	-1.02217	5.10895	216.5	1.14635e-46	1.28564e-45	A1CF
ZNF589	1.4508	1.54428	1.17315	0.0934828	-0.277649	-0.371132	6.23581	216.409	1.19959e-46	1.34456e-45	ZNF589
ARF4	1.25536	1.73895	1.10616	0.483586	-0.149203	-0.632789	5.33564	216.218	1.31882e-46	1.47733e-45	ARF4
ARPC5	1.00806	2.12689	0.984289	1.11883	-0.0237709	-1.1426	7.39646	216.131	1.3773e-46	1.54192e-45	ARPC5
PUM2	0.953433	1.6821	0.612559	0.728671	-0.340874	-1.06955	6.64478	216.024	1.45287e-46	1.62558e-45	PUM2
HNRNPA0	0.750563	1.13641	0.766285	0.385845	0.0157217	-0.370123	6.382	216.001	1.46966e-46	1.6434e-45	HNRNPA0
VAPA	0.827382	1.40134	0.579323	0.573962	-0.248059	-0.822021	6.91957	215.995	1.47415e-46	1.64745e-45	VAPA
PABPC4L	-1.61707	-1.27974	-2.18525	0.337324	-0.568185	-0.905509	4.20742	215.941	1.51409e-46	1.69109e-45	PABPC4L
PLCB1	-1.25542	-0.967735	-1.63367	0.287687	-0.378252	-0.665939	6.40802	215.922	1.52819e-46	1.70584e-45	PLCB1
ATRAID	1.11854	1.58034	0.744451	0.461804	-0.374086	-0.83589	4.27466	215.892	1.5512e-46	1.73051e-45	ATRAID
SPACA6	-1.10198	-1.23968	-0.589796	-0.137702	0.512186	0.649887	5.40906	215.873	1.56606e-46	1.74606e-45	SPACA6
NAALAD2	-1.25256	-0.762595	-1.93667	0.489968	-0.684108	-1.17408	4.92414	215.746	1.66865e-46	1.85936e-45	NAALAD2
ZMYND11	0.820565	1.13404	0.387775	0.31347	-0.432789	-0.74626	6.05169	215.717	1.69224e-46	1.88453e-45	ZMYND11
CHAF1B	-1.1399	-1.16468	-1.17505	-0.02478	-0.0351459	-0.0103658	5.23531	215.704	1.70307e-46	1.89549e-45	CHAF1B
RRP1	1.05274	0.770094	1.36371	-0.282644	0.310969	0.593613	6.57438	215.699	1.7079e-46	1.89975e-45	RRP1
WAC	0.696422	1.48625	0.751288	0.789827	0.0548656	-0.734961	7.0366	215.677	1.72644e-46	1.91926e-45	WAC
TXNDC11	1.26287	1.60276	1.08265	0.339894	-0.180216	-0.520109	6.22046	215.667	1.7351e-46	1.92775e-45	TXNDC11
WAPL	0.986063	1.64275	0.86187	0.656692	-0.124193	-0.780884	6.57313	215.603	1.79138e-46	1.98912e-45	WAPL
B3GALT1	-1.4138	-1.31093	-1.88345	0.102874	-0.469647	-0.572521	4.10102	215.601	1.79326e-46	1.99005e-45	B3GALT1
DDX4	-1.51369	-1.2174	-2.06817	0.296285	-0.554482	-0.850767	4.87315	215.531	1.85627e-46	2.05877e-45	DDX4
SCRG1	-1.23929	-0.842867	-1.56763	0.396418	-0.328348	-0.724766	4.70053	215.507	1.879e-46	2.08277e-45	SCRG1
DYNC1I2	1.01482	1.43845	0.507381	0.42363	-0.507437	-0.931066	6.11947	215.475	1.90909e-46	2.11489e-45	DYNC1I2
COASY	0.906044	0.812532	1.1226	-0.0935122	0.216554	0.310067	5.59896	215.407	1.97444e-46	2.18601e-45	COASY
CRKL	0.991431	1.27612	1.19638	0.284691	0.204945	-0.0797455	6.17548	215.396	1.98601e-46	2.19755e-45	CRKL
PCNX3	0.82164	0.593926	1.41274	-0.227714	0.591098	0.818813	7.4465	215.28	2.10393e-46	2.32667e-45	PCNX3
RXYLT1	-0.876023	-0.814492	-1.01043	0.0615306	-0.134409	-0.195939	5.54255	215.257	2.12818e-46	2.35212e-45	RXYLT1
ITM2B	0.96159	2.63195	1.62664	1.67036	0.665054	-1.00531	7.96289	215.197	2.19282e-46	2.42216e-45	ITM2B
DMXL2	1.15594	2.62323	1.30358	1.46729	0.147647	-1.31965	8.24169	215.184	2.20709e-46	2.4365e-45	DMXL2
DVL1	0.897103	0.239471	1.72532	-0.657632	0.82822	1.48585	6.36756	215.144	2.25135e-46	2.48392e-45	DVL1
GSAP	1.21272	1.85951	1.0089	0.646783	-0.203818	-0.850601	7.32284	215.053	2.35565e-46	2.5975e-45	GSAP
ALDH1L2	-0.931974	-0.751486	-1.23096	0.180487	-0.298984	-0.479471	5.61483	215.02	2.39426e-46	2.63854e-45	ALDH1L2
PCOLCE2	1.31131	1.57117	1.05333	0.259857	-0.257978	-0.517836	6.01548	214.984	2.43773e-46	2.68489e-45	PCOLCE2
DDB1	0.709926	0.925789	0.560803	0.215862	-0.149123	-0.364986	7.14446	214.944	2.48603e-46	2.73651e-45	DDB1
PDE6A	-1.17638	-1.14727	-1.29287	0.029111	-0.116493	-0.145604	5.49417	214.939	2.49305e-46	2.74264e-45	PDE6A
ANXA4	0.70642	1.05304	0.54947	0.346623	-0.15695	-0.503573	6.74397	214.91	2.52952e-46	2.78116e-45	ANXA4
FABP5	1.49094	1.85373	0.871018	0.362795	-0.619922	-0.982717	5.28891	214.866	2.58556e-46	2.84113e-45	FABP5
PDCL	1.20638	1.34315	0.74607	0.136771	-0.460306	-0.597077	5.17743	214.86	2.59216e-46	2.84674e-45	PDCL
CAGE1	-1.61063	-1.35226	-2.07304	0.258373	-0.462408	-0.720781	4.34389	214.65	2.87828e-46	3.15914e-45	CAGE1
ELAC2	0.757146	0.595217	0.770696	-0.16193	0.0135496	0.175479	6.49692	214.611	2.93473e-46	3.21924e-45	ELAC2
MDN1	0.688811	1.05084	0.430413	0.362032	-0.258398	-0.620431	7.97613	214.571	2.99391e-46	3.28226e-45	MDN1
DOCK10	1.06731	1.73106	0.728199	0.663755	-0.339109	-1.00286	7.52493	214.531	3.05427e-46	3.34651e-45	DOCK10
POM121	0.783141	0.727057	1.04856	-0.0560839	0.265423	0.321507	6.56696	214.357	3.32976e-46	3.64626e-45	POM121
TECRL	-1.70744	-1.05798	-2.50683	0.649454	-0.799397	-1.44885	4.49354	214.338	3.36139e-46	3.67878e-45	TECRL
U2SURP	0.867509	1.73412	0.234452	0.866614	-0.633056	-1.49967	6.68837	214.337	3.3642e-46	3.67974e-45	U2SURP
UFM1	1.00859	1.74559	0.361423	0.737	-0.647164	-1.38416	5.46789	214.329	3.3766e-46	3.69118e-45	UFM1
NOSTRIN	-1.27105	-1.04073	-1.71265	0.230317	-0.441606	-0.671922	5.14018	214.306	3.41573e-46	3.73181e-45	NOSTRIN
TEX15	-1.58512	-1.05772	-2.19389	0.5274	-0.608772	-1.13617	5.23136	214.194	3.61232e-46	3.94433e-45	TEX15
VARS1	0.806132	0.462337	1.10045	-0.343796	0.294317	0.638113	6.74256	214.148	3.69462e-46	4.03189e-45	VARS1
SPI1	1.36668	3.0496	2.63207	1.68292	1.26539	-0.417534	8.6725	214.101	3.78241e-46	4.12532e-45	SPI1
EXOC4	0.683209	1.14744	0.385099	0.464236	-0.29811	-0.762346	6.91932	213.953	4.07296e-46	4.43966e-45	EXOC4
FAM193B	0.833184	0.985513	1.28681	0.15233	0.453629	0.3013	6.86006	213.939	4.10058e-46	4.46721e-45	FAM193B
UBC	1.58496	3.55215	2.16299	1.9672	0.578033	-1.38916	9.07866	213.927	4.12425e-46	4.49043e-45	UBC
RXFP1	-1.50704	-1.19148	-2.08741	0.315565	-0.580374	-0.895939	5.00276	213.912	4.15567e-46	4.52205e-45	RXFP1
NELFCD	0.874255	1.02264	0.807148	0.148385	-0.0671066	-0.215492	6.11765	213.837	4.31363e-46	4.69125e-45	NELFCD
COPS7A	0.911068	0.933894	1.01581	0.0228262	0.104743	0.0819165	5.74808	213.782	4.43357e-46	4.81894e-45	COPS7A
CNGA1	-1.4958	-1.12773	-1.7238	0.368069	-0.227997	-0.596067	4.44044	213.716	4.58136e-46	4.97674e-45	CNGA1
EHMT1	0.513665	0.353	0.865591	-0.160665	0.351926	0.512591	7.84272	213.708	4.6006e-46	4.99479e-45	EHMT1
GJC1	-1.50519	-1.66041	-1.44993	-0.155219	0.0552644	0.210483	5.37677	213.612	4.82506e-46	5.2355e-45	GJC1
FTSJ3	0.806461	0.900931	0.775709	0.0944707	-0.0307517	-0.125222	6.10741	213.586	4.88913e-46	5.30199e-45	FTSJ3
EDIL3	-1.38267	-0.881119	-2.07462	0.501553	-0.691948	-1.1935	4.61429	213.496	5.11146e-46	5.53993e-45	EDIL3
IQCM	-1.35236	-0.881853	-2.05561	0.470511	-0.703246	-1.17376	4.65053	213.486	5.13715e-46	5.56461e-45	IQCM
CTTNBP2NL	0.77319	1.11745	0.519665	0.344263	-0.253525	-0.597787	6.09624	213.46	5.20444e-46	5.63429e-45	CTTNBP2NL
MTIF2	1.17218	1.52704	0.599833	0.354856	-0.572349	-0.927205	5.68467	213.449	5.23189e-46	5.66079e-45	MTIF2
OPTN	1.05997	1.64426	1.14213	0.58429	0.0821597	-0.50213	6.71697	213.429	5.28534e-46	5.71537e-45	OPTN
ATP6V1G1	1.24307	2.06388	1.19767	0.820814	-0.0453949	-0.866209	5.73815	213.4	5.36261e-46	5.79564e-45	ATP6V1G1
FRRS1L	-1.51638	-1.54341	-1.64772	-0.0270265	-0.131331	-0.104304	4.96938	213.341	5.52307e-46	5.96567e-45	FRRS1L
CCDC169	-1.67769	-1.08899	-2.17135	0.588705	-0.49366	-1.08236	5.05584	213.305	5.62113e-46	6.06814e-45	CCDC169
EIF2A	1.14184	1.84086	0.388363	0.699016	-0.753477	-1.45249	5.48344	213.29	5.66476e-46	6.11177e-45	EIF2A
DST	1.17208	1.83467	0.535823	0.662588	-0.636258	-1.29885	9.04501	213.257	5.75733e-46	6.20813e-45	DST
ARHGEF2	0.875961	1.45239	1.44343	0.576428	0.567473	-0.00895481	7.97139	213.165	6.02611e-46	6.49427e-45	ARHGEF2
CLIC1	1.28135	2.91705	1.91825	1.6357	0.636895	-0.998804	7.3763	213.147	6.08271e-46	6.55156e-45	CLIC1
RER1	1.00887	1.0642	1.0976	0.055327	0.08873	0.033403	5.96823	213.097	6.23594e-46	6.71281e-45	RER1
NUP210	0.967034	0.81541	1.14964	-0.151624	0.182603	0.334228	7.47145	213.007	6.52022e-46	7.01486e-45	NUP210
VHL	0.960757	1.4155	1.39702	0.454741	0.436263	-0.0184786	6.07513	212.916	6.82117e-46	7.33449e-45	VHL
EPHA6	-1.49423	-0.904444	-1.9207	0.58979	-0.426464	-1.01625	5.46217	212.899	6.88044e-46	7.39405e-45	EPHA6
KAT2A	1.02971	0.897202	1.3005	-0.132508	0.270788	0.403297	6.0242	212.89	6.91039e-46	7.42204e-45	KAT2A
PIK3R1	0.681847	1.18901	0.356716	0.507162	-0.325132	-0.832293	6.74041	212.814	7.17727e-46	7.70433e-45	PIK3R1
SLC25A1	1.03667	0.595532	1.77308	-0.441142	0.736406	1.17755	5.79281	212.746	7.42615e-46	7.96699e-45	SLC25A1
ZNF716	-1.76496	-1.4399	-2.07855	0.325056	-0.313595	-0.638651	4.45562	212.709	7.56115e-46	8.10726e-45	ZNF716
EIF3H	0.800554	1.48582	0.462359	0.685271	-0.338194	-1.02346	6.29345	212.708	7.56551e-46	8.10736e-45	EIF3H
MEI4	-1.71007	-1.07245	-2.61194	0.63762	-0.901866	-1.53949	3.95299	212.675	7.69039e-46	8.23655e-45	MEI4
RNF6	0.891089	1.4948	0.565879	0.603714	-0.32521	-0.928924	5.3548	212.639	7.83081e-46	8.38222e-45	RNF6
FNBP1	0.932168	1.43945	1.15094	0.507281	0.218771	-0.28851	7.05641	212.627	7.87982e-46	8.42995e-45	FNBP1
FAM186A	-1.24025	-1.34441	-1.29573	-0.104152	-0.0554731	0.0486791	5.47552	212.555	8.16338e-46	8.7284e-45	FAM186A
AAK1	0.825211	1.28162	0.553091	0.456412	-0.27212	-0.728532	7.78155	212.546	8.20019e-46	8.76283e-45	AAK1
EFCAB5	-1.25796	-0.976835	-1.70547	0.281129	-0.447506	-0.728635	5.45586	212.496	8.40747e-46	8.97929e-45	EFCAB5
MCRS1	0.884836	0.858818	1.05677	-0.0260185	0.17193	0.197949	5.88797	212.406	8.79376e-46	9.38659e-45	MCRS1
KDELR2	1.15952	1.63854	0.750083	0.479024	-0.409434	-0.888458	5.21135	212.315	9.19944e-46	9.81411e-45	KDELR2
TMSB4X	2.44446	4.30635	2.03893	1.86189	-0.405525	-2.26741	9.89595	212.279	9.36524e-46	9.98539e-45	TMSB4X
PRKACA	0.799716	0.65142	1.244	-0.148296	0.444286	0.592582	6.43228	212.276	9.38378e-46	9.99956e-45	PRKACA
DAP	1.05846	1.43599	1.004	0.377536	-0.0544533	-0.431989	5.77356	212.27	9.40874e-46	1.00205e-44	DAP
TGFB1	1.3597	2.23793	2.25348	0.878231	0.893778	0.0155472	7.27392	212.258	9.46731e-46	1.00773e-44	TGFB1
PAFAH1B2	0.945242	1.35935	0.804682	0.414107	-0.14056	-0.554666	6.36128	212.242	9.54129e-46	1.01504e-44	PAFAH1B2
ARFGAP2	0.801899	0.818175	1.04977	0.0162753	0.24787	0.231595	6.38951	212.198	9.75367e-46	1.03705e-44	ARFGAP2
PLBD1	1.39516	2.21592	1.33748	0.820757	-0.0576755	-0.878433	5.91716	212.181	9.83517e-46	1.04513e-44	PLBD1
RELCH	0.904733	1.60079	0.556326	0.696056	-0.348407	-1.04446	6.70809	212.14	1.00362e-45	1.0659e-44	RELCH
AFM	-1.51796	-1.01005	-2.05408	0.507907	-0.536123	-1.04403	4.1228	212.129	1.00955e-45	1.0716e-44	AFM
POLRMT	0.978911	0.330036	1.78194	-0.648875	0.803033	1.45191	7.00422	212.095	1.02648e-45	1.08896e-44	POLRMT
EEF2K	0.752078	0.538938	0.876969	-0.21314	0.124892	0.338032	6.65973	212.082	1.033e-45	1.09527e-44	EEF2K
NOM1	0.752765	0.812835	0.797976	0.0600701	0.0452117	-0.0148584	6.41976	212.04	1.05499e-45	1.11796e-44	NOM1
DEF8	0.97069	0.839602	1.34091	-0.131088	0.370217	0.501305	7.03533	211.931	1.11373e-45	1.17955e-44	DEF8
DNAJC5	0.819487	1.68739	1.97141	0.867903	1.15193	0.284023	7.28746	211.907	1.12745e-45	1.19342e-44	DNAJC5
ITCH	1.00822	1.71335	0.645025	0.705135	-0.363194	-1.06833	6.55891	211.847	1.16168e-45	1.22897e-44	ITCH
TYK2	0.972214	1.27001	1.76711	0.297797	0.794893	0.497096	7.79657	211.82	1.17709e-45	1.24458e-44	TYK2
NISCH	0.716461	0.521498	0.988601	-0.194963	0.27214	0.467103	7.24463	211.794	1.19259e-45	1.26027e-44	NISCH
PKD2	1.01533	1.15785	0.883596	0.142519	-0.13173	-0.274249	6.2048	211.78	1.20059e-45	1.26802e-44	PKD2
NUP50	0.729305	1.13125	0.659642	0.401948	-0.0696636	-0.471611	6.54155	211.754	1.21616e-45	1.28375e-44	NUP50
DGKQ	1.16029	0.54694	1.86132	-0.61335	0.701028	1.31438	7.18746	211.752	1.21754e-45	1.2845e-44	DGKQ
BMP5	-1.61098	-0.985031	-2.02638	0.625947	-0.415399	-1.04135	4.106	211.725	1.2342e-45	1.30135e-44	BMP5
CSNK2A2	0.780783	1.08102	0.619363	0.300237	-0.16142	-0.461656	6.10651	211.72	1.23752e-45	1.30412e-44	CSNK2A2
FDX1	1.31625	1.36544	0.959482	0.0491944	-0.356763	-0.405957	5.47643	211.535	1.35638e-45	1.42859e-44	FDX1
KLRD1	-1.40954	-1.00389	-1.73472	0.405649	-0.325184	-0.730833	6.06723	211.506	1.37642e-45	1.44889e-44	KLRD1
ECHS1	1.31744	1.05712	1.25638	-0.260315	-0.0610536	0.199262	5.52309	211.386	1.46129e-45	1.53738e-44	ECHS1
PRNP	1.43478	1.41635	1.52519	-0.0184311	0.0904078	0.108839	5.41588	211.183	1.61622e-45	1.69944e-44	PRNP
CNGB3	-1.37999	-0.954353	-1.93233	0.425639	-0.552335	-0.977974	5.02803	211.096	1.68768e-45	1.7736e-44	CNGB3
TRIM56	0.725003	1.09857	1.46063	0.373562	0.735627	0.362065	7.5298	211.092	1.69108e-45	1.77619e-44	TRIM56
UGP2	0.758105	1.27854	0.487981	0.520434	-0.270124	-0.790558	6.41386	211.058	1.71965e-45	1.8052e-44	UGP2
CXXC5	1.04585	0.69868	1.18473	-0.347169	0.138876	0.486045	6.08468	211.03	1.74453e-45	1.83032e-44	CXXC5
SRM	1.21666	0.643109	1.57266	-0.57355	0.356002	0.929552	5.52406	210.995	1.77439e-45	1.86062e-44	SRM
CACUL1	0.740949	1.26611	0.5419	0.525159	-0.199049	-0.724209	6.97056	210.835	1.92144e-45	2.0137e-44	CACUL1
DHX30	0.697147	0.410138	0.879462	-0.287009	0.182315	0.469324	6.75066	210.794	1.96106e-45	2.05409e-44	DHX30
LONP2	0.866043	1.30626	0.656957	0.440213	-0.209086	-0.649299	6.26834	210.738	2.01642e-45	2.11092e-44	LONP2
TSR3	1.47053	1.01316	1.76315	-0.457363	0.292621	0.749984	4.99626	210.69	2.06599e-45	2.16163e-44	TSR3
PPP6R3	0.81774	1.40378	0.695942	0.586038	-0.121798	-0.707836	6.82859	210.478	2.29507e-45	2.39999e-44	PPP6R3
PARP10	1.19299	1.79309	2.38074	0.600103	1.18775	0.587648	7.73026	210.39	2.39866e-45	2.50693e-44	PARP10
EEA1	1.02659	1.78845	0.389784	0.76186	-0.636809	-1.39867	6.73464	210.379	2.4109e-45	2.51835e-44	EEA1
WDFY1	0.929825	1.442	0.816792	0.512178	-0.113033	-0.625212	6.29981	210.282	2.53037e-45	2.64169e-44	WDFY1
TCERG1	0.757036	1.30338	0.31145	0.546345	-0.445586	-0.99193	6.54925	210.262	2.55637e-45	2.66737e-44	TCERG1
ZC3H7B	0.663708	0.320655	0.932736	-0.343053	0.269028	0.612081	7.26976	210.221	2.60845e-45	2.72022e-44	ZC3H7B
GET3	1.08546	1.0236	1.22592	-0.061859	0.14046	0.202319	5.27724	210.129	2.73109e-45	2.84587e-44	GET3
CLK2	0.972398	0.981045	1.29429	0.00864703	0.321891	0.313244	6.09149	210.128	2.73193e-45	2.84587e-44	CLK2
ALG10B	-0.965357	-0.442885	-1.5608	0.522472	-0.595447	-1.11792	5.26619	210.123	2.73885e-45	2.85152e-44	ALG10B
CCDC93	0.893203	1.76134	0.932407	0.868138	0.0392039	-0.828934	7.05929	210.099	2.77167e-45	2.88411e-44	CCDC93
LRRC9	-1.35872	-0.69633	-2.24462	0.662395	-0.885898	-1.54829	4.90517	210.085	2.7911e-45	2.90275e-44	LRRC9
PPARGC1A	-1.38038	-0.967758	-1.71151	0.412622	-0.331126	-0.743748	5.83148	210.008	2.9008e-45	3.01519e-44	PPARGC1A
ARPC4	1.15637	1.88916	1.55315	0.732794	0.396784	-0.33601	5.67598	209.95	2.98463e-45	3.10063e-44	ARPC4
WSB2	0.978191	1.39556	1.15721	0.417374	0.179021	-0.238352	6.29798	209.893	3.07105e-45	3.18867e-44	WSB2
LRAT	-1.42925	-1.27398	-1.65478	0.155273	-0.225526	-0.380799	5.22524	209.876	3.09794e-45	3.21483e-44	LRAT
TMEM214	0.78165	0.74485	0.895793	-0.0367999	0.114143	0.150943	6.16605	209.782	3.24527e-45	3.36588e-44	TMEM214
NPIPB5	1.23991	1.40552	1.88425	0.165613	0.644341	0.478728	4.87774	209.657	3.4543e-45	3.58074e-44	NPIPB5
SFXN2	-0.900563	-0.99542	-0.799316	-0.0948569	0.101247	0.196104	5.85554	209.645	3.47495e-45	3.60018e-44	SFXN2
DNAJA2	0.92455	1.34109	0.858551	0.416536	-0.0659993	-0.482535	5.80208	209.634	3.49289e-45	3.6168e-44	DNAJA2
NXF1	1.216	1.64125	1.40701	0.425257	0.191017	-0.23424	7.29429	209.495	3.74447e-45	3.8752e-44	NXF1
ARHGAP17	0.835931	0.924273	0.675958	0.0883417	-0.159973	-0.248315	6.93292	209.456	3.81651e-45	3.94759e-44	ARHGAP17
KMT5A	0.76803	0.737167	1.05189	-0.0308625	0.283861	0.314723	5.9862	209.453	3.82357e-45	3.95275e-44	KMT5A
TSBP1	-1.5129	-1.16174	-1.93447	0.35116	-0.421567	-0.772727	5.18587	209.405	3.9152e-45	4.04528e-44	TSBP1
TBC1D32	-0.850401	-0.3077	-1.49771	0.542701	-0.647309	-1.19001	5.58348	209.277	4.17194e-45	4.30821e-44	TBC1D32
XBP1	1.3042	2.40456	1.33422	1.10036	0.0300246	-1.07033	6.59462	209.249	4.23217e-45	4.36804e-44	XBP1
TWF2	1.31375	1.20784	1.80219	-0.105907	0.488443	0.59435	5.46284	209.098	4.5614e-45	4.70529e-44	TWF2
SPRY3	-1.01388	-0.64375	-1.28935	0.370129	-0.275475	-0.645603	5.3957	209.081	4.59962e-45	4.74214e-44	SPRY3
COLEC12	1.60392	1.59181	1.42496	-0.012103	-0.17896	-0.166857	6.67094	209.075	4.61439e-45	4.75479e-44	COLEC12
COPS6	0.981647	0.890358	0.940486	-0.0912887	-0.0411611	0.0501276	5.26814	209.045	4.68457e-45	4.82449e-44	COPS6
NECAB1	-1.42349	-1.0566	-1.93995	0.366892	-0.516461	-0.883353	4.60361	209.036	4.70397e-45	4.84186e-44	NECAB1
PABPN1	1.29912	1.27352	1.79738	-0.0256018	0.49826	0.523861	5.50021	208.962	4.88149e-45	5.02187e-44	PABPN1
GNS	1.35198	2.72056	1.64816	1.36858	0.296178	-1.0724	7.52827	208.784	5.33191e-45	5.48227e-44	GNS
C20orf27	1.27659	0.777857	1.50843	-0.498737	0.231833	0.730569	5.98763	208.766	5.38105e-45	5.52981e-44	C20orf27
SLC39A7	1.11581	1.37811	1.18963	0.262301	0.0738203	-0.18848	5.47376	208.677	5.62359e-45	5.77594e-44	SLC39A7
PPP1CB	0.992285	2.15783	1.28483	1.16554	0.292544	-0.872998	6.70465	208.659	5.67526e-45	5.82586e-44	PPP1CB
HGF	-1.24538	-0.692075	-1.87346	0.553304	-0.62808	-1.18138	5.23569	208.601	5.84173e-45	5.99352e-44	HGF
NSD3	0.654832	1.12498	0.383944	0.470147	-0.270888	-0.741035	6.96247	208.589	5.87795e-45	6.02743e-44	NSD3
TPRX1	-1.58892	-2.03283	-1.12679	-0.44391	0.462137	0.906047	4.32117	208.585	5.88942e-45	6.03594e-44	TPRX1
ABI1	0.97538	1.93671	0.874501	0.961325	-0.100879	-1.0622	6.03306	208.533	6.04282e-45	6.18983e-44	ABI1
CEP295NL	1.30031	1.58136	1.59033	0.281051	0.29002	0.00896817	5.9404	208.43	6.36025e-45	6.51148e-44	CEP295NL
POGZ	0.776934	1.18564	0.688087	0.408709	-0.0888471	-0.497556	6.78627	208.374	6.53999e-45	6.69189e-44	POGZ
ADIPOR1	1.58258	2.24675	1.77848	0.664179	0.195902	-0.468277	6.51493	208.364	6.5733e-45	6.72235e-44	ADIPOR1
STXBP5L	-1.50212	-1.02367	-1.95091	0.478449	-0.448791	-0.927239	5.57552	208.345	6.63551e-45	6.78233e-44	STXBP5L
EFTUD2	0.874263	1.03207	0.714565	0.157804	-0.159698	-0.317502	6.88718	208.341	6.65004e-45	6.79353e-44	EFTUD2
MAPK8IP3	0.902708	0.723999	1.74493	-0.178709	0.842222	1.02093	8.01878	208.339	6.65403e-45	6.79396e-44	MAPK8IP3
RRAGA	1.43197	1.76101	1.65104	0.329039	0.219067	-0.109972	4.78199	208.31	6.75106e-45	6.88934e-44	RRAGA
FCHO2	1.18355	1.98794	0.71958	0.804397	-0.463966	-1.26836	6.52076	208.092	7.52452e-45	7.67452e-44	FCHO2
TAFA2	-0.964624	-0.607101	-1.27776	0.357523	-0.31314	-0.670663	5.83218	208.087	7.54468e-45	7.69096e-44	TAFA2
BST2	1.45611	2.0043	2.00947	0.548199	0.55336	0.00516104	5.46554	208.074	7.59196e-45	7.73502e-44	BST2
ALOX5AP	1.47365	3.32115	1.73045	1.8475	0.256798	-1.5907	6.87491	207.936	8.13226e-45	8.28106e-44	ALOX5AP
TNFSF13	1.66708	1.66601	2.17995	-0.00106688	0.51287	0.513936	4.47129	207.881	8.35981e-45	8.50823e-44	TNFSF13
TNPO2	0.70103	0.397764	1.08377	-0.303266	0.382736	0.686002	6.78333	207.873	8.39017e-45	8.53457e-44	TNPO2
NAP1L4	0.81708	0.970085	0.833136	0.153005	0.0160558	-0.13695	6.41344	207.741	8.9614e-45	9.11076e-44	NAP1L4
SLC25A39	2.06129	1.88011	2.25016	-0.181183	0.18887	0.370053	6.92791	207.729	9.01467e-45	9.16002e-44	SLC25A39
GLDN	1.82236	2.16517	1.51787	0.342811	-0.304492	-0.647303	7.22145	207.65	9.37702e-45	9.52313e-44	GLDN
SLC37A1	0.709754	0.68127	0.923323	-0.0284841	0.213568	0.242052	6.73376	207.643	9.40792e-45	9.54942e-44	SLC37A1
ZNF146	1.18759	1.67471	0.750489	0.487122	-0.437103	-0.924225	4.95099	207.576	9.72626e-45	9.86728e-44	ZNF146
TPTE2	-1.41739	-1.13085	-2.0624	0.28654	-0.645008	-0.931548	4.57826	207.466	1.02751e-44	1.04185e-43	TPTE2
LST1	1.30711	1.8771	1.60008	0.569992	0.292972	-0.27702	6.03569	207.436	1.04299e-44	1.05699e-43	LST1
RIN3	1.04474	1.33264	1.74352	0.287897	0.698785	0.410888	7.63967	207.386	1.06958e-44	1.08336e-43	RIN3
MYCBP2	0.822037	1.57778	0.47948	0.755739	-0.342558	-1.0983	7.76209	207.363	1.08158e-44	1.09492e-43	MYCBP2
H2AZ2	1.01327	1.27753	0.639878	0.264262	-0.373394	-0.637656	5.76076	207.336	1.09627e-44	1.10921e-43	H2AZ2
ANKS4B	-1.46506	-1.51528	-1.49243	-0.0502238	-0.027369	0.0228548	4.50263	207.276	1.12968e-44	1.14241e-43	ANKS4B
COPE	1.06425	0.791907	1.52557	-0.272339	0.461328	0.733668	5.99551	207.202	1.17189e-44	1.18446e-43	COPE
PLEKHH2	-1.13748	-0.841968	-1.61486	0.295517	-0.477375	-0.772892	5.69435	207.189	1.17955e-44	1.19157e-43	PLEKHH2
WDR49	1.22709	2.11305	0.857354	0.885962	-0.369736	-1.2557	6.11469	207.127	1.21615e-44	1.22789e-43	WDR49
ZIM3	-1.60653	-1.55867	-1.78285	0.0478599	-0.176317	-0.224177	3.91047	206.941	1.33449e-44	1.34666e-43	ZIM3
PPP1R14B	1.45123	1.30111	1.59695	-0.150116	0.14572	0.295835	5.2144	206.924	1.34572e-44	1.35727e-43	PPP1R14B
GPAM	-0.912228	-0.538053	-1.24347	0.374175	-0.331242	-0.705417	5.6565	206.917	1.35068e-44	1.36156e-43	GPAM
ANTKMT	1.39925	0.644123	2.14504	-0.755132	0.745789	1.50092	5.28792	206.885	1.37198e-44	1.38229e-43	ANTKMT
HMGCLL1	-1.34121	-1.04044	-1.96126	0.300766	-0.620057	-0.920823	4.80179	206.881	1.3749e-44	1.3845e-43	HMGCLL1
TAOK1	1.00742	1.62362	0.728832	0.616198	-0.278587	-0.894785	7.39947	206.783	1.44366e-44	1.45297e-43	TAOK1
GADD45GIP1	1.54968	1.35651	1.51039	-0.193172	-0.0392957	0.153876	4.79319	206.751	1.46666e-44	1.47535e-43	GADD45GIP1
PHC3	0.815881	1.48141	0.546831	0.665524	-0.26905	-0.934575	7.03905	206.705	1.50042e-44	1.50851e-43	PHC3
TADA3	0.885018	1.35044	1.17383	0.46542	0.288816	-0.176605	5.94218	206.652	1.54076e-44	1.54825e-43	TADA3
TPH2	-1.35402	-0.99257	-1.83289	0.361445	-0.478879	-0.840324	5.23626	206.619	1.56634e-44	1.57311e-43	TPH2
DSTN	1.25707	1.50122	0.754742	0.244145	-0.502329	-0.746474	5.92205	206.585	1.59299e-44	1.59904e-43	DSTN
MAD1L1	0.711895	0.343048	1.10869	-0.368848	0.396793	0.765641	7.44986	206.476	1.68151e-44	1.68701e-43	MAD1L1
FAM120B	0.817212	1.05048	0.833746	0.233264	0.0165344	-0.21673	6.28947	206.42	1.72967e-44	1.73441e-43	FAM120B
EIF3E	0.905476	1.58655	0.317313	0.681077	-0.588163	-1.26924	6.24785	206.384	1.76016e-44	1.76406e-43	EIF3E
MANSC1	-1.36054	-1.39077	-1.04947	-0.030229	0.31107	0.341299	5.06729	206.372	1.77092e-44	1.77391e-43	MANSC1
PLBD2	1.0584	0.944076	1.31041	-0.11432	0.252018	0.366338	6.93041	206.338	1.80105e-44	1.8022e-43	PLBD2
NAGK	0.829459	1.28921	1.15201	0.459754	0.322554	-0.1372	7.05691	206.338	1.80106e-44	1.8022e-43	NAGK
RABEP1	0.846227	1.15675	0.487309	0.310527	-0.358917	-0.669445	6.33259	206.314	1.82256e-44	1.82275e-43	RABEP1
SLK	0.807594	1.67921	0.819775	0.871617	0.0121803	-0.859437	6.94746	206.269	1.86379e-44	1.863e-43	SLK
FAM78A	0.965772	0.639709	1.17981	-0.326063	0.214036	0.540099	5.99668	206.067	2.06107e-44	2.05913e-43	FAM78A
CFD	1.62208	2.14797	2.90725	0.525897	1.28517	0.759273	6.50533	206.064	2.06394e-44	2.06091e-43	CFD
SFSWAP	0.697008	0.79317	0.774108	0.0961613	0.0770998	-0.0190615	6.89619	205.984	2.1485e-44	2.14422e-43	SFSWAP
TDRD1	-1.19501	-0.998874	-1.78884	0.196141	-0.59383	-0.78997	5.00861	205.94	2.19567e-44	2.19015e-43	TDRD1
RTN3	1.22711	2.16014	1.31073	0.933032	0.0836202	-0.849412	6.70463	205.882	2.25979e-44	2.25293e-43	RTN3
CCDC62	-1.19413	-1.12277	-1.53566	0.0713564	-0.341534	-0.41289	4.79206	205.824	2.32613e-44	2.31785e-43	CCDC62
RABGAP1	0.666956	1.19651	0.32255	0.529556	-0.344407	-0.873962	6.58211	205.806	2.34722e-44	2.33764e-43	RABGAP1
NR1H2	0.894363	1.06135	1.45117	0.166991	0.556807	0.389816	6.55206	205.764	2.39707e-44	2.38604e-43	NR1H2
TLNRD1	1.20061	1.47678	1.82864	0.276175	0.628032	0.351858	6.76616	205.748	2.41635e-44	2.40397e-43	TLNRD1
DYTN	-1.38256	-0.97389	-1.73577	0.408672	-0.353206	-0.761878	4.3152	205.732	2.435e-44	2.42126e-43	DYTN
ACVRL1	1.1762	0.980056	1.44693	-0.196148	0.270726	0.466875	6.61909	205.715	2.45632e-44	2.44118e-43	ACVRL1
PDE5A	-1.02478	-0.73025	-1.33078	0.294531	-0.305997	-0.600528	5.7208	205.691	2.4851e-44	2.4685e-43	PDE5A
ROMO1	1.75971	1.76613	1.43786	0.00642752	-0.321845	-0.328273	4.511	205.66	2.52365e-44	2.50548e-43	ROMO1
SLC3A2	1.11609	1.64984	1.62493	0.533747	0.50884	-0.0249072	7.0983	205.537	2.68405e-44	2.66215e-43	SLC3A2
PTGS2	-2.39242	-0.0190601	-1.15052	2.37336	1.2419	-1.13146	5.66131	205.536	2.68425e-44	2.66215e-43	PTGS2
CSN1S1	-1.62649	-0.881321	-2.40365	0.74517	-0.777161	-1.52233	3.60915	205.391	2.88584e-44	2.86059e-43	CSN1S1
ASPA	-1.64026	-1.41649	-1.79288	0.223769	-0.152616	-0.376385	4.73564	205.356	2.93592e-44	2.90871e-43	ASPA
NECTIN3	-1.24119	-1.0588	-1.62595	0.182392	-0.384765	-0.567157	5.30684	205.197	3.1778e-44	3.14671e-43	NECTIN3
PPM1B	0.777223	1.36135	0.368718	0.584131	-0.408505	-0.992636	5.97143	205.171	3.21984e-44	3.18669e-43	PPM1B
EIF2AK4	0.626589	0.855391	0.270491	0.228802	-0.356098	-0.5849	7.01068	205.132	3.28246e-44	3.24697e-43	EIF2AK4
HECTD2	-0.94628	-0.469431	-1.64312	0.476849	-0.696841	-1.17369	5.54327	205.113	3.31449e-44	3.27696e-43	HECTD2
BSDC1	0.685662	0.781969	0.65835	0.0963072	-0.027312	-0.123619	6.24096	205.102	3.33258e-44	3.29313e-43	BSDC1
MDGA2	-1.42578	-1.17973	-1.89393	0.246051	-0.468156	-0.714207	5.52858	205.069	3.38713e-44	3.3453e-43	MDGA2
KDELR1	1.15774	1.00807	1.38837	-0.149669	0.230624	0.380293	5.56549	205.054	3.41284e-44	3.36894e-43	KDELR1
ZNF677	-1.12922	-0.875488	-1.43729	0.253731	-0.30807	-0.561802	5.23857	205.009	3.48985e-44	3.44318e-43	ZNF677
TUBA1C	1.16003	1.3018	0.799149	0.141775	-0.360877	-0.502652	5.36116	204.962	3.57218e-44	3.52258e-43	TUBA1C
RMDN2	-0.959034	-0.49411	-1.53562	0.464924	-0.576591	-1.04151	5.16593	204.898	3.68713e-44	3.63405e-43	RMDN2
NPC1	1.08957	1.44333	1.02063	0.353755	-0.0689413	-0.422696	7.1951	204.863	3.75344e-44	3.69748e-43	NPC1
KTN1	0.789825	1.56839	0.255986	0.778566	-0.533839	-1.3124	7.51407	204.827	3.82108e-44	3.76217e-43	KTN1
RBM44	-1.05534	-0.830881	-1.56198	0.224462	-0.506634	-0.731096	4.94456	204.824	3.82715e-44	3.7662e-43	RBM44
PEX19	0.977366	1.25248	0.775219	0.275118	-0.202147	-0.477265	4.94844	204.817	3.84007e-44	3.77697e-43	PEX19
CNBD1	-1.46022	-0.83644	-2.31939	0.623783	-0.859171	-1.48295	4.09622	204.757	3.95661e-44	3.88958e-43	CNBD1
ERICH6	-1.49983	-1.18259	-1.90046	0.317237	-0.400629	-0.717866	4.0612	204.7	4.07022e-44	3.9992e-43	ERICH6
FERMT3	1.16435	1.9953	2.37357	0.83095	1.20922	0.378268	7.70328	204.684	4.10175e-44	4.0281e-43	FERMT3
DAZAP2	1.09619	2.1538	1.4818	1.05761	0.385604	-0.672009	6.70231	204.655	4.16164e-44	4.0848e-43	DAZAP2
NEMF	0.940301	1.4999	0.508986	0.559603	-0.431315	-0.990918	6.62601	204.582	4.31604e-44	4.23417e-43	NEMF
TRPM6	-1.26331	-1.00562	-1.40882	0.257695	-0.145504	-0.403198	6.05521	204.506	4.48119e-44	4.39392e-43	TRPM6
SRSF2	1.41716	2.55024	1.28318	1.13309	-0.133979	-1.26707	4.67434	204.455	4.59649e-44	4.50465e-43	SRSF2
HMGN4	1.41422	1.93092	1.07383	0.516699	-0.340387	-0.857086	4.82461	204.392	4.74483e-44	4.64763e-43	HMGN4
TXNRD1	0.999093	1.59014	0.782179	0.591045	-0.216914	-0.807959	7.01921	204.324	4.90595e-44	4.80299e-43	TXNRD1
TNPO1	0.958779	1.64218	0.578781	0.683398	-0.379998	-1.0634	7.17992	204.3	4.96668e-44	4.85994e-43	TNPO1
STK31	-1.22516	-0.975316	-1.71532	0.249841	-0.490163	-0.740004	5.3407	204.283	5.00738e-44	4.89725e-43	STK31
EME2	1.01777	0.485286	1.53975	-0.532481	0.521988	1.05447	6.12918	204.188	5.24972e-44	5.13162e-43	EME2
ABCD2	-1.3224	-0.602697	-1.94376	0.719702	-0.621362	-1.34106	4.46945	204.132	5.39897e-44	5.2748e-43	ABCD2
BMS1	0.677602	1.0468	0.322193	0.369201	-0.355409	-0.724611	6.38953	204.091	5.51057e-44	5.38108e-43	BMS1
PTPA	0.585987	0.441768	0.822927	-0.144219	0.23694	0.381159	6.45525	204.004	5.75402e-44	5.61559e-43	PTPA
GPR137C	-1.40638	-1.19801	-1.77263	0.208366	-0.366258	-0.574624	4.91497	204.003	5.75663e-44	5.61559e-43	GPR137C
MCEMP1	1.67432	2.93829	2.1389	1.26397	0.464582	-0.799386	6.86219	204	5.76515e-44	5.62102e-43	MCEMP1
EDC4	0.924504	0.819886	1.18586	-0.104618	0.26136	0.365978	6.37842	203.967	5.86213e-44	5.71265e-43	EDC4
ASB3	-1.05679	-0.866054	-1.17099	0.190738	-0.1142	-0.304938	5.05159	203.943	5.93254e-44	5.77831e-43	ASB3
UROD	1.01498	1.1004	0.958647	0.0854226	-0.0563301	-0.141753	5.24087	203.939	5.94246e-44	5.78501e-43	UROD
ZFP37	-1.46444	-1.13807	-1.68169	0.326366	-0.217251	-0.543617	4.57811	203.782	6.42448e-44	6.25106e-43	ZFP37
LFNG	1.10118	0.918541	1.84493	-0.182637	0.743752	0.926389	6.45866	203.674	6.78023e-44	6.59384e-43	LFNG
NOC2L	0.711313	0.272319	1.06903	-0.438994	0.357721	0.796715	6.58483	203.656	6.84291e-44	6.65139e-43	NOC2L
GRIK2	-1.32458	-0.765598	-1.85654	0.558978	-0.531965	-1.09094	5.24513	203.647	6.87368e-44	6.67789e-43	GRIK2
SLC38A11	-1.41895	-1.10954	-2.11655	0.309407	-0.697601	-1.00701	4.7532	203.614	6.98467e-44	6.78225e-43	SLC38A11
SIRPA	1.1789	2.74522	2.14482	1.56631	0.965919	-0.600396	8.0008	203.601	7.03296e-44	6.82567e-43	SIRPA
TAPBP	1.0213	2.52394	2.41499	1.50264	1.3937	-0.108948	8.04802	203.56	7.17781e-44	6.96269e-43	TAPBP
KAT8	1.00321	0.939086	1.14416	-0.0641214	0.140954	0.205075	6.12738	203.553	7.20186e-44	6.98247e-43	KAT8
BHLHE40	0.99967	2.26264	1.77909	1.26297	0.779424	-0.483542	6.84745	203.514	7.34139e-44	7.11412e-43	BHLHE40
GLG1	0.867551	1.05516	0.793185	0.187606	-0.0743658	-0.261972	7.33337	203.426	7.67248e-44	7.43118e-43	GLG1
WDR6	0.886397	0.838705	1.34219	-0.0476923	0.455796	0.503489	6.11596	203.425	7.67671e-44	7.4315e-43	WDR6
CDH7	-1.56659	-1.27219	-1.93927	0.294399	-0.372678	-0.667077	5.74431	203.351	7.96108e-44	7.70286e-43	CDH7
ITGB2	1.24919	2.42567	2.45057	1.17648	1.20137	0.0248952	8.94101	203.326	8.06064e-44	7.79523e-43	ITGB2
AFF1	0.730638	1.69471	1.05323	0.964073	0.322591	-0.641482	7.50026	203.223	8.48463e-44	8.20109e-43	AFF1
C16orf87	-1.07951	-1.031	-1.36226	0.0485102	-0.282745	-0.331255	5.31337	203.129	8.89514e-44	8.59352e-43	C16orf87
IL13RA1	1.149	1.94707	1.23167	0.798071	0.0826714	-0.715399	5.96216	203.117	8.94459e-44	8.6369e-43	IL13RA1
ZNF638	0.895849	1.70995	0.614745	0.814102	-0.281104	-1.09521	7.37038	202.978	9.58656e-44	9.2521e-43	ZNF638
KPNA4	0.83203	1.63971	0.647032	0.807684	-0.184998	-0.992682	6.65748	202.97	9.62475e-44	9.28425e-43	KPNA4
UPP1	1.01068	1.83742	1.78658	0.826741	0.775901	-0.0508399	7.27629	202.954	9.70255e-44	9.35456e-43	UPP1
PREB	0.985708	0.904623	1.1702	-0.0810848	0.184497	0.265582	5.52696	202.938	9.77905e-44	9.42353e-43	PREB
MMS19	0.711533	0.811907	0.555604	0.100374	-0.155929	-0.256303	6.28763	202.88	1.00646e-43	9.69378e-43	MMS19
ESCO2	-1.24552	-1.1003	-1.55535	0.145218	-0.309827	-0.455045	5.32872	202.803	1.04596e-43	1.00691e-42	ESCO2
DPYD	1.00174	2.20995	0.912997	1.20822	-0.0887394	-1.29696	6.85543	202.796	1.04934e-43	1.00966e-42	DPYD
TMEM45A	-1.46468	-1.02262	-1.54597	0.442062	-0.0812867	-0.523348	5.21747	202.757	1.07038e-43	1.02938e-42	TMEM45A
AGRN	1.04677	0.618861	2.05318	-0.427909	1.00641	1.43431	8.21008	202.744	1.0768e-43	1.03504e-42	AGRN
DICER1	0.856898	1.85689	0.671245	0.999992	-0.185654	-1.18565	7.42417	202.699	1.10153e-43	1.05827e-42	DICER1
GABRR3	-1.3466	-0.903379	-1.95891	0.443225	-0.612305	-1.05553	4.78948	202.63	1.14008e-43	1.09476e-42	GABRR3
RBM5	0.821165	1.38293	0.925532	0.561766	0.104366	-0.4574	6.62628	202.582	1.16754e-43	1.12056e-42	RBM5
MTA2	0.853516	0.915228	1.05925	0.0617125	0.205735	0.144022	6.34705	202.538	1.19328e-43	1.14468e-42	MTA2
DEUP1	-1.00819	-0.824602	-1.61226	0.183585	-0.604072	-0.787657	4.91919	202.523	1.2025e-43	1.15294e-42	DEUP1
JUN	1.59049	2.84422	2.2237	1.25374	0.633208	-0.620528	8.22336	202.367	1.29927e-43	1.2451e-42	JUN
PFDN2	1.33846	1.64663	1.09154	0.308167	-0.24692	-0.555087	4.42026	202.261	1.3696e-43	1.31184e-42	PFDN2
RNF180	-1.34189	-1.04493	-1.63448	0.296954	-0.292596	-0.58955	4.76763	202.227	1.3928e-43	1.33339e-42	RNF180
NKTR	1.01506	1.77138	0.795381	0.756329	-0.219674	-0.976003	7.30601	202.208	1.40659e-43	1.34592e-42	NKTR
SEL1L	1.09681	1.94448	0.900548	0.84767	-0.196258	-1.04393	6.98286	202.127	1.4644e-43	1.40052e-42	SEL1L
PSMB1	1.06549	1.87654	0.777634	0.811044	-0.287858	-1.0989	5.11757	202.089	1.49223e-43	1.42643e-42	PSMB1
SMURF1	0.702325	0.775478	0.733054	0.0731525	0.0307289	-0.0424236	6.22986	202.065	1.50978e-43	1.44248e-42	SMURF1
SMARCB1	0.869497	0.690226	1.22814	-0.179271	0.358648	0.537919	5.62565	202.059	1.51434e-43	1.4461e-42	SMARCB1
MAST2	0.71698	0.628227	0.629398	-0.0887532	-0.0875823	0.00117092	6.90346	202.023	1.54202e-43	1.4718e-42	MAST2
SLF2	0.919845	1.45182	0.458583	0.53197	-0.461263	-0.993233	6.41073	202.011	1.5514e-43	1.48001e-42	SLF2
MGRN1	0.786785	0.716531	1.46357	-0.070254	0.676781	0.747035	7.76027	201.989	1.56813e-43	1.49522e-42	MGRN1
SEPTIN14	-1.69652	-1.44486	-2.18637	0.251658	-0.489847	-0.741505	4.39641	201.978	1.57671e-43	1.50265e-42	SEPTIN14
KIF4B	-1.48203	-1.38641	-1.58956	0.0956172	-0.107527	-0.203144	4.33269	201.845	1.68493e-43	1.60477e-42	KIF4B
SH3BP2	0.94142	1.2685	1.73323	0.327081	0.791806	0.464725	8.51185	201.844	1.68554e-43	1.60477e-42	SH3BP2
[truncated: 16,237 more rows]

## Sheet: SD10
	stat	pvalue	reactome	fdr
1.REACTOME_REMOVAL_OF_THE_FLAP_INTERMEDIATE_FROM_THE_C_STRAND	11.4554	0.00950167	1.REACTOME_REMOVAL_OF_THE_FLAP_INTERMEDIATE_FROM_THE_C_STRAND	0.00981103
2.REACTOME_INTERLEUKIN_6_SIGNALING	87.2138	8.68743e-19	2.REACTOME_INTERLEUKIN_6_SIGNALING	2.37263e-18
3.REACTOME_HEMOSTASIS	106.208	7.18274e-23	3.REACTOME_HEMOSTASIS	3.36204e-22
4.REACTOME_INTRINSIC_PATHWAY_FOR_APOPTOSIS	59.1512	8.92406e-13	4.REACTOME_INTRINSIC_PATHWAY_FOR_APOPTOSIS	1.50249e-12
5.REACTOME_MAPK3_ERK1_ACTIVATION	65.8497	3.30055e-14	5.REACTOME_MAPK3_ERK1_ACTIVATION	6.20951e-14
6.REACTOME_TRANSLESION_SYNTHESIS_BY_Y_FAMILY_DNA_POLYMERASES_BYPASSES_LESIONS_ON_DNA_TEMPLATE	92.0325	8.01585e-20	6.REACTOME_TRANSLESION_SYNTHESIS_BY_Y_FAMILY_DNA_POLYMERASES_BYPASSES_LESIONS_ON_DNA_TEMPLATE	2.40475e-19
7.REACTOME_RECOGNITION_OF_DNA_DAMAGE_BY_PCNA_CONTAINING_REPLICATION_COMPLEX	67.2018	1.69542e-14	7.REACTOME_RECOGNITION_OF_DNA_DAMAGE_BY_PCNA_CONTAINING_REPLICATION_COMPLEX	3.23671e-14
8.REACTOME_TRANSLESION_SYNTHESIS_BY_POLH	115.877	5.95951e-25	8.REACTOME_TRANSLESION_SYNTHESIS_BY_POLH	4.34793e-24
9.REACTOME_RECOGNITION_AND_ASSOCIATION_OF_DNA_GLYCOSYLASE_WITH_SITE_CONTAINING_AN_AFFECTED_PURINE	148.018	7.0513e-32	9.REACTOME_RECOGNITION_AND_ASSOCIATION_OF_DNA_GLYCOSYLASE_WITH_SITE_CONTAINING_AN_AFFECTED_PURINE	2.02921e-30
10.REACTOME_DISPLACEMENT_OF_DNA_GLYCOSYLASE_BY_APEX1	29.5519	1.71446e-06	10.REACTOME_DISPLACEMENT_OF_DNA_GLYCOSYLASE_BY_APEX1	2.01686e-06
11.REACTOME_POLB_DEPENDENT_LONG_PATCH_BASE_EXCISION_REPAIR	63.7127	9.45526e-14	11.REACTOME_POLB_DEPENDENT_LONG_PATCH_BASE_EXCISION_REPAIR	1.72864e-13
12.REACTOME_RESOLUTION_OF_AP_SITES_VIA_THE_MULTIPLE_NUCLEOTIDE_PATCH_REPLACEMENT_PATHWAY	23.2326	3.61171e-05	12.REACTOME_RESOLUTION_OF_AP_SITES_VIA_THE_MULTIPLE_NUCLEOTIDE_PATCH_REPLACEMENT_PATHWAY	4.01761e-05
13.REACTOME_ACTIVATION_OF_BAD_AND_TRANSLOCATION_TO_MITOCHONDRIA_	107.428	3.92382e-23	13.REACTOME_ACTIVATION_OF_BAD_AND_TRANSLOCATION_TO_MITOCHONDRIA_	1.92354e-22
14.REACTOME_ACTIVATION_OF_NOXA_AND_TRANSLOCATION_TO_MITOCHONDRIA	57.8968	1.65371e-12	14.REACTOME_ACTIVATION_OF_NOXA_AND_TRANSLOCATION_TO_MITOCHONDRIA	2.71369e-12
15.REACTOME_BH3_ONLY_PROTEINS_ASSOCIATE_WITH_AND_INACTIVATE_ANTI_APOPTOTIC_BCL_2_MEMBERS	25.3716	1.29107e-05	15.REACTOME_BH3_ONLY_PROTEINS_ASSOCIATE_WITH_AND_INACTIVATE_ANTI_APOPTOTIC_BCL_2_MEMBERS	1.46127e-05
16.REACTOME_RELEASE_OF_APOPTOTIC_FACTORS_FROM_THE_MITOCHONDRIA	32.712	3.70413e-07	16.REACTOME_RELEASE_OF_APOPTOTIC_FACTORS_FROM_THE_MITOCHONDRIA	4.45873e-07
17.REACTOME_ACTIVATION_OF_CASPASES_THROUGH_APOPTOSOME_MEDIATED_CLEAVAGE	34.6645	1.43421e-07	17.REACTOME_ACTIVATION_OF_CASPASES_THROUGH_APOPTOSOME_MEDIATED_CLEAVAGE	1.76886e-07
18.REACTOME_CYTOCHROME_C_MEDIATED_APOPTOTIC_RESPONSE	28.5394	2.79839e-06	18.REACTOME_CYTOCHROME_C_MEDIATED_APOPTOTIC_RESPONSE	3.26724e-06
19.REACTOME_APOPTOTIC_CLEAVAGE_OF_CELLULAR_PROTEINS	120.575	5.80331e-26	19.REACTOME_APOPTOTIC_CLEAVAGE_OF_CELLULAR_PROTEINS	5.03818e-25
20.REACTOME_SMAC_XIAP_REGULATED_APOPTOTIC_RESPONSE	15.2906	0.00158444	20.REACTOME_SMAC_XIAP_REGULATED_APOPTOTIC_RESPONSE	0.0016807
21.REACTOME_APOPTOTIC_FACTOR_MEDIATED_RESPONSE	23.4793	3.2082e-05	21.REACTOME_APOPTOTIC_FACTOR_MEDIATED_RESPONSE	3.5713e-05
22.REACTOME_OPIOID_SIGNALLING	39.2175	1.56097e-08	22.REACTOME_OPIOID_SIGNALLING	2.01809e-08
23.REACTOME_PKA_MEDIATED_PHOSPHORYLATION_OF_CREB	29.7359	1.56832e-06	23.REACTOME_PKA_MEDIATED_PHOSPHORYLATION_OF_CREB	1.84914e-06
24.REACTOME_CAMK_IV_MEDIATED_PHOSPHORYLATION_OF_CREB	11.8161	0.00804046	24.REACTOME_CAMK_IV_MEDIATED_PHOSPHORYLATION_OF_CREB	0.00832437
25.REACTOME_CA_DEPENDENT_EVENTS	15.1815	0.00166791	25.REACTOME_CA_DEPENDENT_EVENTS	0.00176562
26.REACTOME_G_PROTEIN_MEDIATED_EVENTS	26.223	8.5652e-06	26.REACTOME_G_PROTEIN_MEDIATED_EVENTS	9.79421e-06
27.REACTOME_ELECTRIC_TRANSMISSION_ACROSS_GAP_JUNCTIONS	78.6513	5.97446e-17	27.REACTOME_ELECTRIC_TRANSMISSION_ACROSS_GAP_JUNCTIONS	1.39824e-16
28.REACTOME_PRESYNAPTIC_DEPOLARIZATION_AND_CALCIUM_CHANNEL_OPENING	116.174	5.14502e-25	28.REACTOME_PRESYNAPTIC_DEPOLARIZATION_AND_CALCIUM_CHANNEL_OPENING	3.80732e-24
29.REACTOME_NEUROTRANSMITTER_RELEASE_CYCLE	77.238	1.20047e-16	29.REACTOME_NEUROTRANSMITTER_RELEASE_CYCLE	2.72738e-16
30.REACTOME_NEUROTRANSMITTER_CLEARANCE	12.95	0.00474593	30.REACTOME_NEUROTRANSMITTER_CLEARANCE	0.00494314
31.REACTOME_NEUROTRANSMITTER_RECEPTORS_AND_POSTSYNAPTIC_SIGNAL_TRANSMISSION	68.0293	1.12763e-14	31.REACTOME_NEUROTRANSMITTER_RECEPTORS_AND_POSTSYNAPTIC_SIGNAL_TRANSMISSION	2.19316e-14
32.REACTOME_TRANSMISSION_ACROSS_CHEMICAL_SYNAPSES	73.5927	7.25603e-16	32.REACTOME_TRANSMISSION_ACROSS_CHEMICAL_SYNAPSES	1.54676e-15
33.REACTOME_NEURONAL_SYSTEM	103.328	2.99099e-22	33.REACTOME_NEURONAL_SYSTEM	1.24278e-21
34.REACTOME_FORMATION_OF_RNA_POL_II_ELONGATION_COMPLEX_	68.8351	7.57989e-15	34.REACTOME_FORMATION_OF_RNA_POL_II_ELONGATION_COMPLEX_	1.50053e-14
35.REACTOME_IRS_MEDIATED_SIGNALLING	71.0117	2.59185e-15	35.REACTOME_IRS_MEDIATED_SIGNALLING	5.37032e-15
36.REACTOME_RAF_INDEPENDENT_MAPK1_3_ACTIVATION	50.7328	5.57721e-11	36.REACTOME_RAF_INDEPENDENT_MAPK1_3_ACTIVATION	8.29376e-11
37.REACTOME_MAPK1_ERK2_ACTIVATION	62.3205	1.87644e-13	37.REACTOME_MAPK1_ERK2_ACTIVATION	3.33256e-13
38.REACTOME_SOS_MEDIATED_SIGNALLING	81.4731	1.48257e-17	38.REACTOME_SOS_MEDIATED_SIGNALLING	3.66281e-17
39.REACTOME_FORMATION_OF_THE_EARLY_ELONGATION_COMPLEX	63.6977	9.52528e-14	39.REACTOME_FORMATION_OF_THE_EARLY_ELONGATION_COMPLEX	1.7394e-13
40.REACTOME_INHIBITION_OF_REPLICATION_INITIATION_OF_DAMAGED_DNA_BY_RB1_E2F1	11.7137	0.00843097	40.REACTOME_INHIBITION_OF_REPLICATION_INITIATION_OF_DAMAGED_DNA_BY_RB1_E2F1	0.00871705
41.REACTOME_E2F_ENABLED_INHIBITION_OF_PRE_REPLICATION_COMPLEX_FORMATION	75.1885	3.30139e-16	41.REACTOME_E2F_ENABLED_INHIBITION_OF_PRE_REPLICATION_COMPLEX_FORMATION	7.19545e-16
42.REACTOME_E2F_MEDIATED_REGULATION_OF_DNA_REPLICATION	45.7678	6.35436e-10	42.REACTOME_E2F_MEDIATED_REGULATION_OF_DNA_REPLICATION	8.83948e-10
43.REACTOME_ACTIVATION_OF_BH3_ONLY_PROTEINS	65.8537	3.294e-14	43.REACTOME_ACTIVATION_OF_BH3_ONLY_PROTEINS	6.20471e-14
44.REACTOME_EFFECTS_OF_PIP2_HYDROLYSIS	10.6544	0.0137494	44.REACTOME_EFFECTS_OF_PIP2_HYDROLYSIS	0.014122
46.REACTOME_GPVI_MEDIATED_ACTIVATION_CASCADE	76.4822	1.7434e-16	46.REACTOME_GPVI_MEDIATED_ACTIVATION_CASCADE	3.90381e-16
47.REACTOME_DOWNSTREAM_SIGNALING_EVENTS_OF_B_CELL_RECEPTOR_BCR_	107.516	3.75696e-23	47.REACTOME_DOWNSTREAM_SIGNALING_EVENTS_OF_B_CELL_RECEPTOR_BCR_	1.85343e-22
48.REACTOME_ACTIVATION_OF_RAS_IN_B_CELLS	16.6076	0.000850985	48.REACTOME_ACTIVATION_OF_RAS_IN_B_CELLS	0.000907017
49.REACTOME_ANTIVIRAL_MECHANISM_BY_IFN_STIMULATED_GENES	88.73	4.10508e-19	49.REACTOME_ANTIVIRAL_MECHANISM_BY_IFN_STIMULATED_GENES	1.15567e-18
50.REACTOME_PROLACTIN_RECEPTOR_SIGNALING	53.1867	1.67279e-11	50.REACTOME_PROLACTIN_RECEPTOR_SIGNALING	2.57123e-11
51.REACTOME_SIGNALING_BY_NODAL	61.6951	2.55283e-13	51.REACTOME_SIGNALING_BY_NODAL	4.47248e-13
52.REACTOME_FERTILIZATION	81.0253	1.84967e-17	52.REACTOME_FERTILIZATION	4.53374e-17
53.REACTOME_MEIOTIC_SYNAPSIS	152.494	7.63376e-33	53.REACTOME_MEIOTIC_SYNAPSIS	3.38939e-31
54.REACTOME_ROS_AND_RNS_PRODUCTION_IN_PHAGOCYTES	110.408	8.96401e-24	54.REACTOME_ROS_AND_RNS_PRODUCTION_IN_PHAGOCYTES	5.02891e-23
55.REACTOME_SIGNALING_BY_FGFR_IN_DISEASE	70.0221	4.2221e-15	55.REACTOME_SIGNALING_BY_FGFR_IN_DISEASE	8.53204e-15
56.REACTOME_SIGNALING_BY_ERBB2	108.831	1.9581e-23	56.REACTOME_SIGNALING_BY_ERBB2	1.01769e-22
57.REACTOME_SIGNALING_BY_ERBB2_IN_CANCER	104.03	2.11268e-22	57.REACTOME_SIGNALING_BY_ERBB2_IN_CANCER	8.99479e-22
58.REACTOME_REGULATION_OF_GENE_EXPRESSION_BY_HYPOXIA_INDUCIBLE_FACTOR	85.8692	1.68877e-18	58.REACTOME_REGULATION_OF_GENE_EXPRESSION_BY_HYPOXIA_INDUCIBLE_FACTOR	4.53255e-18
59.REACTOME_CELLULAR_RESPONSE_TO_HYPOXIA	112.625	2.98777e-24	59.REACTOME_CELLULAR_RESPONSE_TO_HYPOXIA	1.82795e-23
60.REACTOME_CONSTITUTIVE_SIGNALING_BY_LIGAND_RESPONSIVE_EGFR_CANCER_VARIANTS	140.822	2.51315e-30	60.REACTOME_CONSTITUTIVE_SIGNALING_BY_LIGAND_RESPONSIVE_EGFR_CANCER_VARIANTS	5.13873e-29
61.REACTOME_SIGNALING_BY_ERBB4	114.477	1.19314e-24	61.REACTOME_SIGNALING_BY_ERBB4	8.16802e-24
62.REACTOME_CROSS_PRESENTATION_OF_PARTICULATE_EXOGENOUS_ANTIGENS_PHAGOSOMES_	107.248	4.29162e-23	62.REACTOME_CROSS_PRESENTATION_OF_PARTICULATE_EXOGENOUS_ANTIGENS_PHAGOSOMES_	2.07762e-22
63.REACTOME_ANTIGEN_PROCESSING_CROSS_PRESENTATION	133.607	9.03173e-29	63.REACTOME_ANTIGEN_PROCESSING_CROSS_PRESENTATION	1.37601e-27
64.REACTOME_ENDOSOMAL_VACUOLAR_PATHWAY	128.39	1.20234e-27	64.REACTOME_ENDOSOMAL_VACUOLAR_PATHWAY	1.43726e-26
65.REACTOME_CROSS_PRESENTATION_OF_SOLUBLE_EXOGENOUS_ANTIGENS_ENDOSOMES_	116.326	4.76969e-25	65.REACTOME_CROSS_PRESENTATION_OF_SOLUBLE_EXOGENOUS_ANTIGENS_ENDOSOMES_	3.54646e-24
67.REACTOME_METHIONINE_SALVAGE_PATHWAY	31.8837	5.53726e-07	67.REACTOME_METHIONINE_SALVAGE_PATHWAY	6.61406e-07
68.REACTOME_ERYTHROCYTES_TAKE_UP_OXYGEN_AND_RELEASE_CARBON_DIOXIDE	12.7758	0.0051474	68.REACTOME_ERYTHROCYTES_TAKE_UP_OXYGEN_AND_RELEASE_CARBON_DIOXIDE	0.00535771
69.REACTOME_SHC1_EVENTS_IN_ERBB2_SIGNALING	63.5445	1.0272e-13	69.REACTOME_SHC1_EVENTS_IN_ERBB2_SIGNALING	1.87135e-13
70.REACTOME_PI3K_EVENTS_IN_ERBB4_SIGNALING	62.1259	2.06512e-13	70.REACTOME_PI3K_EVENTS_IN_ERBB4_SIGNALING	3.65096e-13
71.REACTOME_SHC1_EVENTS_IN_ERBB4_SIGNALING	45.0144	9.18769e-10	71.REACTOME_SHC1_EVENTS_IN_ERBB4_SIGNALING	1.25905e-09
72.REACTOME_NUCLEAR_SIGNALING_BY_ERBB4	67.465	1.48913e-14	72.REACTOME_NUCLEAR_SIGNALING_BY_ERBB4	2.864e-14
73.REACTOME_DOWNREGULATION_OF_ERBB4_SIGNALING	146.353	1.61255e-31	73.REACTOME_DOWNREGULATION_OF_ERBB4_SIGNALING	3.84219e-30
74.REACTOME_INTERLEUKIN_7_SIGNALING	134.287	6.4445e-29	74.REACTOME_INTERLEUKIN_7_SIGNALING	1.0432e-27
75.REACTOME_DEVELOPMENTAL_BIOLOGY	103.38	2.91497e-22	75.REACTOME_DEVELOPMENTAL_BIOLOGY	1.21444e-21
76.REACTOME_MITOCHONDRIAL_PROTEIN_IMPORT	100.605	1.15184e-21	76.REACTOME_MITOCHONDRIAL_PROTEIN_IMPORT	4.38717e-21
77.REACTOME_CYTOKINE_SIGNALING_IN_IMMUNE_SYSTEM	104.686	1.52653e-22	77.REACTOME_CYTOKINE_SIGNALING_IN_IMMUNE_SYSTEM	6.64489e-22
78.REACTOME_ADAPTIVE_IMMUNE_SYSTEM	80.6646	2.21037e-17	78.REACTOME_ADAPTIVE_IMMUNE_SYSTEM	5.35869e-17
79.REACTOME_SPRY_REGULATION_OF_FGF_SIGNALING	112.907	2.59827e-24	79.REACTOME_SPRY_REGULATION_OF_FGF_SIGNALING	1.61508e-23
80.REACTOME_CA2_ACTIVATED_K_CHANNELS	114.717	1.0591e-24	80.REACTOME_CA2_ACTIVATED_K_CHANNELS	7.34751e-24
81.REACTOME_INWARDLY_RECTIFYING_K_CHANNELS	40.0747	1.02735e-08	81.REACTOME_INWARDLY_RECTIFYING_K_CHANNELS	1.33598e-08
82.REACTOME_POTASSIUM_CHANNELS	105.368	1.08903e-22	82.REACTOME_POTASSIUM_CHANNELS	4.86306e-22
83.REACTOME_VOLTAGE_GATED_POTASSIUM_CHANNELS	110.533	8.42553e-24	83.REACTOME_VOLTAGE_GATED_POTASSIUM_CHANNELS	4.80225e-23
84.REACTOME_TANDEM_PORE_DOMAIN_POTASSIUM_CHANNELS	93.9083	3.16895e-20	84.REACTOME_TANDEM_PORE_DOMAIN_POTASSIUM_CHANNELS	1.00092e-19
85.REACTOME_SPERM_MOTILITY_AND_TAXES	110.197	9.95323e-24	85.REACTOME_SPERM_MOTILITY_AND_TAXES	5.50438e-23
86.REACTOME_ACROSOME_REACTION_AND_SPERM_OOCYTE_MEMBRANE_BINDING	40.6097	7.91198e-09	86.REACTOME_ACROSOME_REACTION_AND_SPERM_OOCYTE_MEMBRANE_BINDING	1.03061e-08
87.REACTOME_GRB7_EVENTS_IN_ERBB2_SIGNALING	77.878	8.7526e-17	87.REACTOME_GRB7_EVENTS_IN_ERBB2_SIGNALING	2.01803e-16
88.REACTOME_DOWNREGULATION_OF_ERBB2_ERBB3_SIGNALING	103.994	2.15047e-22	88.REACTOME_DOWNREGULATION_OF_ERBB2_ERBB3_SIGNALING	9.11955e-22
89.REACTOME_TRANSCRIPTION_OF_E2F_TARGETS_UNDER_NEGATIVE_CONTROL_BY_DREAM_COMPLEX	16.7582	0.00079244	89.REACTOME_TRANSCRIPTION_OF_E2F_TARGETS_UNDER_NEGATIVE_CONTROL_BY_DREAM_COMPLEX	0.000845777
90.REACTOME_TRANSCRIPTION_OF_E2F_TARGETS_UNDER_NEGATIVE_CONTROL_BY_P107_RBL1_AND_P130_RBL2_IN_COMPLEX_WITH_HDAC1	17.4288	0.000576788	90.REACTOME_TRANSCRIPTION_OF_E2F_TARGETS_UNDER_NEGATIVE_CONTROL_BY_P107_RBL1_AND_P130_RBL2_IN_COMPLEX_WITH_HDAC1	0.000617731
91.REACTOME_MITOCHONDRIAL_IRON_SULFUR_CLUSTER_BIOGENESIS	8.76867	0.03253	91.REACTOME_MITOCHONDRIAL_IRON_SULFUR_CLUSTER_BIOGENESIS	0.0331269
92.REACTOME_RORA_ACTIVATES_GENE_EXPRESSION	18.5736	0.000334899	92.REACTOME_RORA_ACTIVATES_GENE_EXPRESSION	0.000362166
93.REACTOME_BMAL1_CLOCK_NPAS2_ACTIVATES_CIRCADIAN_GENE_EXPRESSION	18.6325	0.000325645	93.REACTOME_BMAL1_CLOCK_NPAS2_ACTIVATES_CIRCADIAN_GENE_EXPRESSION	0.000352404
94.REACTOME_ABC_TRANSPORTERS_IN_LIPID_HOMEOSTASIS	45.7265	6.48412e-10	94.REACTOME_ABC_TRANSPORTERS_IN_LIPID_HOMEOSTASIS	8.99672e-10
95.REACTOME_ELEVATION_OF_CYTOSOLIC_CA2_LEVELS	34.1514	1.84064e-07	95.REACTOME_ELEVATION_OF_CYTOSOLIC_CA2_LEVELS	2.2558e-07
96.REACTOME_ACTIVATION_OF_PUMA_AND_TRANSLOCATION_TO_MITOCHONDRIA	92.1399	7.6013e-20	96.REACTOME_ACTIVATION_OF_PUMA_AND_TRANSLOCATION_TO_MITOCHONDRIA	2.29982e-19
97.REACTOME_APOPTOSIS_INDUCED_DNA_FRAGMENTATION	46.2021	5.13724e-10	97.REACTOME_APOPTOSIS_INDUCED_DNA_FRAGMENTATION	7.1792e-10
98.REACTOME_CASPASE_ACTIVATION_VIA_DEATH_RECEPTORS_IN_THE_PRESENCE_OF_LIGAND	81.2878	1.62474e-17	98.REACTOME_CASPASE_ACTIVATION_VIA_DEATH_RECEPTORS_IN_THE_PRESENCE_OF_LIGAND	4.0077e-17
99.REACTOME_EXTRINSIC_PATHWAY_OF_FIBRIN_CLOT_FORMATION	33.3002	2.78366e-07	99.REACTOME_EXTRINSIC_PATHWAY_OF_FIBRIN_CLOT_FORMATION	3.37427e-07
100.REACTOME_INTRINSIC_PATHWAY_OF_FIBRIN_CLOT_FORMATION	55.1354	6.42418e-12	100.REACTOME_INTRINSIC_PATHWAY_OF_FIBRIN_CLOT_FORMATION	1.01044e-11
101.REACTOME_COMMON_PATHWAY_OF_FIBRIN_CLOT_FORMATION	43.944	1.55112e-09	101.REACTOME_COMMON_PATHWAY_OF_FIBRIN_CLOT_FORMATION	2.10152e-09
102.REACTOME_FORMATION_OF_FIBRIN_CLOT_CLOTTING_CASCADE_	47.029	3.42662e-10	102.REACTOME_FORMATION_OF_FIBRIN_CLOT_CLOTTING_CASCADE_	4.85411e-10
103.REACTOME_INHIBITION_OF_THE_PROTEOLYTIC_ACTIVITY_OF_APC_C_REQUIRED_FOR_THE_ONSET_OF_ANAPHASE_BY_MITOTIC_SPINDLE_CHECKPOINT_COMPONENTS	34.2849	1.72491e-07	103.REACTOME_INHIBITION_OF_THE_PROTEOLYTIC_ACTIVITY_OF_APC_C_REQUIRED_FOR_THE_ONSET_OF_ANAPHASE_BY_MITOTIC_SPINDLE_CHECKPOINT_COMPONENTS	2.11898e-07
104.REACTOME_THE_CITRIC_ACID_TCA_CYCLE_AND_RESPIRATORY_ELECTRON_TRANSPORT	94.9788	1.86579e-20	104.REACTOME_THE_CITRIC_ACID_TCA_CYCLE_AND_RESPIRATORY_ELECTRON_TRANSPORT	6.04049e-20
105.REACTOME_SIGNALING_BY_SCF_KIT	70.5941	3.18446e-15	105.REACTOME_SIGNALING_BY_SCF_KIT	6.5545e-15
106.REACTOME_REGULATION_OF_KIT_SIGNALING	77.4102	1.10263e-16	106.REACTOME_REGULATION_OF_KIT_SIGNALING	2.50876e-16
107.REACTOME_REGULATION_OF_SIGNALING_BY_NODAL	79.4677	3.99214e-17	107.REACTOME_REGULATION_OF_SIGNALING_BY_NODAL	9.45699e-17
108.REACTOME_COLLAGEN_DEGRADATION	25.7378	1.0822e-05	108.REACTOME_COLLAGEN_DEGRADATION	1.23295e-05
109.REACTOME_TRANSLOCATION_OF_SLC2A4_GLUT4_TO_THE_PLASMA_MEMBRANE	128.646	1.05909e-27	109.REACTOME_TRANSLOCATION_OF_SLC2A4_GLUT4_TO_THE_PLASMA_MEMBRANE	1.2858e-26
110.REACTOME_BETA_DEFENSINS	43.7029	1.74517e-09	110.REACTOME_BETA_DEFENSINS	2.35212e-09
111.REACTOME_DEFENSINS	42.7808	2.73933e-09	111.REACTOME_DEFENSINS	3.6666e-09
112.REACTOME_ALPHA_DEFENSINS	33.5718	2.43948e-07	112.REACTOME_ALPHA_DEFENSINS	2.96168e-07
113.REACTOME_TETRAHYDROBIOPTERIN_BH4_SYNTHESIS_RECYCLING_SALVAGE_AND_REGULATION	101.292	8.19797e-22	113.REACTOME_TETRAHYDROBIOPTERIN_BH4_SYNTHESIS_RECYCLING_SALVAGE_AND_REGULATION	3.1612e-21
114.REACTOME_REPRODUCTION	140.192	3.43604e-30	114.REACTOME_REPRODUCTION	6.84564e-29
115.REACTOME_DEGRADATION_OF_THE_EXTRACELLULAR_MATRIX	18.9619	0.000278398	115.REACTOME_DEGRADATION_OF_THE_EXTRACELLULAR_MATRIX	0.000302116
116.REACTOME_EXTRACELLULAR_MATRIX_ORGANIZATION	45.0678	8.95091e-10	116.REACTOME_EXTRACELLULAR_MATRIX_ORGANIZATION	1.22769e-09
117.REACTOME_COLLAGEN_FORMATION	48.5938	1.59183e-10	117.REACTOME_COLLAGEN_FORMATION	2.31188e-10
118.REACTOME_REVERSIBLE_HYDRATION_OF_CARBON_DIOXIDE	93.9419	3.11677e-20	118.REACTOME_REVERSIBLE_HYDRATION_OF_CARBON_DIOXIDE	9.86448e-20
119.REACTOME_ACYL_CHAIN_REMODELLING_OF_PC	81.6326	1.37028e-17	119.REACTOME_ACYL_CHAIN_REMODELLING_OF_PC	3.41253e-17
120.REACTOME_ACYL_CHAIN_REMODELING_OF_CL	63.4824	1.05908e-13	120.REACTOME_ACYL_CHAIN_REMODELING_OF_CL	1.92493e-13
121.REACTOME_ACYL_CHAIN_REMODELLING_OF_PS	70.6242	3.13758e-15	121.REACTOME_ACYL_CHAIN_REMODELLING_OF_PS	6.46657e-15
122.REACTOME_ACYL_CHAIN_REMODELLING_OF_PE	50.1312	7.49139e-11	122.REACTOME_ACYL_CHAIN_REMODELLING_OF_PE	1.10662e-10
123.REACTOME_ACYL_CHAIN_REMODELING_OF_DAG_AND_TAG	61.2809	3.13e-13	123.REACTOME_ACYL_CHAIN_REMODELING_OF_DAG_AND_TAG	5.45905e-13
124.REACTOME_ACYL_CHAIN_REMODELLING_OF_PI	64.4537	6.56462e-14	124.REACTOME_ACYL_CHAIN_REMODELLING_OF_PI	1.20727e-13
125.REACTOME_ACYL_CHAIN_REMODELLING_OF_PG	82.5054	8.90302e-18	125.REACTOME_ACYL_CHAIN_REMODELLING_OF_PG	2.25331e-17
126.REACTOME_HYDROLYSIS_OF_LPC	32.1289	4.91603e-07	126.REACTOME_HYDROLYSIS_OF_LPC	5.89469e-07
127.REACTOME_SYNTHESIS_OF_PG	38.1601	2.61422e-08	127.REACTOME_SYNTHESIS_OF_PG	3.32447e-08
128.REACTOME_SYNTHESIS_OF_PA	55.9799	4.24268e-12	128.REACTOME_SYNTHESIS_OF_PA	6.74143e-12
129.REACTOME_SYNTHESIS_OF_PC	7.94988	0.047059	129.REACTOME_SYNTHESIS_OF_PC	0.0478598
130.REACTOME_GLYCEROPHOSPHOLIPID_BIOSYNTHESIS	10.6256	0.0139329	130.REACTOME_GLYCEROPHOSPHOLIPID_BIOSYNTHESIS	0.014301
131.REACTOME_SYNTHESIS_OF_PE	15.453	0.00146772	131.REACTOME_SYNTHESIS_OF_PE	0.00155902
132.REACTOME_SYNTHESIS_OF_PI	61.9485	2.25352e-13	132.REACTOME_SYNTHESIS_OF_PI	3.966e-13
133.REACTOME_SYNTHESIS_OF_PIPS_AT_THE_ER_MEMBRANE	21.4558	8.46495e-05	133.REACTOME_SYNTHESIS_OF_PIPS_AT_THE_ER_MEMBRANE	9.30306e-05
134.REACTOME_INOSITOL_PHOSPHATE_METABOLISM	31.2403	7.56541e-07	134.REACTOME_INOSITOL_PHOSPHATE_METABOLISM	9.00179e-07
135.REACTOME_PI_METABOLISM	57.0177	2.5476e-12	135.REACTOME_PI_METABOLISM	4.11108e-12
136.REACTOME_PHOSPHOLIPID_METABOLISM	25.5054	1.21044e-05	136.REACTOME_PHOSPHOLIPID_METABOLISM	1.37301e-05
137.REACTOME_DAG_AND_IP3_SIGNALING	17.797	0.000484355	137.REACTOME_DAG_AND_IP3_SIGNALING	0.000520172
138.REACTOME_MEIOSIS	156.254	1.17887e-33	138.REACTOME_MEIOSIS	7.79927e-32
139.REACTOME_CELL_CELL_COMMUNICATION	67.1659	1.72563e-14	139.REACTOME_CELL_CELL_COMMUNICATION	3.28631e-14
141.REACTOME_G0_AND_EARLY_G1	21.2938	9.14726e-05	141.REACTOME_G0_AND_EARLY_G1	0.000100317
142.REACTOME_PHASE_II_CONJUGATION_OF_COMPOUNDS	59.2318	8.57709e-13	142.REACTOME_PHASE_II_CONJUGATION_OF_COMPOUNDS	1.44564e-12
143.REACTOME_METHYLATION	105.99	7.99995e-23	143.REACTOME_METHYLATION	3.67808e-22
144.REACTOME_CYTOSOLIC_SULFONATION_OF_SMALL_MOLECULES	22.3167	5.60455e-05	144.REACTOME_CYTOSOLIC_SULFONATION_OF_SMALL_MOLECULES	6.19892e-05
145.REACTOME_AMINO_ACID_CONJUGATION	80.4244	2.48885e-17	145.REACTOME_AMINO_ACID_CONJUGATION	6.01504e-17
146.REACTOME_GLUCURONIDATION	55.5431	5.25831e-12	146.REACTOME_GLUCURONIDATION	8.29585e-12
147.REACTOME_GLUTATHIONE_CONJUGATION	89.3314	3.04905e-19	147.REACTOME_GLUTATHIONE_CONJUGATION	8.6622e-19
148.REACTOME_ELASTIC_FIBRE_FORMATION	69.4883	5.49318e-15	148.REACTOME_ELASTIC_FIBRE_FORMATION	1.10005e-14
149.REACTOME_FIBRONECTIN_MATRIX_FORMATION	113.569	1.87099e-24	149.REACTOME_FIBRONECTIN_MATRIX_FORMATION	1.21654e-23
150.REACTOME_POLO_LIKE_KINASE_MEDIATED_EVENTS	54.8395	7.42933e-12	150.REACTOME_POLO_LIKE_KINASE_MEDIATED_EVENTS	1.165e-11
151.REACTOME_EUKARYOTIC_TRANSLATION_ELONGATION	150.024	2.60326e-32	151.REACTOME_EUKARYOTIC_TRANSLATION_ELONGATION	8.42804e-31
152.REACTOME_SIGNALING_BY_NOTCH	133.058	1.18583e-28	152.REACTOME_SIGNALING_BY_NOTCH	1.75503e-27
153.REACTOME_TELOMERE_MAINTENANCE	136.246	2.43658e-29	153.REACTOME_TELOMERE_MAINTENANCE	4.35224e-28
154.REACTOME_GAP_JUNCTION_TRAFFICKING_AND_REGULATION	119.731	8.81956e-26	154.REACTOME_GAP_JUNCTION_TRAFFICKING_AND_REGULATION	7.40843e-25
155.REACTOME_METABOLISM_OF_NUCLEOTIDES	42.4984	3.14478e-09	155.REACTOME_METABOLISM_OF_NUCLEOTIDES	4.19484e-09
156.REACTOME_MITOCHONDRIAL_BIOGENESIS	42.6796	2.87833e-09	156.REACTOME_MITOCHONDRIAL_BIOGENESIS	3.84603e-09
157.REACTOME_TRANSPORT_OF_THE_SLBP_DEPENDANT_MATURE_MRNA	39.0824	1.66726e-08	157.REACTOME_TRANSPORT_OF_THE_SLBP_DEPENDANT_MATURE_MRNA	2.15193e-08
158.REACTOME_TRANSPORT_OF_MATURE_MRNAS_DERIVED_FROM_INTRONLESS_TRANSCRIPTS	33.8565	2.12436e-07	158.REACTOME_TRANSPORT_OF_MATURE_MRNAS_DERIVED_FROM_INTRONLESS_TRANSCRIPTS	2.58719e-07
159.REACTOME_ACTIVATION_OF_MATRIX_METALLOPROTEINASES	53.0909	1.75338e-11	159.REACTOME_ACTIVATION_OF_MATRIX_METALLOPROTEINASES	2.69245e-11
160.REACTOME_RECYCLING_OF_BILE_ACIDS_AND_SALTS	96.7413	7.79929e-21	160.REACTOME_RECYCLING_OF_BILE_ACIDS_AND_SALTS	2.68144e-20
161.REACTOME_REMOVAL_OF_AMINOTERMINAL_PROPEPTIDES_FROM_GAMMA_CARBOXYLATED_PROTEINS	94.195	2.74981e-20	161.REACTOME_REMOVAL_OF_AMINOTERMINAL_PROPEPTIDES_FROM_GAMMA_CARBOXYLATED_PROTEINS	8.77455e-20
162.REACTOME_GAMMA_CARBOXYLATION_TRANSPORT_AND_AMINO_TERMINAL_CLEAVAGE_OF_PROTEINS	99.4017	2.08999e-21	162.REACTOME_GAMMA_CARBOXYLATION_TRANSPORT_AND_AMINO_TERMINAL_CLEAVAGE_OF_PROTEINS	7.75143e-21
163.REACTOME_ZBP1_DAI_MEDIATED_INDUCTION_OF_TYPE_I_IFNS	50.7105	5.63866e-11	163.REACTOME_ZBP1_DAI_MEDIATED_INDUCTION_OF_TYPE_I_IFNS	8.37712e-11
164.REACTOME_IRF3_MEDIATED_ACTIVATION_OF_TYPE_1_IFN	45.6188	6.83491e-10	164.REACTOME_IRF3_MEDIATED_ACTIVATION_OF_TYPE_1_IFN	9.47497e-10
165.REACTOME_SULFIDE_OXIDATION_TO_SULFATE	52.7605	2.06212e-11	165.REACTOME_SULFIDE_OXIDATION_TO_SULFATE	3.13555e-11
166.REACTOME_DEGRADATION_OF_CYSTEINE_AND_HOMOCYSTEINE	25.6719	1.11715e-05	166.REACTOME_DEGRADATION_OF_CYSTEINE_AND_HOMOCYSTEINE	1.27183e-05
167.REACTOME_SULFUR_AMINO_ACID_METABOLISM	13.7814	0.00321839	167.REACTOME_SULFUR_AMINO_ACID_METABOLISM	0.00336794
168.REACTOME_HIV_LIFE_CYCLE	77.899	8.6621e-17	168.REACTOME_HIV_LIFE_CYCLE	2.00014e-16
169.REACTOME_BUDDING_AND_MATURATION_OF_HIV_VIRION	108.764	2.02442e-23	169.REACTOME_BUDDING_AND_MATURATION_OF_HIV_VIRION	1.04517e-22
170.REACTOME_INTEGRATION_OF_PROVIRUS	134.544	5.6724e-29	170.REACTOME_INTEGRATION_OF_PROVIRUS	9.37756e-28
171.REACTOME_EARLY_PHASE_OF_HIV_LIFE_CYCLE	112.951	2.54238e-24	171.REACTOME_EARLY_PHASE_OF_HIV_LIFE_CYCLE	1.58669e-23
172.REACTOME_GOLGI_CISTERNAE_PERICENTRIOLAR_STACK_REORGANIZATION	58.4886	1.23619e-12	172.REACTOME_GOLGI_CISTERNAE_PERICENTRIOLAR_STACK_REORGANIZATION	2.0502e-12
173.REACTOME_SYNTHESIS_OF_GLYCOSYLPHOSPHATIDYLINOSITOL_GPI_	67.277	1.63371e-14	173.REACTOME_SYNTHESIS_OF_GLYCOSYLPHOSPHATIDYLINOSITOL_GPI_	3.12658e-14
174.REACTOME_ATTACHMENT_OF_GPI_ANCHOR_TO_UPAR	26.7559	6.62337e-06	174.REACTOME_ATTACHMENT_OF_GPI_ANCHOR_TO_UPAR	7.60732e-06
175.REACTOME_HIV_INFECTION	92.3687	6.78756e-20	175.REACTOME_HIV_INFECTION	2.06821e-19
176.REACTOME_HOST_INTERACTIONS_OF_HIV_FACTORS	105.558	9.91256e-23	176.REACTOME_HOST_INTERACTIONS_OF_HIV_FACTORS	4.49099e-22
177.REACTOME_GLYCOSAMINOGLYCAN_METABOLISM	101.996	5.78436e-22	177.REACTOME_GLYCOSAMINOGLYCAN_METABOLISM	2.31077e-21
178.REACTOME_POST_TRANSLATIONAL_MODIFICATION_SYNTHESIS_OF_GPI_ANCHORED_PROTEINS	89.3967	2.95213e-19	178.REACTOME_POST_TRANSLATIONAL_MODIFICATION_SYNTHESIS_OF_GPI_ANCHORED_PROTEINS	8.41764e-19
179.REACTOME_RESPIRATORY_ELECTRON_TRANSPORT_ATP_SYNTHESIS_BY_CHEMIOSMOTIC_COUPLING_AND_HEAT_PRODUCTION_BY_UNCOUPLING_PROTEINS_	93.2744	4.33643e-20	179.REACTOME_RESPIRATORY_ELECTRON_TRANSPORT_ATP_SYNTHESIS_BY_CHEMIOSMOTIC_COUPLING_AND_HEAT_PRODUCTION_BY_UNCOUPLING_PROTEINS_	1.35046e-19
180.REACTOME_FORMATION_OF_ATP_BY_CHEMIOSMOTIC_COUPLING	116.134	5.24674e-25	180.REACTOME_FORMATION_OF_ATP_BY_CHEMIOSMOTIC_COUPLING	3.86419e-24
181.REACTOME_PKA_MEDIATED_PHOSPHORYLATION_OF_KEY_METABOLIC_FACTORS	35.2721	1.06719e-07	181.REACTOME_PKA_MEDIATED_PHOSPHORYLATION_OF_KEY_METABOLIC_FACTORS	1.32461e-07
182.REACTOME_GLUCAGON_SIGNALING_IN_METABOLIC_REGULATION	59.9055	6.15782e-13	182.REACTOME_GLUCAGON_SIGNALING_IN_METABOLIC_REGULATION	1.05272e-12
183.REACTOME_TRIGLYCERIDE_CATABOLISM	122.62	2.1049e-26	183.REACTOME_TRIGLYCERIDE_CATABOLISM	1.99452e-25
185.REACTOME_INTEGRATION_OF_ENERGY_METABOLISM	54.2758	9.79905e-12	185.REACTOME_INTEGRATION_OF_ENERGY_METABOLISM	1.5243e-11
186.REACTOME_CHREBP_ACTIVATES_METABOLIC_GENE_EXPRESSION	61.0557	3.49683e-13	186.REACTOME_CHREBP_ACTIVATES_METABOLIC_GENE_EXPRESSION	6.08519e-13
187.REACTOME_PP2A_MEDIATED_DEPHOSPHORYLATION_OF_KEY_METABOLIC_FACTORS	11.2129	0.0106287	187.REACTOME_PP2A_MEDIATED_DEPHOSPHORYLATION_OF_KEY_METABOLIC_FACTORS	0.0109456
188.REACTOME_KERATAN_SULFATE_KERATIN_METABOLISM	17.7039	0.000506223	188.REACTOME_KERATAN_SULFATE_KERATIN_METABOLISM	0.000542906
189.REACTOME_HEPARAN_SULFATE_HEPARIN_HS_GAG_METABOLISM	111.435	5.38885e-24	189.REACTOME_HEPARAN_SULFATE_HEPARIN_HS_GAG_METABOLISM	3.18414e-23
190.REACTOME_GAMMA_CARBOXYLATION_HYPUSINE_FORMATION_AND_ARYLSULFATASE_ACTIVATION	61.2264	3.21511e-13	190.REACTOME_GAMMA_CARBOXYLATION_HYPUSINE_FORMATION_AND_ARYLSULFATASE_ACTIVATION	5.60121e-13
191.REACTOME_CELL_CYCLE	87.4938	7.56445e-19	191.REACTOME_CELL_CYCLE	2.08056e-18
192.REACTOME_DISEASE	98.3371	3.54006e-21	192.REACTOME_DISEASE	1.28234e-20
193.REACTOME_SIGNALING_BY_EGFR_IN_CANCER	131.926	2.07928e-28	193.REACTOME_SIGNALING_BY_EGFR_IN_CANCER	2.96441e-27
194.REACTOME_PKA_ACTIVATION_IN_GLUCAGON_SIGNALLING	38.3173	2.42134e-08	194.REACTOME_PKA_ACTIVATION_IN_GLUCAGON_SIGNALLING	3.08676e-08
195.REACTOME_2_LTR_CIRCLE_FORMATION	124.73	7.38864e-27	195.REACTOME_2_LTR_CIRCLE_FORMATION	7.65464e-26
196.REACTOME_NEF_MEDIATES_DOWN_MODULATION_OF_CELL_SURFACE_RECEPTORS_BY_RECRUITING_THEM_TO_CLATHRIN_ADAPTERS	73.0047	9.69788e-16	196.REACTOME_NEF_MEDIATES_DOWN_MODULATION_OF_CELL_SURFACE_RECEPTORS_BY_RECRUITING_THEM_TO_CLATHRIN_ADAPTERS	2.05041e-15
197.REACTOME_NEF_MEDIATED_DOWNREGULATION_OF_MHC_CLASS_I_COMPLEX_CELL_SURFACE_EXPRESSION	36.585	5.63232e-08	197.REACTOME_NEF_MEDIATED_DOWNREGULATION_OF_MHC_CLASS_I_COMPLEX_CELL_SURFACE_EXPRESSION	7.08714e-08
198.REACTOME_NEF_AND_SIGNAL_TRANSDUCTION	89.7505	2.47823e-19	198.REACTOME_NEF_AND_SIGNAL_TRANSDUCTION	7.14504e-19
199.REACTOME_THE_ROLE_OF_NEF_IN_HIV_1_REPLICATION_AND_DISEASE_PATHOGENESIS	84.8281	2.8253e-18	199.REACTOME_THE_ROLE_OF_NEF_IN_HIV_1_REPLICATION_AND_DISEASE_PATHOGENESIS	7.37901e-18
200.REACTOME_COLLAGEN_BIOSYNTHESIS_AND_MODIFYING_ENZYMES	91.7115	9.39533e-20	200.REACTOME_COLLAGEN_BIOSYNTHESIS_AND_MODIFYING_ENZYMES	2.79165e-19
201.REACTOME_MTOR_SIGNALLING	49.1858	1.19088e-10	201.REACTOME_MTOR_SIGNALLING	1.74095e-10
202.REACTOME_REGULATION_OF_CHOLESTEROL_BIOSYNTHESIS_BY_SREBP_SREBF_	22.8681	4.30221e-05	202.REACTOME_REGULATION_OF_CHOLESTEROL_BIOSYNTHESIS_BY_SREBP_SREBF_	4.77546e-05
203.REACTOME_TOLL_LIKE_RECEPTOR_4_TLR4_CASCADE	72.9087	1.01683e-15	203.REACTOME_TOLL_LIKE_RECEPTOR_4_TLR4_CASCADE	2.14694e-15
204.REACTOME_SYNTHESIS_OF_PIPS_AT_THE_PLASMA_MEMBRANE	56.6735	3.01725e-12	204.REACTOME_SYNTHESIS_OF_PIPS_AT_THE_PLASMA_MEMBRANE	4.83383e-12
205.REACTOME_SYNTHESIS_OF_PIPS_AT_THE_GOLGI_MEMBRANE	97.8753	4.44929e-21	205.REACTOME_SYNTHESIS_OF_PIPS_AT_THE_GOLGI_MEMBRANE	1.59681e-20
206.REACTOME_SYNTHESIS_OF_PIPS_AT_THE_EARLY_ENDOSOME_MEMBRANE	80.8536	2.01337e-17	206.REACTOME_SYNTHESIS_OF_PIPS_AT_THE_EARLY_ENDOSOME_MEMBRANE	4.91173e-17
207.REACTOME_SYNTHESIS_OF_PIPS_AT_THE_LATE_ENDOSOME_MEMBRANE	80.0452	3.00159e-17	207.REACTOME_SYNTHESIS_OF_PIPS_AT_THE_LATE_ENDOSOME_MEMBRANE	7.18717e-17
208.REACTOME_SPHINGOLIPID_DE_NOVO_BIOSYNTHESIS	12.6475	0.00546445	208.REACTOME_SPHINGOLIPID_DE_NOVO_BIOSYNTHESIS	0.0056801
209.REACTOME_GLYCOSPHINGOLIPID_METABOLISM	48.5035	1.66383e-10	209.REACTOME_GLYCOSPHINGOLIPID_METABOLISM	2.41418e-10
210.REACTOME_MYD88_INDEPENDENT_TLR4_CASCADE_	78.5514	6.2765e-17	210.REACTOME_MYD88_INDEPENDENT_TLR4_CASCADE_	1.46452e-16
211.REACTOME_MITOCHONDRIAL_UNCOUPLING	22.3687	5.46665e-05	211.REACTOME_MITOCHONDRIAL_UNCOUPLING	6.05069e-05
212.REACTOME_MTORC1_MEDIATED_SIGNALLING	67.313	1.60496e-14	212.REACTOME_MTORC1_MEDIATED_SIGNALLING	3.07536e-14
213.REACTOME_THE_ACTIVATION_OF_ARYLSULFATASES	11.7762	0.00819035	213.REACTOME_THE_ACTIVATION_OF_ARYLSULFATASES	0.0084739
214.REACTOME_SIGNALING_BY_NTRKS	64.9434	5.15778e-14	214.REACTOME_SIGNALING_BY_NTRKS	9.56466e-14
215.REACTOME_COMPLEMENT_CASCADE	33.5069	2.51771e-07	215.REACTOME_COMPLEMENT_CASCADE	3.05427e-07
216.REACTOME_LECTIN_PATHWAY_OF_COMPLEMENT_ACTIVATION	63.2164	1.20727e-13	216.REACTOME_LECTIN_PATHWAY_OF_COMPLEMENT_ACTIVATION	2.18151e-13
217.REACTOME_INITIAL_TRIGGERING_OF_COMPLEMENT	55.6754	4.92727e-12	217.REACTOME_INITIAL_TRIGGERING_OF_COMPLEMENT	7.79732e-12
218.REACTOME_TERMINAL_PATHWAY_OF_COMPLEMENT	57.1742	2.35896e-12	218.REACTOME_TERMINAL_PATHWAY_OF_COMPLEMENT	3.82654e-12
219.REACTOME_CREATION_OF_C4_AND_C2_ACTIVATORS	59.5196	7.44509e-13	219.REACTOME_CREATION_OF_C4_AND_C2_ACTIVATORS	1.26306e-12
220.REACTOME_SIGNALLING_TO_RAS	52.3579	2.51257e-11	220.REACTOME_SIGNALLING_TO_RAS	3.80559e-11
221.REACTOME_HIV_TRANSCRIPTION_INITIATION	62.6955	1.56016e-13	221.REACTOME_HIV_TRANSCRIPTION_INITIATION	2.79319e-13
222.REACTOME_HIV_TRANSCRIPTION_ELONGATION	75.8339	2.40086e-16	222.REACTOME_HIV_TRANSCRIPTION_ELONGATION	5.29211e-16
223.REACTOME_TRANSCRIPTION_OF_THE_HIV_GENOME	66.3969	2.52064e-14	223.REACTOME_TRANSCRIPTION_OF_THE_HIV_GENOME	4.76529e-14
224.REACTOME_ABORTIVE_ELONGATION_OF_HIV_1_TRANSCRIPT_IN_THE_ABSENCE_OF_TAT	85.1152	2.45143e-18	224.REACTOME_ABORTIVE_ELONGATION_OF_HIV_1_TRANSCRIPT_IN_THE_ABSENCE_OF_TAT	6.43501e-18
225.REACTOME_HIV_ELONGATION_ARREST_AND_RECOVERY	85.5514	1.976e-18	225.REACTOME_HIV_ELONGATION_ARREST_AND_RECOVERY	5.27613e-18
226.REACTOME_NEF_MEDIATED_CD4_DOWN_REGULATION	108.779	2.00965e-23	226.REACTOME_NEF_MEDIATED_CD4_DOWN_REGULATION	1.041e-22
227.REACTOME_THE_FATTY_ACID_CYCLING_MODEL	35.0579	1.18441e-07	227.REACTOME_THE_FATTY_ACID_CYCLING_MODEL	1.46776e-07
228.REACTOME_TRAFFICKING_AND_PROCESSING_OF_ENDOSOMAL_TLR	140.446	3.02926e-30	228.REACTOME_TRAFFICKING_AND_PROCESSING_OF_ENDOSOMAL_TLR	6.11361e-29
229.REACTOME_TOLL_LIKE_RECEPTOR_9_TLR9_CASCADE	79.3728	4.18373e-17	229.REACTOME_TOLL_LIKE_RECEPTOR_9_TLR9_CASCADE	9.86573e-17
230.REACTOME_TOLL_LIKE_RECEPTOR_10_TLR10_CASCADE	70.2403	3.79149e-15	230.REACTOME_TOLL_LIKE_RECEPTOR_10_TLR10_CASCADE	7.72211e-15
231.REACTOME_TOLL_LIKE_RECEPTOR_TLR1_TLR2_CASCADE	74.1032	5.64029e-16	231.REACTOME_TOLL_LIKE_RECEPTOR_TLR1_TLR2_CASCADE	1.21567e-15
232.REACTOME_INNATE_IMMUNE_SYSTEM	133.835	8.06228e-29	232.REACTOME_INNATE_IMMUNE_SYSTEM	1.24047e-27
233.REACTOME_INFLUENZA_INFECTION	109.32	1.53676e-23	233.REACTOME_INFLUENZA_INFECTION	8.15059e-23
234.REACTOME_EXPORT_OF_VIRAL_RIBONUCLEOPROTEINS_FROM_NUCLEUS	48.8481	1.4053e-10	234.REACTOME_EXPORT_OF_VIRAL_RIBONUCLEOPROTEINS_FROM_NUCLEUS	2.04671e-10
235.REACTOME_NS1_MEDIATED_EFFECTS_ON_HOST_PATHWAYS	48.4615	1.69846e-10	235.REACTOME_NS1_MEDIATED_EFFECTS_ON_HOST_PATHWAYS	2.45984e-10
236.REACTOME_VIRAL_MESSENGER_RNA_SYNTHESIS	46.9155	3.62239e-10	236.REACTOME_VIRAL_MESSENGER_RNA_SYNTHESIS	5.1221e-10
237.REACTOME_NOD1_2_SIGNALING_PATHWAY	85.1401	2.42147e-18	237.REACTOME_NOD1_2_SIGNALING_PATHWAY	6.36713e-18
238.REACTOME_NUCLEOTIDE_BINDING_DOMAIN_LEUCINE_RICH_REPEAT_CONTAINING_RECEPTOR_NLR_SIGNALING_PATHWAYS	92.795	5.49718e-20	238.REACTOME_NUCLEOTIDE_BINDING_DOMAIN_LEUCINE_RICH_REPEAT_CONTAINING_RECEPTOR_NLR_SIGNALING_PATHWAYS	1.69496e-19
239.REACTOME_NEUROTOXICITY_OF_CLOSTRIDIUM_TOXINS	102.73	4.02119e-22	239.REACTOME_NEUROTOXICITY_OF_CLOSTRIDIUM_TOXINS	1.6231e-21
240.REACTOME_TOLL_LIKE_RECEPTOR_CASCADES	92.1072	7.72505e-20	240.REACTOME_TOLL_LIKE_RECEPTOR_CASCADES	2.33102e-19
241.REACTOME_TICAM1_RIP1_MEDIATED_IKK_COMPLEX_RECRUITMENT	112.898	2.61023e-24	241.REACTOME_TICAM1_RIP1_MEDIATED_IKK_COMPLEX_RECRUITMENT	1.61606e-23
242.REACTOME_DDX58_IFIH1_MEDIATED_INDUCTION_OF_INTERFERON_ALPHA_BETA	122.88	1.84995e-26	242.REACTOME_DDX58_IFIH1_MEDIATED_INDUCTION_OF_INTERFERON_ALPHA_BETA	1.80923e-25
243.REACTOME_PROLONGED_ERK_ACTIVATION_EVENTS	66.8161	2.05027e-14	243.REACTOME_PROLONGED_ERK_ACTIVATION_EVENTS	3.89501e-14
244.REACTOME_ADENYLATE_CYCLASE_ACTIVATING_PATHWAY	85.4445	2.08323e-18	244.REACTOME_ADENYLATE_CYCLASE_ACTIVATING_PATHWAY	5.54338e-18
245.REACTOME_ADENYLATE_CYCLASE_INHIBITORY_PATHWAY	41.3609	5.48249e-09	245.REACTOME_ADENYLATE_CYCLASE_INHIBITORY_PATHWAY	7.22016e-09
246.REACTOME_REGULATION_OF_GLUCOKINASE_BY_GLUCOKINASE_REGULATORY_PROTEIN	36.5589	5.70434e-08	246.REACTOME_REGULATION_OF_GLUCOKINASE_BY_GLUCOKINASE_REGULATORY_PROTEIN	7.16617e-08
247.REACTOME_SIGNALING_BY_TGF_BETA_RECEPTOR_COMPLEX	112.593	3.03621e-24	247.REACTOME_SIGNALING_BY_TGF_BETA_RECEPTOR_COMPLEX	1.84307e-23
248.REACTOME_ARMS_MEDIATED_ACTIVATION	56.8111	2.81989e-12	248.REACTOME_ARMS_MEDIATED_ACTIVATION	4.53635e-12
249.REACTOME_P38MAPK_EVENTS	53.8285	1.22064e-11	249.REACTOME_P38MAPK_EVENTS	1.8912e-11
250.REACTOME_TELOMERE_EXTENSION_BY_TELOMERASE	12.1252	0.00696636	250.REACTOME_TELOMERE_EXTENSION_BY_TELOMERASE	0.00722197
251.REACTOME_ALTERNATIVE_COMPLEMENT_ACTIVATION	56.6485	3.05448e-12	251.REACTOME_ALTERNATIVE_COMPLEMENT_ACTIVATION	4.88842e-12
252.REACTOME_APC_C_CDC20_MEDIATED_DEGRADATION_OF_CYCLIN_B	80.296	2.65177e-17	252.REACTOME_APC_C_CDC20_MEDIATED_DEGRADATION_OF_CYCLIN_B	6.39884e-17
253.REACTOME_APC_C_MEDIATED_DEGRADATION_OF_CELL_CYCLE_PROTEINS	94.9657	1.87792e-20	253.REACTOME_APC_C_MEDIATED_DEGRADATION_OF_CELL_CYCLE_PROTEINS	6.06711e-20
254.REACTOME_APC_C_CDH1_MEDIATED_DEGRADATION_OF_CDC20_AND_OTHER_APC_C_CDH1_TARGETED_PROTEINS_IN_LATE_MITOSIS_EARLY_G1	97.6166	5.05722e-21	254.REACTOME_APC_C_CDH1_MEDIATED_DEGRADATION_OF_CDC20_AND_OTHER_APC_C_CDH1_TARGETED_PROTEINS_IN_LATE_MITOSIS_EARLY_G1	1.8025e-20
255.REACTOME_TRANSPORT_AND_SYNTHESIS_OF_PAPS	14.2944	0.00253059	255.REACTOME_TRANSPORT_AND_SYNTHESIS_OF_PAPS	0.00265892
256.REACTOME_GLUTATHIONE_SYNTHESIS_AND_RECYCLING	51.9523	3.06605e-11	256.REACTOME_GLUTATHIONE_SYNTHESIS_AND_RECYCLING	4.61243e-11
257.REACTOME_POLYMERASE_SWITCHING_ON_THE_C_STRAND_OF_THE_TELOMERE	12.6349	0.00549648	257.REACTOME_POLYMERASE_SWITCHING_ON_THE_C_STRAND_OF_THE_TELOMERE	0.00570957
258.REACTOME_PROCESSIVE_SYNTHESIS_ON_THE_C_STRAND_OF_THE_TELOMERE	14.1584	0.00269723	258.REACTOME_PROCESSIVE_SYNTHESIS_ON_THE_C_STRAND_OF_THE_TELOMERE	0.00282827
259.REACTOME_TELOMERE_C_STRAND_LAGGING_STRAND_SYNTHESIS	25.5487	1.1855e-05	259.REACTOME_TELOMERE_C_STRAND_LAGGING_STRAND_SYNTHESIS	1.3457e-05
260.REACTOME_TELOMERE_C_STRAND_SYNTHESIS_INITIATION	30.9578	8.6762e-07	260.REACTOME_TELOMERE_C_STRAND_SYNTHESIS_INITIATION	1.02922e-06
261.REACTOME_ACTIVATION_OF_C3_AND_C5	60.2011	5.32447e-13	261.REACTOME_ACTIVATION_OF_C3_AND_C5	9.19359e-13
262.REACTOME_PLASMA_LIPOPROTEIN_ASSEMBLY_REMODELING_AND_CLEARANCE	120.118	7.27802e-26	262.REACTOME_PLASMA_LIPOPROTEIN_ASSEMBLY_REMODELING_AND_CLEARANCE	6.28336e-25
263.REACTOME_ASSEMBLY_OF_THE_HIV_VIRION	116.123	5.27709e-25	263.REACTOME_ASSEMBLY_OF_THE_HIV_VIRION	3.8682e-24
264.REACTOME_INTERACTIONS_OF_VPR_WITH_HOST_CELLULAR_PROTEINS	65.3665	4.18751e-14	264.REACTOME_INTERACTIONS_OF_VPR_WITH_HOST_CELLULAR_PROTEINS	7.82137e-14
265.REACTOME_ACTIVATION_OF_ATR_IN_RESPONSE_TO_REPLICATION_STRESS	78.4021	6.75671e-17	265.REACTOME_ACTIVATION_OF_ATR_IN_RESPONSE_TO_REPLICATION_STRESS	1.56949e-16
266.REACTOME_CONVERSION_FROM_APC_C_CDC20_TO_APC_C_CDH1_IN_LATE_ANAPHASE	18.815	0.000298571	266.REACTOME_CONVERSION_FROM_APC_C_CDC20_TO_APC_C_CDH1_IN_LATE_ANAPHASE	0.000323556
267.REACTOME_PHOSPHORYLATION_OF_THE_APC_C	29.3099	1.92758e-06	267.REACTOME_PHOSPHORYLATION_OF_THE_APC_C	2.26243e-06
268.REACTOME_PHOSPHORYLATION_OF_EMI1	71.5613	1.97645e-15	268.REACTOME_PHOSPHORYLATION_OF_EMI1	4.11165e-15
269.REACTOME_UNWINDING_OF_DNA	64.8103	5.50717e-14	269.REACTOME_UNWINDING_OF_DNA	1.01641e-13
270.REACTOME_CONJUGATION_OF_BENZOATE_WITH_GLYCINE	77.5672	1.0204e-16	270.REACTOME_CONJUGATION_OF_BENZOATE_WITH_GLYCINE	2.33534e-16
271.REACTOME_INTERACTIONS_OF_REV_WITH_HOST_CELLULAR_PROTEINS	44.243	1.34002e-09	271.REACTOME_INTERACTIONS_OF_REV_WITH_HOST_CELLULAR_PROTEINS	1.82506e-09
272.REACTOME_RETROGRADE_NEUROTROPHIN_SIGNALLING	95.5575	1.40118e-20	272.REACTOME_RETROGRADE_NEUROTROPHIN_SIGNALLING	4.60346e-20
273.REACTOME_SIGNALING_BY_EGFR	96.6717	8.07265e-21	273.REACTOME_SIGNALING_BY_EGFR	2.75712e-20
274.REACTOME_CHONDROITIN_SULFATE_DERMATAN_SULFATE_METABOLISM	113.296	2.14286e-24	274.REACTOME_CHONDROITIN_SULFATE_DERMATAN_SULFATE_METABOLISM	1.37037e-23
275.REACTOME_APC_CDC20_MEDIATED_DEGRADATION_OF_NEK2A	78.472	6.52743e-17	275.REACTOME_APC_CDC20_MEDIATED_DEGRADATION_OF_NEK2A	1.52078e-16
276.REACTOME_SRP_DEPENDENT_COTRANSLATIONAL_PROTEIN_TARGETING_TO_MEMBRANE	118.994	1.27063e-25	276.REACTOME_SRP_DEPENDENT_COTRANSLATIONAL_PROTEIN_TARGETING_TO_MEMBRANE	1.0338e-24
277.REACTOME_DARPP_32_EVENTS	37.4923	3.61999e-08	277.REACTOME_DARPP_32_EVENTS	4.581e-08
278.REACTOME_GAB1_SIGNALOSOME	79.4477	4.03186e-17	278.REACTOME_GAB1_SIGNALOSOME	9.53654e-17
279.REACTOME_SHC1_EVENTS_IN_EGFR_SIGNALING	64.232	7.32201e-14	279.REACTOME_SHC1_EVENTS_IN_EGFR_SIGNALING	1.34179e-13
280.REACTOME_APOBEC3G_MEDIATED_RESISTANCE_TO_HIV_1_INFECTION	113.21	2.23537e-24	280.REACTOME_APOBEC3G_MEDIATED_RESISTANCE_TO_HIV_1_INFECTION	1.42367e-23
281.REACTOME_NUCLEAR_IMPORT_OF_REV_PROTEIN	45.8205	6.19232e-10	281.REACTOME_NUCLEAR_IMPORT_OF_REV_PROTEIN	8.63037e-10
282.REACTOME_EXTENSION_OF_TELOMERES	19.6615	0.00019949	282.REACTOME_EXTENSION_OF_TELOMERES	0.000217092
283.REACTOME_RIP_MEDIATED_NFKB_ACTIVATION_VIA_ZBP1	41.4762	5.18226e-09	283.REACTOME_RIP_MEDIATED_NFKB_ACTIVATION_VIA_ZBP1	6.83636e-09
284.REACTOME_SEROTONIN_NEUROTRANSMITTER_RELEASE_CYCLE	112.367	3.3952e-24	284.REACTOME_SEROTONIN_NEUROTRANSMITTER_RELEASE_CYCLE	2.03712e-23
285.REACTOME_NOREPINEPHRINE_NEUROTRANSMITTER_RELEASE_CYCLE	102.798	3.889e-22	285.REACTOME_NOREPINEPHRINE_NEUROTRANSMITTER_RELEASE_CYCLE	1.57794e-21
286.REACTOME_ACETYLCHOLINE_BINDING_AND_DOWNSTREAM_EVENTS	104.541	1.64036e-22	286.REACTOME_ACETYLCHOLINE_BINDING_AND_DOWNSTREAM_EVENTS	7.08088e-22
287.REACTOME_NEF_MEDIATED_CD8_DOWN_REGULATION	80.0575	2.98336e-17	287.REACTOME_NEF_MEDIATED_CD8_DOWN_REGULATION	7.15454e-17
288.REACTOME_EGFR_DOWNREGULATION	108.712	2.07755e-23	288.REACTOME_EGFR_DOWNREGULATION	1.06905e-22
289.REACTOME_STING_MEDIATED_INDUCTION_OF_HOST_IMMUNE_RESPONSES	94.3057	2.60326e-20	289.REACTOME_STING_MEDIATED_INDUCTION_OF_HOST_IMMUNE_RESPONSES	8.3584e-20
290.REACTOME_CYTOSOLIC_SENSORS_OF_PATHOGEN_ASSOCIATED_DNA_	89.7619	2.46438e-19	290.REACTOME_CYTOSOLIC_SENSORS_OF_PATHOGEN_ASSOCIATED_DNA_	7.13155e-19
291.REACTOME_SIGNALING_BY_CYTOSOLIC_FGFR1_FUSION_MUTANTS	80.5223	2.37141e-17	291.REACTOME_SIGNALING_BY_CYTOSOLIC_FGFR1_FUSION_MUTANTS	5.74013e-17
292.REACTOME_FGFR1_MUTANT_RECEPTOR_ACTIVATION	69.0195	6.92132e-15	292.REACTOME_FGFR1_MUTANT_RECEPTOR_ACTIVATION	1.37366e-14
293.REACTOME_FGFR2_MUTANT_RECEPTOR_ACTIVATION	39.0463	1.69694e-08	293.REACTOME_FGFR2_MUTANT_RECEPTOR_ACTIVATION	2.18299e-08
294.REACTOME_ORGANELLE_BIOGENESIS_AND_MAINTENANCE	54.6922	7.98705e-12	294.REACTOME_ORGANELLE_BIOGENESIS_AND_MAINTENANCE	1.24994e-11
295.REACTOME_SYNTHESIS_OF_PYROPHOSPHATES_IN_THE_CYTOSOL	20.8015	0.000115757	295.REACTOME_SYNTHESIS_OF_PYROPHOSPHATES_IN_THE_CYTOSOL	0.000126591
296.REACTOME_SYNTHESIS_OF_IP2_IP_AND_INS_IN_THE_CYTOSOL	108.951	1.8454e-23	296.REACTOME_SYNTHESIS_OF_IP2_IP_AND_INS_IN_THE_CYTOSOL	9.65572e-23
297.REACTOME_SYNTHESIS_OF_IP3_AND_IP4_IN_THE_CYTOSOL	37.7042	3.26484e-08	297.REACTOME_SYNTHESIS_OF_IP3_AND_IP4_IN_THE_CYTOSOL	4.13831e-08
298.REACTOME_REGULATION_OF_BETA_CELL_DEVELOPMENT	92.0511	7.94236e-20	298.REACTOME_REGULATION_OF_BETA_CELL_DEVELOPMENT	2.38732e-19
299.REACTOME_DOWNSTREAM_SIGNAL_TRANSDUCTION	74.924	3.76179e-16	299.REACTOME_DOWNSTREAM_SIGNAL_TRANSDUCTION	8.17598e-16
300.REACTOME_SIGNALING_BY_PDGF	35.9074	7.83377e-08	300.REACTOME_SIGNALING_BY_PDGF	9.78591e-08
301.REACTOME_ACTIVATION_OF_TRKA_RECEPTORS	89.7056	2.53395e-19	301.REACTOME_ACTIVATION_OF_TRKA_RECEPTORS	7.29215e-19
302.REACTOME_NGF_INDEPENDANT_TRKA_ACTIVATION	97.5411	5.24975e-21	302.REACTOME_NGF_INDEPENDANT_TRKA_ACTIVATION	1.86685e-20
303.REACTOME_SCF_SKP2_MEDIATED_DEGRADATION_OF_P27_P21	112.708	2.86784e-24	303.REACTOME_SCF_SKP2_MEDIATED_DEGRADATION_OF_P27_P21	1.76492e-23
304.REACTOME_SIGNALLING_TO_ERKS	59.3805	7.97239e-13	304.REACTOME_SIGNALLING_TO_ERKS	1.34664e-12
305.REACTOME_SIGNALLING_TO_P38_VIA_RIT_AND_RIN	34.4068	1.62571e-07	305.REACTOME_SIGNALLING_TO_P38_VIA_RIT_AND_RIN	2.00187e-07
306.REACTOME_DIGESTION_OF_DIETARY_CARBOHYDRATE	29.6794	1.61182e-06	306.REACTOME_DIGESTION_OF_DIETARY_CARBOHYDRATE	1.89899e-06
307.REACTOME_CELLULAR_HEXOSE_TRANSPORT	131.709	2.31654e-28	307.REACTOME_CELLULAR_HEXOSE_TRANSPORT	3.27265e-27
308.REACTOME_METABOLISM_OF_PORPHYRINS	129.844	5.84391e-28	308.REACTOME_METABOLISM_OF_PORPHYRINS	7.50532e-27
309.REACTOME_HEME_BIOSYNTHESIS	45.1087	8.77338e-10	309.REACTOME_HEME_BIOSYNTHESIS	1.20565e-09
310.REACTOME_HEME_DEGRADATION	144.895	3.32538e-31	310.REACTOME_HEME_DEGRADATION	7.59948e-30
311.REACTOME_SIGNALING_BY_FGFR	109.739	1.24853e-23	311.REACTOME_SIGNALING_BY_FGFR	6.78399e-23
312.REACTOME_FGFR3_LIGAND_BINDING_AND_ACTIVATION	81.15	1.73915e-17	312.REACTOME_FGFR3_LIGAND_BINDING_AND_ACTIVATION	4.27632e-17
313.REACTOME_FGFR2_LIGAND_BINDING_AND_ACTIVATION	55.3893	5.671e-12	313.REACTOME_FGFR2_LIGAND_BINDING_AND_ACTIVATION	8.92881e-12
314.REACTOME_FGFR1_LIGAND_BINDING_AND_ACTIVATION	81.8025	1.25997e-17	314.REACTOME_FGFR1_LIGAND_BINDING_AND_ACTIVATION	3.14791e-17
315.REACTOME_FGFR1B_LIGAND_BINDING_AND_ACTIVATION	96.007	1.12176e-20	315.REACTOME_FGFR1B_LIGAND_BINDING_AND_ACTIVATION	3.7328e-20
316.REACTOME_FGFR3B_LIGAND_BINDING_AND_ACTIVATION	82.8133	7.64664e-18	316.REACTOME_FGFR3B_LIGAND_BINDING_AND_ACTIVATION	1.94165e-17
317.REACTOME_FGFR1C_LIGAND_BINDING_AND_ACTIVATION	57.984	1.58432e-12	317.REACTOME_FGFR1C_LIGAND_BINDING_AND_ACTIVATION	2.60808e-12
318.REACTOME_FGFR2C_LIGAND_BINDING_AND_ACTIVATION	62.5768	1.65408e-13	318.REACTOME_FGFR2C_LIGAND_BINDING_AND_ACTIVATION	2.95235e-13
319.REACTOME_FGFR2B_LIGAND_BINDING_AND_ACTIVATION	50.4864	6.29365e-11	319.REACTOME_FGFR2B_LIGAND_BINDING_AND_ACTIVATION	9.33238e-11
320.REACTOME_GAP_JUNCTION_ASSEMBLY	48.7711	1.45931e-10	320.REACTOME_GAP_JUNCTION_ASSEMBLY	2.12338e-10
321.REACTOME_TRANSPORT_OF_CONNEXONS_TO_THE_PLASMA_MEMBRANE	68.6464	8.31902e-15	321.REACTOME_TRANSPORT_OF_CONNEXONS_TO_THE_PLASMA_MEMBRANE	1.63642e-14
322.REACTOME_GAP_JUNCTION_DEGRADATION	153.609	4.38667e-33	322.REACTOME_GAP_JUNCTION_DEGRADATION	2.06572e-31
323.REACTOME_PRE_NOTCH_PROCESSING_IN_THE_ENDOPLASMIC_RETICULUM	27.4503	4.73689e-06	323.REACTOME_PRE_NOTCH_PROCESSING_IN_THE_ENDOPLASMIC_RETICULUM	5.48519e-06
324.REACTOME_PRE_NOTCH_PROCESSING_IN_GOLGI	48.4041	1.74691e-10	324.REACTOME_PRE_NOTCH_PROCESSING_IN_GOLGI	2.52296e-10
325.REACTOME_PRE_NOTCH_EXPRESSION_AND_PROCESSING	151.378	1.32921e-32	325.REACTOME_PRE_NOTCH_EXPRESSION_AND_PROCESSING	4.91807e-31
326.REACTOME_CHOLESTEROL_BIOSYNTHESIS	14.6279	0.00216387	326.REACTOME_CHOLESTEROL_BIOSYNTHESIS	0.00228131
327.REACTOME_SNRNP_ASSEMBLY	46.7562	3.91634e-10	327.REACTOME_SNRNP_ASSEMBLY	5.52268e-10
328.REACTOME_SYNTHESIS_OF_BILE_ACIDS_AND_BILE_SALTS	102.777	3.92943e-22	328.REACTOME_SYNTHESIS_OF_BILE_ACIDS_AND_BILE_SALTS	1.59019e-21
329.REACTOME_DIGESTION_OF_DIETARY_LIPID	46.4972	4.44606e-10	329.REACTOME_DIGESTION_OF_DIETARY_LIPID	6.24135e-10
330.REACTOME_ANDROGEN_BIOSYNTHESIS	64.2881	7.12249e-14	330.REACTOME_ANDROGEN_BIOSYNTHESIS	1.30832e-13
331.REACTOME_ESTROGEN_BIOSYNTHESIS	22.5976	4.89836e-05	331.REACTOME_ESTROGEN_BIOSYNTHESIS	5.42555e-05
332.REACTOME_SYNTHESIS_OF_BILE_ACIDS_AND_BILE_SALTS_VIA_7ALPHA_HYDROXYCHOLESTEROL	105.474	1.03325e-22	332.REACTOME_SYNTHESIS_OF_BILE_ACIDS_AND_BILE_SALTS_VIA_7ALPHA_HYDROXYCHOLESTEROL	4.63351e-22
333.REACTOME_P75NTR_SIGNALS_VIA_NF_KB	110.507	8.5343e-24	333.REACTOME_P75NTR_SIGNALS_VIA_NF_KB	4.82661e-23
334.REACTOME_NRAGE_SIGNALS_DEATH_THROUGH_JNK	13.0402	0.00455038	334.REACTOME_NRAGE_SIGNALS_DEATH_THROUGH_JNK	0.00474265
335.REACTOME_P75NTR_NEGATIVELY_REGULATES_CELL_CYCLE_VIA_SC1	13.9714	0.00294438	335.REACTOME_P75NTR_NEGATIVELY_REGULATES_CELL_CYCLE_VIA_SC1	0.00308535
336.REACTOME_REGULATED_PROTEOLYSIS_OF_P75NTR	64.8571	5.38185e-14	336.REACTOME_REGULATED_PROTEOLYSIS_OF_P75NTR	9.96724e-14
337.REACTOME_P75NTR_REGULATES_AXONOGENESIS	95.6942	1.30952e-20	337.REACTOME_P75NTR_REGULATES_AXONOGENESIS	4.32059e-20
338.REACTOME_P75_NTR_RECEPTOR_MEDIATED_SIGNALLING	76.7348	1.53901e-16	338.REACTOME_P75_NTR_RECEPTOR_MEDIATED_SIGNALLING	3.46111e-16
339.REACTOME_SYNTHESIS_OF_BILE_ACIDS_AND_BILE_SALTS_VIA_24_HYDROXYCHOLESTEROL	43.3578	2.06599e-09	339.REACTOME_SYNTHESIS_OF_BILE_ACIDS_AND_BILE_SALTS_VIA_24_HYDROXYCHOLESTEROL	2.77729e-09
340.REACTOME_SYNTHESIS_OF_BILE_ACIDS_AND_BILE_SALTS_VIA_27_HYDROXYCHOLESTEROL	103.841	2.31955e-22	340.REACTOME_SYNTHESIS_OF_BILE_ACIDS_AND_BILE_SALTS_VIA_27_HYDROXYCHOLESTEROL	9.79505e-22
341.REACTOME_MINERALOCORTICOID_BIOSYNTHESIS	39.0674	1.67951e-08	341.REACTOME_MINERALOCORTICOID_BIOSYNTHESIS	2.16415e-08
342.REACTOME_GLUCOCORTICOID_BIOSYNTHESIS	70.1954	3.87638e-15	342.REACTOME_GLUCOCORTICOID_BIOSYNTHESIS	7.8641e-15
343.REACTOME_BILE_ACID_AND_BILE_SALT_METABOLISM	106.696	5.64054e-23	343.REACTOME_BILE_ACID_AND_BILE_SALT_METABOLISM	2.68055e-22
344.REACTOME_SIGNALING_BY_VEGF	93.6009	3.68944e-20	344.REACTOME_SIGNALING_BY_VEGF	1.15826e-19
345.REACTOME_VEGF_LIGAND_RECEPTOR_INTERACTIONS	46.5165	4.4041e-10	345.REACTOME_VEGF_LIGAND_RECEPTOR_INTERACTIONS	6.18804e-10
346.REACTOME_SIGNALING_BY_RHO_GTPASES	127.764	1.6402e-27	346.REACTOME_SIGNALING_BY_RHO_GTPASES	1.91645e-26
347.REACTOME_RHO_GTPASE_CYCLE	47.1179	3.28058e-10	347.REACTOME_RHO_GTPASE_CYCLE	4.65148e-10
348.REACTOME_DEGRADATION_OF_BETA_CATENIN_BY_THE_DESTRUCTION_COMPLEX	95.7319	1.28534e-20	348.REACTOME_DEGRADATION_OF_BETA_CATENIN_BY_THE_DESTRUCTION_COMPLEX	4.24983e-20
349.REACTOME_RHO_GTPASE_EFFECTORS	147.262	1.02651e-31	349.REACTOME_RHO_GTPASE_EFFECTORS	2.65866e-30
350.REACTOME_SIGNALING_BY_WNT	136.657	1.98738e-29	350.REACTOME_SIGNALING_BY_WNT	3.63339e-28
351.REACTOME_METABOLISM_OF_STEROID_HORMONES	35.7863	8.30935e-08	351.REACTOME_METABOLISM_OF_STEROID_HORMONES	1.03717e-07
352.REACTOME_PREGNENOLONE_BIOSYNTHESIS	88.2335	5.24731e-19	352.REACTOME_PREGNENOLONE_BIOSYNTHESIS	1.46397e-18
353.REACTOME_BETA_CATENIN_PHOSPHORYLATION_CASCADE	52.0506	2.92159e-11	353.REACTOME_BETA_CATENIN_PHOSPHORYLATION_CASCADE	4.41649e-11
354.REACTOME_GRB2_EVENTS_IN_ERBB2_SIGNALING	38.1149	2.67257e-08	354.REACTOME_GRB2_EVENTS_IN_ERBB2_SIGNALING	3.39589e-08
355.REACTOME_PI3K_EVENTS_IN_ERBB2_SIGNALING	69.46	5.57022e-15	355.REACTOME_PI3K_EVENTS_IN_ERBB2_SIGNALING	1.11404e-14
356.REACTOME_COBALAMIN_CBL_VITAMIN_B12_TRANSPORT_AND_METABOLISM	77.1017	1.28405e-16	356.REACTOME_COBALAMIN_CBL_VITAMIN_B12_TRANSPORT_AND_METABOLISM	2.90032e-16
357.REACTOME_METABOLISM_OF_FOLATE_AND_PTERINES	13.4367	0.00378134	357.REACTOME_METABOLISM_OF_FOLATE_AND_PTERINES	0.00394906
358.REACTOME_BIOTIN_TRANSPORT_AND_METABOLISM	18.2002	0.000399942	358.REACTOME_BIOTIN_TRANSPORT_AND_METABOLISM	0.000431005
360.REACTOME_VITAMIN_D_CALCIFEROL_METABOLISM	28.4818	2.87743e-06	360.REACTOME_VITAMIN_D_CALCIFEROL_METABOLISM	3.35196e-06
361.REACTOME_NICOTINATE_METABOLISM	28.3075	3.13036e-06	361.REACTOME_NICOTINATE_METABOLISM	3.64388e-06
362.REACTOME_VITAMIN_B1_THIAMIN_METABOLISM	28.9195	2.32837e-06	362.REACTOME_VITAMIN_B1_THIAMIN_METABOLISM	2.72462e-06
363.REACTOME_VITAMIN_C_ASCORBATE_METABOLISM	50.1987	7.2475e-11	363.REACTOME_VITAMIN_C_ASCORBATE_METABOLISM	1.07161e-10
364.REACTOME_VITAMIN_B2_RIBOFLAVIN_METABOLISM	40.7419	7.41744e-09	364.REACTOME_VITAMIN_B2_RIBOFLAVIN_METABOLISM	9.6863e-09
365.REACTOME_METABOLISM_OF_WATER_SOLUBLE_VITAMINS_AND_COFACTORS	18.4351	0.000357702	365.REACTOME_METABOLISM_OF_WATER_SOLUBLE_VITAMINS_AND_COFACTORS	0.000386556
366.REACTOME_METABOLISM_OF_VITAMINS_AND_COFACTORS	12.2252	0.00665029	366.REACTOME_METABOLISM_OF_VITAMINS_AND_COFACTORS	0.0068989
367.REACTOME_A_TETRASACCHARIDE_LINKER_SEQUENCE_IS_REQUIRED_FOR_GAG_SYNTHESIS	118.334	1.76264e-25	367.REACTOME_A_TETRASACCHARIDE_LINKER_SEQUENCE_IS_REQUIRED_FOR_GAG_SYNTHESIS	1.39753e-24
368.REACTOME_NICOTINAMIDE_SALVAGING	77.7382	9.37764e-17	368.REACTOME_NICOTINAMIDE_SALVAGING	2.15894e-16
369.REACTOME_SIGNALING_BY_NOTCH1	47.5434	2.66334e-10	369.REACTOME_SIGNALING_BY_NOTCH1	3.79361e-10
370.REACTOME_SIGNALING_BY_NOTCH2	68.3491	9.63196e-15	370.REACTOME_SIGNALING_BY_NOTCH2	1.88041e-14
371.REACTOME_PI3K_AKT_ACTIVATION	58.1084	1.49032e-12	371.REACTOME_PI3K_AKT_ACTIVATION	2.46378e-12
372.REACTOME_AKT_PHOSPHORYLATES_TARGETS_IN_THE_CYTOSOL	46.4572	4.53396e-10	372.REACTOME_AKT_PHOSPHORYLATES_TARGETS_IN_THE_CYTOSOL	6.34754e-10
373.REACTOME_AKT_PHOSPHORYLATES_TARGETS_IN_THE_NUCLEUS	34.8038	1.34026e-07	373.REACTOME_AKT_PHOSPHORYLATES_TARGETS_IN_THE_NUCLEUS	1.6543e-07
374.REACTOME_NUCLEAR_EVENTS_KINASE_AND_TRANSCRIPTION_FACTOR_ACTIVATION_	60.9495	3.68433e-13	374.REACTOME_NUCLEAR_EVENTS_KINASE_AND_TRANSCRIPTION_FACTOR_ACTIVATION_	6.39715e-13
375.REACTOME_ERK_MAPK_TARGETS	22.6055	4.87985e-05	375.REACTOME_ERK_MAPK_TARGETS	5.41277e-05
376.REACTOME_IMMUNOREGULATORY_INTERACTIONS_BETWEEN_A_LYMPHOID_AND_A_NON_LYMPHOID_CELL	26.3844	7.92362e-06	376.REACTOME_IMMUNOREGULATORY_INTERACTIONS_BETWEEN_A_LYMPHOID_AND_A_NON_LYMPHOID_CELL	9.07391e-06
377.REACTOME_VITAMIN_B5_PANTOTHENATE_METABOLISM	25.8854	1.00792e-05	377.REACTOME_VITAMIN_B5_PANTOTHENATE_METABOLISM	1.15001e-05
378.REACTOME_NEGATIVE_REGULATION_OF_THE_PI3K_AKT_NETWORK	15.403	0.00150274	378.REACTOME_NEGATIVE_REGULATION_OF_THE_PI3K_AKT_NETWORK	0.00159513
379.REACTOME_CREB_PHOSPHORYLATION	41.4188	5.32952e-09	379.REACTOME_CREB_PHOSPHORYLATION	7.02466e-09
380.REACTOME_ER_TO_GOLGI_ANTEROGRADE_TRANSPORT	89.149	3.33677e-19	380.REACTOME_ER_TO_GOLGI_ANTEROGRADE_TRANSPORT	9.42789e-19
381.REACTOME_MEMBRANE_TRAFFICKING	79.6964	3.56573e-17	381.REACTOME_MEMBRANE_TRAFFICKING	8.48567e-17
382.REACTOME_TRANS_GOLGI_NETWORK_VESICLE_BUDDING	113.183	2.26618e-24	382.REACTOME_TRANS_GOLGI_NETWORK_VESICLE_BUDDING	1.43157e-23
383.REACTOME_CARNITINE_METABOLISM	23.1012	3.8468e-05	383.REACTOME_CARNITINE_METABOLISM	4.27301e-05
384.REACTOME_SIGNALING_BY_BMP	25.0322	1.52032e-05	384.REACTOME_SIGNALING_BY_BMP	1.71574e-05
385.REACTOME_TCF_DEPENDENT_SIGNALING_IN_RESPONSE_TO_WNT	144.683	3.69504e-31	385.REACTOME_TCF_DEPENDENT_SIGNALING_IN_RESPONSE_TO_WNT	8.32187e-30
386.REACTOME_WNT_MEDIATED_ACTIVATION_OF_DVL	45.011	9.20316e-10	386.REACTOME_WNT_MEDIATED_ACTIVATION_OF_DVL	1.26006e-09
387.REACTOME_FORMATION_OF_THE_BETA_CATENIN_TCF_TRANSACTIVATING_COMPLEX	156.399	1.09687e-33	387.REACTOME_FORMATION_OF_THE_BETA_CATENIN_TCF_TRANSACTIVATING_COMPLEX	7.7479e-32
388.REACTOME_G_PROTEIN_ACTIVATION	30.5955	1.03419e-06	388.REACTOME_G_PROTEIN_ACTIVATION	1.22401e-06
389.REACTOME_METABOLISM_OF_NITRIC_OXIDE_NOS3_ACTIVATION_AND_REGULATION	108.477	2.33423e-23	389.REACTOME_METABOLISM_OF_NITRIC_OXIDE_NOS3_ACTIVATION_AND_REGULATION	1.18542e-22
390.REACTOME_ASSEMBLY_OF_COLLAGEN_FIBRILS_AND_OTHER_MULTIMERIC_STRUCTURES	39.5196	1.347e-08	390.REACTOME_ASSEMBLY_OF_COLLAGEN_FIBRILS_AND_OTHER_MULTIMERIC_STRUCTURES	1.74436e-08
391.REACTOME_METABOLISM_OF_ANGIOTENSINOGEN_TO_ANGIOTENSINS	128.249	1.28949e-27	391.REACTOME_METABOLISM_OF_ANGIOTENSINOGEN_TO_ANGIOTENSINS	1.52967e-26
392.REACTOME_KERATAN_SULFATE_BIOSYNTHESIS	54.3863	9.28175e-12	392.REACTOME_KERATAN_SULFATE_BIOSYNTHESIS	1.44527e-11
393.REACTOME_KERATAN_SULFATE_DEGRADATION	68.8118	7.66769e-15	393.REACTOME_KERATAN_SULFATE_DEGRADATION	1.51598e-14
394.REACTOME_CHONDROITIN_SULFATE_BIOSYNTHESIS	91.8754	8.66347e-20	394.REACTOME_CHONDROITIN_SULFATE_BIOSYNTHESIS	2.58408e-19
395.REACTOME_DERMATAN_SULFATE_BIOSYNTHESIS	95.2296	1.64804e-20	395.REACTOME_DERMATAN_SULFATE_BIOSYNTHESIS	5.38037e-20
396.REACTOME_HS_GAG_BIOSYNTHESIS	105.471	1.03464e-22	396.REACTOME_HS_GAG_BIOSYNTHESIS	4.63351e-22
397.REACTOME_TCR_SIGNALING	111.176	6.12673e-24	397.REACTOME_TCR_SIGNALING	3.5793e-23
398.REACTOME_HS_GAG_DEGRADATION	69.1402	6.5215e-15	398.REACTOME_HS_GAG_DEGRADATION	1.29596e-14
399.REACTOME_CS_DS_DEGRADATION	48.3014	1.83709e-10	399.REACTOME_CS_DS_DEGRADATION	2.64582e-10
400.REACTOME_GENERATION_OF_SECOND_MESSENGER_MOLECULES	49.7279	9.12972e-11	400.REACTOME_GENERATION_OF_SECOND_MESSENGER_MOLECULES	1.34607e-10
401.REACTOME_CALCINEURIN_ACTIVATES_NFAT	114.898	9.68608e-25	401.REACTOME_CALCINEURIN_ACTIVATES_NFAT	6.81094e-24
402.REACTOME_ERKS_ARE_INACTIVATED	32.6846	3.75378e-07	402.REACTOME_ERKS_ARE_INACTIVATED	4.51499e-07
403.REACTOME_CELL_SURFACE_INTERACTIONS_AT_THE_VASCULAR_WALL	87.6682	6.93946e-19	403.REACTOME_CELL_SURFACE_INTERACTIONS_AT_THE_VASCULAR_WALL	1.91885e-18
404.REACTOME_SIGNALING_BY_HIPPO	49.8071	8.78174e-11	404.REACTOME_SIGNALING_BY_HIPPO	1.296e-10
405.REACTOME_FCGAMMA_RECEPTOR_FCGR_DEPENDENT_PHAGOCYTOSIS	108.428	2.3918e-23	405.REACTOME_FCGAMMA_RECEPTOR_FCGR_DEPENDENT_PHAGOCYTOSIS	1.2107e-22
406.REACTOME_FCGR_ACTIVATION	105.519	1.01061e-22	406.REACTOME_FCGR_ACTIVATION	4.56536e-22
407.REACTOME_ROLE_OF_PHOSPHOLIPIDS_IN_PHAGOCYTOSIS	65.1137	4.74287e-14	407.REACTOME_ROLE_OF_PHOSPHOLIPIDS_IN_PHAGOCYTOSIS	8.82685e-14
409.REACTOME_ENOS_ACTIVATION	119.866	8.2464e-26	409.REACTOME_ENOS_ACTIVATION	6.96463e-25
411.REACTOME_MICRORNA_MIRNA_BIOGENESIS	55.971	4.26113e-12	411.REACTOME_MICRORNA_MIRNA_BIOGENESIS	6.76223e-12
412.REACTOME_COPII_MEDIATED_VESICLE_TRANSPORT	77.9889	8.28624e-17	412.REACTOME_COPII_MEDIATED_VESICLE_TRANSPORT	1.91905e-16
413.REACTOME_REGULATION_OF_PYRUVATE_DEHYDROGENASE_PDH_COMPLEX	25.9237	9.89468e-06	413.REACTOME_REGULATION_OF_PYRUVATE_DEHYDROGENASE_PDH_COMPLEX	1.13061e-05
414.REACTOME_ALPHA_LINOLENIC_OMEGA3_AND_LINOLEIC_OMEGA6_ACID_METABOLISM	47.9419	2.19093e-10	414.REACTOME_ALPHA_LINOLENIC_OMEGA3_AND_LINOLEIC_OMEGA6_ACID_METABOLISM	3.13797e-10
415.REACTOME_LINOLEIC_ACID_LA_METABOLISM	16.3712	0.000951604	415.REACTOME_LINOLEIC_ACID_LA_METABOLISM	0.00101357
416.REACTOME_CELL_DEATH_SIGNALLING_VIA_NRAGE_NRIF_AND_NADE	62.8275	1.46202e-13	416.REACTOME_CELL_DEATH_SIGNALLING_VIA_NRAGE_NRIF_AND_NADE	2.62657e-13
417.REACTOME_NADE_MODULATES_DEATH_SIGNALLING	23.6605	2.9407e-05	417.REACTOME_NADE_MODULATES_DEATH_SIGNALLING	3.27823e-05
418.REACTOME_NRIF_SIGNALS_CELL_DEATH_FROM_THE_NUCLEUS	142.345	1.18006e-30	418.REACTOME_NRIF_SIGNALS_CELL_DEATH_FROM_THE_NUCLEUS	2.51207e-29
419.REACTOME_P75NTR_RECRUITS_SIGNALLING_COMPLEXES	126.47	3.11645e-27	419.REACTOME_P75NTR_RECRUITS_SIGNALLING_COMPLEXES	3.38669e-26
420.REACTOME_NF_KB_IS_ACTIVATED_AND_SIGNALS_SURVIVAL	116.507	4.3622e-25	420.REACTOME_NF_KB_IS_ACTIVATED_AND_SIGNALS_SURVIVAL	3.29071e-24
421.REACTOME_METABOLISM_OF_AMINE_DERIVED_HORMONES	69.6099	5.17356e-15	421.REACTOME_METABOLISM_OF_AMINE_DERIVED_HORMONES	1.03738e-14
422.REACTOME_SEROTONIN_AND_MELATONIN_BIOSYNTHESIS	65.6313	3.6754e-14	422.REACTOME_SEROTONIN_AND_MELATONIN_BIOSYNTHESIS	6.89804e-14
423.REACTOME_PEPTIDE_HORMONE_BIOSYNTHESIS	26.8335	6.3801e-06	423.REACTOME_PEPTIDE_HORMONE_BIOSYNTHESIS	7.34421e-06
424.REACTOME_THYROXINE_BIOSYNTHESIS	47.9694	2.16164e-10	424.REACTOME_THYROXINE_BIOSYNTHESIS	3.10175e-10
425.REACTOME_GLUTAMATE_NEUROTRANSMITTER_RELEASE_CYCLE	65.9464	3.14708e-14	425.REACTOME_GLUTAMATE_NEUROTRANSMITTER_RELEASE_CYCLE	5.94236e-14
426.REACTOME_REGULATION_OF_GENE_EXPRESSION_IN_LATE_STAGE_BRANCHING_MORPHOGENESIS_PANCREATIC_BUD_PRECURSOR_CELLS	36.0256	7.39556e-08	426.REACTOME_REGULATION_OF_GENE_EXPRESSION_IN_LATE_STAGE_BRANCHING_MORPHOGENESIS_PANCREATIC_BUD_PRECURSOR_CELLS	9.25338e-08
427.REACTOME_REGULATION_OF_GENE_EXPRESSION_IN_BETA_CELLS	94.2997	2.61098e-20	427.REACTOME_REGULATION_OF_GENE_EXPRESSION_IN_BETA_CELLS	8.36591e-20
428.REACTOME_REGULATION_OF_GENE_EXPRESSION_IN_ENDOCRINE_COMMITTED_NEUROG3_PROGENITOR_CELLS	74.0751	5.71896e-16	428.REACTOME_REGULATION_OF_GENE_EXPRESSION_IN_ENDOCRINE_COMMITTED_NEUROG3_PROGENITOR_CELLS	1.23092e-15
429.REACTOME_REGULATION_OF_GENE_EXPRESSION_IN_EARLY_PANCREATIC_PRECURSOR_CELLS	88.4367	4.74562e-19	429.REACTOME_REGULATION_OF_GENE_EXPRESSION_IN_EARLY_PANCREATIC_PRECURSOR_CELLS	1.32877e-18
430.REACTOME_PECAM1_INTERACTIONS	52.006	2.9863e-11	430.REACTOME_PECAM1_INTERACTIONS	4.50118e-11
431.REACTOME_BASIGIN_INTERACTIONS	89.4664	2.85205e-19	431.REACTOME_BASIGIN_INTERACTIONS	8.14722e-19
432.REACTOME_TIE2_SIGNALING	96.3807	9.32337e-21	432.REACTOME_TIE2_SIGNALING	3.13604e-20
433.REACTOME_GENE_SILENCING_BY_RNA	158.959	3.07421e-34	433.REACTOME_GENE_SILENCING_BY_RNA	3.9811e-32
434.REACTOME_BIOLOGICAL_OXIDATIONS	14.3749	0.00243681	434.REACTOME_BIOLOGICAL_OXIDATIONS	0.00256212
435.REACTOME_CYTOCHROME_P450_ARRANGED_BY_SUBSTRATE_TYPE	67.2139	1.68534e-14	435.REACTOME_CYTOCHROME_P450_ARRANGED_BY_SUBSTRATE_TYPE	3.22143e-14
436.REACTOME_VITAMINS	95.5018	1.44038e-20	436.REACTOME_VITAMINS	4.72225e-20
437.REACTOME_FATTY_ACIDS	63.1189	1.26665e-13	437.REACTOME_FATTY_ACIDS	2.28615e-13
438.REACTOME_PHASE_I_FUNCTIONALIZATION_OF_COMPOUNDS	13.7368	0.00328621	438.REACTOME_PHASE_I_FUNCTIONALIZATION_OF_COMPOUNDS	0.00343659
439.REACTOME_MISCELLANEOUS_SUBSTRATES	92.1384	7.60687e-20	439.REACTOME_MISCELLANEOUS_SUBSTRATES	2.29982e-19
441.REACTOME_EICOSANOIDS	68.6783	8.18897e-15	441.REACTOME_EICOSANOIDS	1.61289e-14
442.REACTOME_XENOBIOTICS	62.0743	2.11824e-13	442.REACTOME_XENOBIOTICS	3.73637e-13
443.REACTOME_CYP2E1_REACTIONS	57.147	2.39076e-12	443.REACTOME_CYP2E1_REACTIONS	3.87408e-12
444.REACTOME_EPIGENETIC_REGULATION_OF_GENE_EXPRESSION	147.773	7.96586e-32	444.REACTOME_EPIGENETIC_REGULATION_OF_GENE_EXPRESSION	2.17175e-30
445.REACTOME_NOTCH1_INTRACELLULAR_DOMAIN_REGULATES_TRANSCRIPTION	49.1989	1.18326e-10	445.REACTOME_NOTCH1_INTRACELLULAR_DOMAIN_REGULATES_TRANSCRIPTION	1.73144e-10
446.REACTOME_ACTIVATED_NOTCH1_TRANSMITS_SIGNAL_TO_THE_NUCLEUS	97.4927	5.37696e-21	446.REACTOME_ACTIVATED_NOTCH1_TRANSMITS_SIGNAL_TO_THE_NUCLEUS	1.90409e-20
447.REACTOME_PRC2_METHYLATES_HISTONES_AND_DNA	154.007	3.60015e-33	447.REACTOME_PRC2_METHYLATES_HISTONES_AND_DNA	1.80472e-31
448.REACTOME_DOPAMINE_NEUROTRANSMITTER_RELEASE_CYCLE	110.183	1.0023e-23	448.REACTOME_DOPAMINE_NEUROTRANSMITTER_RELEASE_CYCLE	5.52333e-23
449.REACTOME_EGFR_INTERACTS_WITH_PHOSPHOLIPASE_C_GAMMA	53.2311	1.63672e-11	449.REACTOME_EGFR_INTERACTS_WITH_PHOSPHOLIPASE_C_GAMMA	2.51828e-11
450.REACTOME_MOLECULES_ASSOCIATED_WITH_ELASTIC_FIBRES	61.8388	2.37852e-13	450.REACTOME_MOLECULES_ASSOCIATED_WITH_ELASTIC_FIBRES	4.17651e-13
451.REACTOME_MHC_CLASS_II_ANTIGEN_PRESENTATION	111.016	6.63116e-24	451.REACTOME_MHC_CLASS_II_ANTIGEN_PRESENTATION	3.85948e-23
452.REACTOME_SYNTHESIS_OF_EPOXY_EET_AND_DIHYDROXYEICOSATRIENOIC_ACIDS_DHET_	55.5535	5.23137e-12	452.REACTOME_SYNTHESIS_OF_EPOXY_EET_AND_DIHYDROXYEICOSATRIENOIC_ACIDS_DHET_	8.26174e-12
453.REACTOME_SYNTHESIS_OF_5_EICOSATETRAENOIC_ACIDS	156.4	1.09633e-33	453.REACTOME_SYNTHESIS_OF_5_EICOSATETRAENOIC_ACIDS	7.7479e-32
454.REACTOME_SYNTHESIS_OF_LEUKOTRIENES_LT_AND_EOXINS_EX_	66.9417	1.9272e-14	454.REACTOME_SYNTHESIS_OF_LEUKOTRIENES_LT_AND_EOXINS_EX_	3.66568e-14
455.REACTOME_SYNTHESIS_OF_LIPOXINS_LX_	105.941	8.1973e-23	455.REACTOME_SYNTHESIS_OF_LIPOXINS_LX_	3.74665e-22
456.REACTOME_SYNTHESIS_OF_12_EICOSATETRAENOIC_ACID_DERIVATIVES	107.438	3.90437e-23	456.REACTOME_SYNTHESIS_OF_12_EICOSATETRAENOIC_ACID_DERIVATIVES	1.92006e-22
457.REACTOME_ARACHIDONIC_ACID_METABOLISM	19.5547	0.00020991	457.REACTOME_ARACHIDONIC_ACID_METABOLISM	0.000228272
458.REACTOME_SYNTHESIS_OF_15_EICOSATETRAENOIC_ACID_DERIVATIVES	130.042	5.29738e-28	458.REACTOME_SYNTHESIS_OF_15_EICOSATETRAENOIC_ACID_DERIVATIVES	6.91776e-27
459.REACTOME_UBIQUINOL_BIOSYNTHESIS	26.6654	6.91903e-06	459.REACTOME_UBIQUINOL_BIOSYNTHESIS	7.93518e-06
460.REACTOME_SYNTHESIS_OF_16_20_HYDROXYEICOSATETRAENOIC_ACIDS_HETE_	64.5203	6.35289e-14	460.REACTOME_SYNTHESIS_OF_16_20_HYDROXYEICOSATETRAENOIC_ACIDS_HETE_	1.16971e-13
461.REACTOME_HYALURONAN_METABOLISM	29.0088	2.22994e-06	461.REACTOME_HYALURONAN_METABOLISM	2.6114e-06
462.REACTOME_HYALURONAN_BIOSYNTHESIS_AND_EXPORT	50.8718	5.20961e-11	462.REACTOME_HYALURONAN_BIOSYNTHESIS_AND_EXPORT	7.76197e-11
463.REACTOME_TRANSCRIPTIONAL_ACTIVATION_OF_MITOCHONDRIAL_BIOGENESIS	37.645	3.36048e-08	463.REACTOME_TRANSCRIPTIONAL_ACTIVATION_OF_MITOCHONDRIAL_BIOGENESIS	4.25606e-08
464.REACTOME_ACTIVATION_OF_PPARGC1A_PGC_1ALPHA_BY_PHOSPHORYLATION	108.687	2.10284e-23	464.REACTOME_ACTIVATION_OF_PPARGC1A_PGC_1ALPHA_BY_PHOSPHORYLATION	1.07849e-22
465.REACTOME_INTEGRIN_CELL_SURFACE_INTERACTIONS	26.8077	6.45989e-06	465.REACTOME_INTEGRIN_CELL_SURFACE_INTERACTIONS	7.43055e-06
466.REACTOME_HYALURONAN_UPTAKE_AND_DEGRADATION	46.9238	3.60783e-10	466.REACTOME_HYALURONAN_UPTAKE_AND_DEGRADATION	5.10617e-10
467.REACTOME_ABACAVIR_TRANSMEMBRANE_TRANSPORT	73.6814	6.94537e-16	467.REACTOME_ABACAVIR_TRANSMEMBRANE_TRANSPORT	1.48461e-15
468.REACTOME_ABACAVIR_TRANSPORT_AND_METABOLISM	56.6977	2.98159e-12	468.REACTOME_ABACAVIR_TRANSPORT_AND_METABOLISM	4.78163e-12
469.REACTOME_ABACAVIR_METABOLISM	61.3506	3.02452e-13	469.REACTOME_ABACAVIR_METABOLISM	5.28695e-13
471.REACTOME_SCAVENGING_OF_HEME_FROM_PLASMA	92.3491	6.85378e-20	471.REACTOME_SCAVENGING_OF_HEME_FROM_PLASMA	2.08023e-19
472.REACTOME_DAP12_INTERACTIONS	93.2525	4.3837e-20	472.REACTOME_DAP12_INTERACTIONS	1.36246e-19
473.REACTOME_BINDING_AND_UPTAKE_OF_LIGANDS_BY_SCAVENGER_RECEPTORS	131.603	2.44079e-28	473.REACTOME_BINDING_AND_UPTAKE_OF_LIGANDS_BY_SCAVENGER_RECEPTORS	3.41711e-27
474.REACTOME_DOWNREGULATION_OF_TGF_BETA_RECEPTOR_SIGNALING	133.89	7.84708e-29	474.REACTOME_DOWNREGULATION_OF_TGF_BETA_RECEPTOR_SIGNALING	1.21944e-27
475.REACTOME_TGF_BETA_RECEPTOR_SIGNALING_ACTIVATES_SMADS	131.986	2.01883e-28	475.REACTOME_TGF_BETA_RECEPTOR_SIGNALING_ACTIVATES_SMADS	2.90487e-27
476.REACTOME_TGF_BETA_RECEPTOR_SIGNALING_IN_EMT_EPITHELIAL_TO_MESENCHYMAL_TRANSITION_	134.352	6.23812e-29	476.REACTOME_TGF_BETA_RECEPTOR_SIGNALING_IN_EMT_EPITHELIAL_TO_MESENCHYMAL_TRANSITION_	1.02043e-27
477.REACTOME_TRANSCRIPTIONAL_ACTIVITY_OF_SMAD2_SMAD3_SMAD4_HETEROTRIMER	103.184	3.21203e-22	477.REACTOME_TRANSCRIPTIONAL_ACTIVITY_OF_SMAD2_SMAD3_SMAD4_HETEROTRIMER	1.3205e-21
478.REACTOME_DOWNREGULATION_OF_SMAD2_3_SMAD4_TRANSCRIPTIONAL_ACTIVITY	122.801	1.92346e-26	478.REACTOME_DOWNREGULATION_OF_SMAD2_3_SMAD4_TRANSCRIPTIONAL_ACTIVITY	1.8451e-25
479.REACTOME_SMAD2_SMAD3_SMAD4_HETEROTRIMER_REGULATES_TRANSCRIPTION	93.5958	3.6989e-20	479.REACTOME_SMAD2_SMAD3_SMAD4_HETEROTRIMER_REGULATES_TRANSCRIPTION	1.15827e-19
480.REACTOME_EGFR_TRANSACTIVATION_BY_GASTRIN	98.6913	2.97082e-21	480.REACTOME_EGFR_TRANSACTIVATION_BY_GASTRIN	1.09141e-20
481.REACTOME_THE_RETINOID_CYCLE_IN_CONES_DAYLIGHT_VISION_	24.6966	1.78681e-05	481.REACTOME_THE_RETINOID_CYCLE_IN_CONES_DAYLIGHT_VISION_	2.0121e-05
482.REACTOME_VISUAL_PHOTOTRANSDUCTION	42.2336	3.57926e-09	482.REACTOME_VISUAL_PHOTOTRANSDUCTION	4.75806e-09
483.REACTOME_NOTCH2_INTRACELLULAR_DOMAIN_REGULATES_TRANSCRIPTION	25.5671	1.17501e-05	483.REACTOME_NOTCH2_INTRACELLULAR_DOMAIN_REGULATES_TRANSCRIPTION	1.33477e-05
484.REACTOME_MUCOPOLYSACCHARIDOSES	64.8549	5.3877e-14	484.REACTOME_MUCOPOLYSACCHARIDOSES	9.96724e-14
485.REACTOME_ANCHORING_FIBRIL_FORMATION	67.7772	1.27681e-14	485.REACTOME_ANCHORING_FIBRIL_FORMATION	2.46479e-14
486.REACTOME_PI3K_AKT_SIGNALING_IN_CANCER	13.9585	0.00296216	486.REACTOME_PI3K_AKT_SIGNALING_IN_CANCER	0.00310189
487.REACTOME_CONSTITUTIVE_SIGNALING_BY_ABERRANT_PI3K_IN_CANCER	38.7863	1.92639e-08	487.REACTOME_CONSTITUTIVE_SIGNALING_BY_ABERRANT_PI3K_IN_CANCER	2.47201e-08
488.REACTOME_CROSSLINKING_OF_COLLAGEN_FIBRILS	106.065	7.70972e-23	488.REACTOME_CROSSLINKING_OF_COLLAGEN_FIBRILS	3.57639e-22
489.REACTOME_CONDENSATION_OF_PROPHASE_CHROMOSOMES	154.09	3.45467e-33	489.REACTOME_CONDENSATION_OF_PROPHASE_CHROMOSOMES	1.78952e-31
490.REACTOME_PHOSPHATE_BOND_HYDROLYSIS_BY_NUDT_PROTEINS	9.34815	0.0250029	490.REACTOME_PHOSPHATE_BOND_HYDROLYSIS_BY_NUDT_PROTEINS	0.0255118
491.REACTOME_SIGNALING_BY_TYPE_1_INSULIN_LIKE_GROWTH_FACTOR_1_RECEPTOR_IGF1R_	86.2318	1.41162e-18	491.REACTOME_SIGNALING_BY_TYPE_1_INSULIN_LIKE_GROWTH_FACTOR_1_RECEPTOR_IGF1R_	3.81506e-18
492.REACTOME_METABOLISM_OF_INGESTED_SEMET_SEC_MESEC_INTO_H2SE	14.2092	0.00263378	492.REACTOME_METABOLISM_OF_INGESTED_SEMET_SEC_MESEC_INTO_H2SE	0.00276547
493.REACTOME_SELENOAMINO_ACID_METABOLISM	112.388	3.36019e-24	493.REACTOME_SELENOAMINO_ACID_METABOLISM	2.02393e-23
494.REACTOME_DAP12_SIGNALING	106.447	6.38093e-23	494.REACTOME_DAP12_SIGNALING	3.01397e-22
495.REACTOME_ACTIVATION_OF_GENE_EXPRESSION_BY_SREBF_SREBP_	17.737	0.000498344	495.REACTOME_ACTIVATION_OF_GENE_EXPRESSION_BY_SREBF_SREBP_	0.000534825
496.REACTOME_SHC_RELATED_EVENTS_TRIGGERED_BY_IGF1R	47.4454	2.7943e-10	496.REACTOME_SHC_RELATED_EVENTS_TRIGGERED_BY_IGF1R	3.97287e-10
497.REACTOME_RETINOID_CYCLE_DISEASE_EVENTS	22.1058	6.20082e-05	497.REACTOME_RETINOID_CYCLE_DISEASE_EVENTS	6.84866e-05
498.REACTOME_THE_CANONICAL_RETINOID_CYCLE_IN_RODS_TWILIGHT_VISION_	40.8468	7.0473e-09	498.REACTOME_THE_CANONICAL_RETINOID_CYCLE_IN_RODS_TWILIGHT_VISION_	9.23399e-09
499.REACTOME_FC_EPSILON_RECEPTOR_FCERI_SIGNALING	95.1455	1.7181e-20	499.REACTOME_FC_EPSILON_RECEPTOR_FCERI_SIGNALING	5.59734e-20
500.REACTOME_MASTL_FACILITATES_MITOTIC_PROGRESSION	59.1451	8.95095e-13	500.REACTOME_MASTL_FACILITATES_MITOTIC_PROGRESSION	1.50539e-12
501.REACTOME_SEPARATION_OF_SISTER_CHROMATIDS	92.8391	5.37853e-20	501.REACTOME_SEPARATION_OF_SISTER_CHROMATIDS	1.66168e-19
502.REACTOME_ESTABLISHMENT_OF_SISTER_CHROMATID_COHESION	76.4346	1.78485e-16	502.REACTOME_ESTABLISHMENT_OF_SISTER_CHROMATID_COHESION	3.99086e-16
503.REACTOME_COHESIN_LOADING_ONTO_CHROMATIN	83.577	5.24284e-18	503.REACTOME_COHESIN_LOADING_ONTO_CHROMATIN	1.3489e-17
504.REACTOME_ACTIVATION_OF_THE_PHOTOTRANSDUCTION_CASCADE	65.186	4.57698e-14	504.REACTOME_ACTIVATION_OF_THE_PHOTOTRANSDUCTION_CASCADE	8.52834e-14
505.REACTOME_RESOLUTION_OF_SISTER_CHROMATID_COHESION	72.4099	1.30052e-15	505.REACTOME_RESOLUTION_OF_SISTER_CHROMATID_COHESION	2.73849e-15
506.REACTOME_CONDENSATION_OF_PROMETAPHASE_CHROMOSOMES	60.0921	5.61785e-13	506.REACTOME_CONDENSATION_OF_PROMETAPHASE_CHROMOSOMES	9.66793e-13
507.REACTOME_THE_PHOTOTRANSDUCTION_CASCADE	69.2838	6.07592e-15	507.REACTOME_THE_PHOTOTRANSDUCTION_CASCADE	1.21051e-14
508.REACTOME_INTERACTION_WITH_CUMULUS_CELLS_AND_THE_ZONA_PELLUCIDA	69.9696	4.33289e-15	508.REACTOME_INTERACTION_WITH_CUMULUS_CELLS_AND_THE_ZONA_PELLUCIDA	8.74456e-15
509.REACTOME_MITOTIC_METAPHASE_AND_ANAPHASE	84.7368	2.9557e-18	509.REACTOME_MITOTIC_METAPHASE_AND_ANAPHASE	7.70664e-18
510.REACTOME_OXIDATIVE_STRESS_INDUCED_SENESCENCE	149.77	2.95445e-32	510.REACTOME_OXIDATIVE_STRESS_INDUCED_SENESCENCE	9.18244e-31
511.REACTOME_SENESCENCE_ASSOCIATED_SECRETORY_PHENOTYPE_SASP_	151.834	1.05944e-32	511.REACTOME_SENESCENCE_ASSOCIATED_SECRETORY_PHENOTYPE_SASP_	4.16975e-31
512.REACTOME_CELLULAR_SENESCENCE	134.246	6.57662e-29	512.REACTOME_CELLULAR_SENESCENCE	1.05362e-27
513.REACTOME_FORMATION_OF_SENESCENCE_ASSOCIATED_HETEROCHROMATIN_FOCI_SAHF_	68.5207	8.85079e-15	513.REACTOME_FORMATION_OF_SENESCENCE_ASSOCIATED_HETEROCHROMATIN_FOCI_SAHF_	1.73226e-14
514.REACTOME_ONCOGENE_INDUCED_SENESCENCE	48.4019	1.74885e-10	514.REACTOME_ONCOGENE_INDUCED_SENESCENCE	2.52341e-10
515.REACTOME_DNA_DAMAGE_TELOMERE_STRESS_INDUCED_SENESCENCE	151.035	1.57543e-32	515.REACTOME_DNA_DAMAGE_TELOMERE_STRESS_INDUCED_SENESCENCE	5.47713e-31
516.REACTOME_TRIF_MEDIATED_PROGRAMMED_CELL_DEATH	102.915	3.67055e-22	516.REACTOME_TRIF_MEDIATED_PROGRAMMED_CELL_DEATH	1.49712e-21
517.REACTOME_CYTOSOLIC_IRON_SULFUR_CLUSTER_ASSEMBLY	54.9101	7.17612e-12	517.REACTOME_CYTOSOLIC_IRON_SULFUR_CLUSTER_ASSEMBLY	1.12643e-11
518.REACTOME_REGULATION_OF_PLK1_ACTIVITY_AT_G2_M_TRANSITION	92.5254	6.28149e-20	518.REACTOME_REGULATION_OF_PLK1_ACTIVITY_AT_G2_M_TRANSITION	1.92154e-19
519.REACTOME_SIGNALING_BY_LEPTIN	43.2949	2.13054e-09	519.REACTOME_SIGNALING_BY_LEPTIN	2.86159e-09
520.REACTOME_SIGNALING_BY_NOTCH1_PEST_DOMAIN_MUTANTS_IN_CANCER	49.5739	9.84553e-11	520.REACTOME_SIGNALING_BY_NOTCH1_PEST_DOMAIN_MUTANTS_IN_CANCER	1.44612e-10
521.REACTOME_FBXW7_MUTANTS_AND_NOTCH1_IN_CANCER	36.0891	7.17039e-08	521.REACTOME_FBXW7_MUTANTS_AND_NOTCH1_IN_CANCER	8.97888e-08
522.REACTOME_ACETYLCHOLINE_NEUROTRANSMITTER_RELEASE_CYCLE	114.204	1.36614e-24	522.REACTOME_ACETYLCHOLINE_NEUROTRANSMITTER_RELEASE_CYCLE	9.15081e-24
523.REACTOME_CASPASE_MEDIATED_CLEAVAGE_OF_CYTOSKELETAL_PROTEINS	134.007	7.4044e-29	523.REACTOME_CASPASE_MEDIATED_CLEAVAGE_OF_CYTOSKELETAL_PROTEINS	1.16227e-27
524.REACTOME_INSULIN_PROCESSING	79.5384	3.85526e-17	524.REACTOME_INSULIN_PROCESSING	9.16067e-17
525.REACTOME_SIGNALING_BY_NOTCH1_T_7_9_NOTCH1_M1580_K2555_TRANSLOCATION_MUTANT	39.1689	1.59837e-08	525.REACTOME_SIGNALING_BY_NOTCH1_T_7_9_NOTCH1_M1580_K2555_TRANSLOCATION_MUTANT	2.06472e-08
526.REACTOME_STIMULI_SENSING_CHANNELS	48.8754	1.38662e-10	526.REACTOME_STIMULI_SENSING_CHANNELS	2.0233e-10
527.REACTOME_EPH_EPHRIN_SIGNALING	105.092	1.24818e-22	527.REACTOME_EPH_EPHRIN_SIGNALING	5.52613e-22
528.REACTOME_SIGNALING_BY_NOTCH1_HD_DOMAIN_MUTANTS_IN_CANCER	94.9956	1.85037e-20	528.REACTOME_SIGNALING_BY_NOTCH1_HD_DOMAIN_MUTANTS_IN_CANCER	6.00309e-20
529.REACTOME_ROLE_OF_LAT2_NTAL_LAB_ON_CALCIUM_MOBILIZATION	88.5102	4.57623e-19	529.REACTOME_ROLE_OF_LAT2_NTAL_LAB_ON_CALCIUM_MOBILIZATION	1.28598e-18
530.REACTOME_FICOLINS_BIND_TO_REPETITIVE_CARBOHYDRATE_STRUCTURES_ON_THE_TARGET_CELL_SURFACE	88.3682	4.90922e-19	530.REACTOME_FICOLINS_BIND_TO_REPETITIVE_CARBOHYDRATE_STRUCTURES_ON_THE_TARGET_CELL_SURFACE	1.37211e-18
531.REACTOME_FCERI_MEDIATED_MAPK_ACTIVATION	78.4525	6.59082e-17	531.REACTOME_FCERI_MEDIATED_MAPK_ACTIVATION	1.53325e-16
532.REACTOME_FCERI_MEDIATED_CA_2_MOBILIZATION	78.8775	5.34313e-17	532.REACTOME_FCERI_MEDIATED_CA_2_MOBILIZATION	1.25806e-16
533.REACTOME_FCERI_MEDIATED_NF_KB_ACTIVATION	105.479	1.03081e-22	533.REACTOME_FCERI_MEDIATED_NF_KB_ACTIVATION	4.63351e-22
534.REACTOME_POU5F1_OCT4_SOX2_NANOG_REPRESS_GENES_RELATED_TO_DIFFERENTIATION	78.1969	7.47738e-17	534.REACTOME_POU5F1_OCT4_SOX2_NANOG_REPRESS_GENES_RELATED_TO_DIFFERENTIATION	1.73431e-16
535.REACTOME_POU5F1_OCT4_SOX2_NANOG_ACTIVATE_GENES_RELATED_TO_PROLIFERATION	58.8288	1.04577e-12	535.REACTOME_POU5F1_OCT4_SOX2_NANOG_ACTIVATE_GENES_RELATED_TO_PROLIFERATION	1.74933e-12
536.REACTOME_NOTCH2_ACTIVATION_AND_TRANSMISSION_OF_SIGNAL_TO_THE_NUCLEUS	82.8414	7.54109e-18	536.REACTOME_NOTCH2_ACTIVATION_AND_TRANSMISSION_OF_SIGNAL_TO_THE_NUCLEUS	1.91798e-17
537.REACTOME_PEPTIDE_HORMONE_METABOLISM	48.2953	1.84257e-10	537.REACTOME_PEPTIDE_HORMONE_METABOLISM	2.65126e-10
538.REACTOME_NUCLEAR_ENVELOPE_BREAKDOWN	42.1513	3.7262e-09	538.REACTOME_NUCLEAR_ENVELOPE_BREAKDOWN	4.94493e-09
539.REACTOME_ACTIVATION_OF_NIMA_KINASES_NEK9_NEK6_NEK7	58.0084	1.5654e-12	539.REACTOME_ACTIVATION_OF_NIMA_KINASES_NEK9_NEK6_NEK7	2.57967e-12
540.REACTOME_SUMOYLATION	79.8919	3.23766e-17	540.REACTOME_SUMOYLATION	7.74049e-17
541.REACTOME_INITIATION_OF_NUCLEAR_ENVELOPE_NE_REFORMATION	46.4655	4.51547e-10	541.REACTOME_INITIATION_OF_NUCLEAR_ENVELOPE_NE_REFORMATION	6.32736e-10
542.REACTOME_NUCLEAR_ENVELOPE_NE_REASSEMBLY	59.4008	7.89319e-13	542.REACTOME_NUCLEAR_ENVELOPE_NE_REASSEMBLY	1.33471e-12
543.REACTOME_LAMININ_INTERACTIONS	85.9926	1.58884e-18	543.REACTOME_LAMININ_INTERACTIONS	4.27172e-18
544.REACTOME_SYNDECAN_INTERACTIONS	34.1065	1.8812e-07	544.REACTOME_SYNDECAN_INTERACTIONS	2.3037e-07
545.REACTOME_NON_INTEGRIN_MEMBRANE_ECM_INTERACTIONS	42.1212	3.7814e-09	545.REACTOME_NON_INTEGRIN_MEMBRANE_ECM_INTERACTIONS	5.00963e-09
546.REACTOME_ECM_PROTEOGLYCANS	70.4925	3.348e-15	546.REACTOME_ECM_PROTEOGLYCANS	6.85481e-15
547.REACTOME_SCAVENGING_BY_CLASS_B_RECEPTORS	25.913	9.94612e-06	547.REACTOME_SCAVENGING_BY_CLASS_B_RECEPTORS	1.13566e-05
548.REACTOME_SCAVENGING_BY_CLASS_A_RECEPTORS	133.334	1.03392e-28	548.REACTOME_SCAVENGING_BY_CLASS_A_RECEPTORS	1.54491e-27
549.REACTOME_SCAVENGING_BY_CLASS_F_RECEPTORS	127.016	2.37704e-27	549.REACTOME_SCAVENGING_BY_CLASS_F_RECEPTORS	2.6731e-26
550.REACTOME_SUMO_IS_CONJUGATED_TO_E1_UBA2_SAE1_	62.7617	1.51011e-13	550.REACTOME_SUMO_IS_CONJUGATED_TO_E1_UBA2_SAE1_	2.7067e-13
551.REACTOME_SUMO_IS_TRANSFERRED_FROM_E1_TO_E2_UBE2I_UBC9_	48.4379	1.71824e-10	551.REACTOME_SUMO_IS_TRANSFERRED_FROM_E1_TO_E2_UBE2I_UBC9_	2.48385e-10
552.REACTOME_SUMO_IS_PROTEOLYTICALLY_PROCESSED	57.1082	2.43673e-12	552.REACTOME_SUMO_IS_PROTEOLYTICALLY_PROCESSED	3.94035e-12
553.REACTOME_SUMOYLATION_OF_DNA_DAMAGE_RESPONSE_AND_REPAIR_PROTEINS	34.8399	1.31695e-07	553.REACTOME_SUMOYLATION_OF_DNA_DAMAGE_RESPONSE_AND_REPAIR_PROTEINS	1.62681e-07
554.REACTOME_DEX_H_BOX_HELICASES_ACTIVATE_TYPE_I_IFN_AND_INFLAMMATORY_CYTOKINES_PRODUCTION_	57.8891	1.65997e-12	554.REACTOME_DEX_H_BOX_HELICASES_ACTIVATE_TYPE_I_IFN_AND_INFLAMMATORY_CYTOKINES_PRODUCTION_	2.71822e-12
555.REACTOME_LRR_FLII_INTERACTING_PROTEIN_1_LRRFIP1_ACTIVATES_TYPE_I_IFN_PRODUCTION	96.775	7.67055e-21	555.REACTOME_LRR_FLII_INTERACTING_PROTEIN_1_LRRFIP1_ACTIVATES_TYPE_I_IFN_PRODUCTION	2.64302e-20
556.REACTOME_REGULATION_OF_INNATE_IMMUNE_RESPONSES_TO_CYTOSOLIC_DNA	126.773	2.6817e-27	556.REACTOME_REGULATION_OF_INNATE_IMMUNE_RESPONSES_TO_CYTOSOLIC_DNA	2.97669e-26
557.REACTOME_HDACS_DEACETYLATE_HISTONES	160.661	1.31987e-34	557.REACTOME_HDACS_DEACETYLATE_HISTONES	3.91323e-32
558.REACTOME_PKMTS_METHYLATE_HISTONE_LYSINES	139.758	4.26245e-30	558.REACTOME_PKMTS_METHYLATE_HISTONE_LYSINES	8.38462e-29
559.REACTOME_HDMS_DEMETHYLATE_HISTONES	158.351	4.15966e-34	559.REACTOME_HDMS_DEMETHYLATE_HISTONES	4.04007e-32
560.REACTOME_HATS_ACETYLATE_HISTONES	154.789	2.44131e-33	560.REACTOME_HATS_ACETYLATE_HISTONES	1.40511e-31
561.REACTOME_RMTS_METHYLATE_HISTONE_ARGININES	159.629	2.20352e-34	561.REACTOME_RMTS_METHYLATE_HISTONE_ARGININES	3.91323e-32
562.REACTOME_PROCESSING_AND_ACTIVATION_OF_SUMO	36.0019	7.48149e-08	562.REACTOME_PROCESSING_AND_ACTIVATION_OF_SUMO	9.35336e-08
563.REACTOME_GLYCOGEN_STORAGE_DISEASES	109.706	1.26952e-23	563.REACTOME_GLYCOGEN_STORAGE_DISEASES	6.87398e-23
564.REACTOME_SUMOYLATION_OF_TRANSCRIPTION_FACTORS	23.8365	2.7022e-05	564.REACTOME_SUMOYLATION_OF_TRANSCRIPTION_FACTORS	3.01885e-05
565.REACTOME_SUMOYLATION_OF_UBIQUITINYLATION_PROTEINS	32.2022	4.74431e-07	565.REACTOME_SUMOYLATION_OF_UBIQUITINYLATION_PROTEINS	5.69757e-07
566.REACTOME_WNT_LIGAND_BIOGENESIS_AND_TRAFFICKING	83.7456	4.82387e-18	566.REACTOME_WNT_LIGAND_BIOGENESIS_AND_TRAFFICKING	1.24523e-17
567.REACTOME_CHROMATIN_MODIFYING_ENZYMES	118.451	1.66386e-25	567.REACTOME_CHROMATIN_MODIFYING_ENZYMES	1.32597e-24
568.REACTOME_IRF3_MEDIATED_INDUCTION_OF_TYPE_I_IFN	89.2113	3.23552e-19	568.REACTOME_IRF3_MEDIATED_INDUCTION_OF_TYPE_I_IFN	9.15848e-19
569.REACTOME_TRP_CHANNELS	14.1843	0.00266473	569.REACTOME_TRP_CHANNELS	0.00279607
570.REACTOME_DEFECTS_IN_COBALAMIN_B12_METABOLISM	63.971	8.32621e-14	570.REACTOME_DEFECTS_IN_COBALAMIN_B12_METABOLISM	1.52402e-13
571.REACTOME_DEFECTS_IN_VITAMIN_AND_COFACTOR_METABOLISM	60.016	5.83204e-13	571.REACTOME_DEFECTS_IN_VITAMIN_AND_COFACTOR_METABOLISM	1.00033e-12
572.REACTOME_DETOXIFICATION_OF_REACTIVE_OXYGEN_SPECIES	146.73	1.3369e-31	572.REACTOME_DETOXIFICATION_OF_REACTIVE_OXYGEN_SPECIES	3.29768e-30
573.REACTOME_NUCLEAR_PORE_COMPLEX_NPC_DISASSEMBLY	45.8266	6.17393e-10	573.REACTOME_NUCLEAR_PORE_COMPLEX_NPC_DISASSEMBLY	8.61247e-10
574.REACTOME_LOSS_OF_FUNCTION_OF_SMAD2_3_IN_CANCER	87.2903	8.36495e-19	574.REACTOME_LOSS_OF_FUNCTION_OF_SMAD2_3_IN_CANCER	2.28858e-18
575.REACTOME_SIGNALING_BY_TGF_BETA_RECEPTOR_COMPLEX_IN_CANCER	120.677	5.51546e-26	575.REACTOME_SIGNALING_BY_TGF_BETA_RECEPTOR_COMPLEX_IN_CANCER	4.81518e-25
576.REACTOME_GLYCOGEN_SYNTHESIS	95.4713	1.46229e-20	576.REACTOME_GLYCOGEN_SYNTHESIS	4.784e-20
577.REACTOME_DEFECTS_IN_BIOTIN_BTN_METABOLISM	34.1531	1.83906e-07	577.REACTOME_DEFECTS_IN_BIOTIN_BTN_METABOLISM	2.25564e-07
578.REACTOME_REGULATION_BY_C_FLIP	30.7332	9.67406e-07	578.REACTOME_REGULATION_BY_C_FLIP	1.14672e-06
579.REACTOME_REGULATION_OF_HSF1_MEDIATED_HEAT_SHOCK_RESPONSE	87.0164	9.57785e-19	579.REACTOME_REGULATION_OF_HSF1_MEDIATED_HEAT_SHOCK_RESPONSE	2.61122e-18
580.REACTOME_HSP90_CHAPERONE_CYCLE_FOR_STEROID_HORMONE_RECEPTORS_SHR_	134.852	4.86865e-29	580.REACTOME_HSP90_CHAPERONE_CYCLE_FOR_STEROID_HORMONE_RECEPTORS_SHR_	8.13535e-28
581.REACTOME_HSF1_ACTIVATION	135.404	3.70064e-29	581.REACTOME_HSF1_ACTIVATION	6.38978e-28
582.REACTOME_CELLULAR_RESPONSE_TO_HEAT_STRESS	91.627	9.79633e-20	582.REACTOME_CELLULAR_RESPONSE_TO_HEAT_STRESS	2.89971e-19
583.REACTOME_ATTENUATION_PHASE	127.004	2.391e-27	583.REACTOME_ATTENUATION_PHASE	2.6731e-26
584.REACTOME_HSF1_DEPENDENT_TRANSACTIVATION	116.582	4.20192e-25	584.REACTOME_HSF1_DEPENDENT_TRANSACTIVATION	3.20087e-24
585.REACTOME_NOTCH_HLH_TRANSCRIPTION_PATHWAY	20.979	0.000106341	585.REACTOME_NOTCH_HLH_TRANSCRIPTION_PATHWAY	0.000116376
586.REACTOME_METABOLISM_OF_POLYAMINES	104.887	1.38154e-22	586.REACTOME_METABOLISM_OF_POLYAMINES	6.06474e-22
587.REACTOME_APOPTOTIC_CLEAVAGE_OF_CELL_ADHESION_PROTEINS	41.7029	4.63896e-09	587.REACTOME_APOPTOTIC_CLEAVAGE_OF_CELL_ADHESION_PROTEINS	6.13527e-09
588.REACTOME_AMINO_ACID_TRANSPORT_ACROSS_THE_PLASMA_MEMBRANE	65.4481	4.02261e-14	588.REACTOME_AMINO_ACID_TRANSPORT_ACROSS_THE_PLASMA_MEMBRANE	7.52243e-14
589.REACTOME_INTEGRIN_SIGNALING	76.1491	2.05493e-16	589.REACTOME_INTEGRIN_SIGNALING	4.56848e-16
590.REACTOME_GRB2_SOS_PROVIDES_LINKAGE_TO_MAPK_SIGNALING_FOR_INTEGRINS_	106.931	5.02056e-23	590.REACTOME_GRB2_SOS_PROVIDES_LINKAGE_TO_MAPK_SIGNALING_FOR_INTEGRINS_	2.40801e-22
591.REACTOME_DISEASES_ASSOCIATED_WITH_GLYCOSAMINOGLYCAN_METABOLISM	106.612	5.88021e-23	591.REACTOME_DISEASES_ASSOCIATED_WITH_GLYCOSAMINOGLYCAN_METABOLISM	2.78593e-22
592.REACTOME_DEFECTIVE_B4GALT7_CAUSES_EDS_PROGEROID_TYPE	102.552	4.39199e-22	592.REACTOME_DEFECTIVE_B4GALT7_CAUSES_EDS_PROGEROID_TYPE	1.7636e-21
593.REACTOME_DEFECTIVE_CHST3_CAUSES_SEDCJD	105.119	1.23162e-22	593.REACTOME_DEFECTIVE_CHST3_CAUSES_SEDCJD	5.46841e-22
594.REACTOME_DEFECTIVE_CHST14_CAUSES_EDS_MUSCULOCONTRACTURAL_TYPE	101.832	6.27394e-22	594.REACTOME_DEFECTIVE_CHST14_CAUSES_EDS_MUSCULOCONTRACTURAL_TYPE	2.48717e-21
595.REACTOME_DEFECTIVE_CHSY1_CAUSES_TPBS	103.3	3.03211e-22	595.REACTOME_DEFECTIVE_CHSY1_CAUSES_TPBS	1.24984e-21
596.REACTOME_DEFECTIVE_CHST6_CAUSES_MCDC1	59.63	7.05182e-13	596.REACTOME_DEFECTIVE_CHST6_CAUSES_MCDC1	1.19765e-12
597.REACTOME_DEFECTIVE_EXT2_CAUSES_EXOSTOSES_2	69.6731	5.01477e-15	597.REACTOME_DEFECTIVE_EXT2_CAUSES_EXOSTOSES_2	1.00684e-14
598.REACTOME_DEFECTIVE_ST3GAL3_CAUSES_MCT12_AND_EIEE15	76.1013	2.10402e-16	598.REACTOME_DEFECTIVE_ST3GAL3_CAUSES_MCT12_AND_EIEE15	4.66425e-16
599.REACTOME_DEFECTIVE_B4GALT1_CAUSES_B4GALT1_CDG_CDG_2D_	67.869	1.22035e-14	599.REACTOME_DEFECTIVE_B4GALT1_CAUSES_B4GALT1_CDG_CDG_2D_	2.36756e-14
600.REACTOME_TRANSCRIPTIONAL_REGULATION_BY_TP53	55.4916	5.39302e-12	600.REACTOME_TRANSCRIPTIONAL_REGULATION_BY_TP53	8.49975e-12
601.REACTOME_P130CAS_LINKAGE_TO_MAPK_SIGNALING_FOR_INTEGRINS	71.6286	1.91194e-15	601.REACTOME_P130CAS_LINKAGE_TO_MAPK_SIGNALING_FOR_INTEGRINS	3.98279e-15
602.REACTOME_SIGNALING_BY_GPCR	17.1394	0.00066158	602.REACTOME_SIGNALING_BY_GPCR	0.000707568
603.REACTOME_CLASS_A_1_RHODOPSIN_LIKE_RECEPTORS_	49.5546	9.9392e-11	603.REACTOME_CLASS_A_1_RHODOPSIN_LIKE_RECEPTORS_	1.4585e-10
604.REACTOME_CLASS_B_2_SECRETIN_FAMILY_RECEPTORS_	83.1308	6.53618e-18	604.REACTOME_CLASS_B_2_SECRETIN_FAMILY_RECEPTORS_	1.67059e-17
605.REACTOME_NETRIN_1_SIGNALING	21.9889	6.55793e-05	605.REACTOME_NETRIN_1_SIGNALING	7.23281e-05
606.REACTOME_NEPHRIN_FAMILY_INTERACTIONS	46.7683	3.89318e-10	606.REACTOME_NEPHRIN_FAMILY_INTERACTIONS	5.49501e-10
607.REACTOME_SEMAPHORIN_INTERACTIONS	101.649	6.87046e-22	607.REACTOME_SEMAPHORIN_INTERACTIONS	2.70982e-21
608.REACTOME_L1CAM_INTERACTIONS	59.8912	6.20141e-13	608.REACTOME_L1CAM_INTERACTIONS	1.05901e-12
609.REACTOME_NCAM_SIGNALING_FOR_NEURITE_OUT_GROWTH	109.251	1.59044e-23	609.REACTOME_NCAM_SIGNALING_FOR_NEURITE_OUT_GROWTH	8.40663e-23
610.REACTOME_PEPTIDE_LIGAND_BINDING_RECEPTORS	36.5746	5.66072e-08	610.REACTOME_PEPTIDE_LIGAND_BINDING_RECEPTORS	7.11712e-08
611.REACTOME_AMINE_LIGAND_BINDING_RECEPTORS	69.9063	4.47014e-15	611.REACTOME_AMINE_LIGAND_BINDING_RECEPTORS	8.99819e-15
612.REACTOME_HORMONE_LIGAND_BINDING_RECEPTORS	17.8037	0.000482824	612.REACTOME_HORMONE_LIGAND_BINDING_RECEPTORS	0.000518885
613.REACTOME_DSCAM_INTERACTIONS	16.6695	0.00082643	613.REACTOME_DSCAM_INTERACTIONS	0.000881449
614.REACTOME_SIGNALING_BY_ROBO_RECEPTORS	122.454	2.2854e-26	614.REACTOME_SIGNALING_BY_ROBO_RECEPTORS	2.15243e-25
615.REACTOME_DEACTIVATION_OF_THE_BETA_CATENIN_TRANSACTIVATING_COMPLEX	101.43	7.65698e-22	615.REACTOME_DEACTIVATION_OF_THE_BETA_CATENIN_TRANSACTIVATING_COMPLEX	2.95994e-21
616.REACTOME_NEGATIVE_REGULATION_OF_TCF_DEPENDENT_SIGNALING_BY_WNT_LIGAND_ANTAGONISTS	115.241	8.17066e-25	616.REACTOME_NEGATIVE_REGULATION_OF_TCF_DEPENDENT_SIGNALING_BY_WNT_LIGAND_ANTAGONISTS	5.82441e-24
618.REACTOME_DISEASES_OF_GLYCOSYLATION	114.321	1.28898e-24	618.REACTOME_DISEASES_OF_GLYCOSYLATION	8.68524e-24
619.REACTOME_MYOCLONIC_EPILEPSY_OF_LAFORA	127.014	2.37955e-27	619.REACTOME_MYOCLONIC_EPILEPSY_OF_LAFORA	2.6731e-26
620.REACTOME_CYTOSOLIC_TRNA_AMINOACYLATION	77.4127	1.10126e-16	620.REACTOME_CYTOSOLIC_TRNA_AMINOACYLATION	2.50876e-16
621.REACTOME_TRNA_AMINOACYLATION	59.4562	7.68081e-13	621.REACTOME_TRNA_AMINOACYLATION	1.30163e-12
622.REACTOME_MITOCHONDRIAL_TRNA_AMINOACYLATION	36.8608	4.92412e-08	622.REACTOME_MITOCHONDRIAL_TRNA_AMINOACYLATION	6.2111e-08
623.REACTOME_TACHYKININ_RECEPTORS_BIND_TACHYKININS	51.1614	4.51969e-11	623.REACTOME_TACHYKININ_RECEPTORS_BIND_TACHYKININS	6.7405e-11
624.REACTOME_CHEMOKINE_RECEPTORS_BIND_CHEMOKINES	35.3323	1.0364e-07	624.REACTOME_CHEMOKINE_RECEPTORS_BIND_CHEMOKINES	1.28846e-07
625.REACTOME_RECRUITMENT_OF_MITOTIC_CENTROSOME_PROTEINS_AND_COMPLEXES	66.7365	2.13222e-14	625.REACTOME_RECRUITMENT_OF_MITOTIC_CENTROSOME_PROTEINS_AND_COMPLEXES	4.04576e-14
626.REACTOME_RECRUITMENT_OF_NUMA_TO_MITOTIC_CENTROSOMES	72.6444	1.15844e-15	626.REACTOME_RECRUITMENT_OF_NUMA_TO_MITOTIC_CENTROSOMES	2.44262e-15
627.REACTOME_ENERGY_DEPENDENT_REGULATION_OF_MTOR_BY_LKB1_AMPK	38.5265	2.18652e-08	627.REACTOME_ENERGY_DEPENDENT_REGULATION_OF_MTOR_BY_LKB1_AMPK	2.79658e-08
628.REACTOME_ATF4_ACTIVATES_GENES_IN_RESPONSE_TO_ENDOPLASMIC_RETICULUM_STRESS	83.9896	4.27585e-18	628.REACTOME_ATF4_ACTIVATES_GENES_IN_RESPONSE_TO_ENDOPLASMIC_RETICULUM_STRESS	1.1056e-17
629.REACTOME_ATF6_ATF6_ALPHA_ACTIVATES_CHAPERONES	130.532	4.15432e-28	629.REACTOME_ATF6_ATF6_ALPHA_ACTIVATES_CHAPERONES	5.51779e-27
630.REACTOME_PERK_REGULATES_GENE_EXPRESSION	100.845	1.02258e-21	630.REACTOME_PERK_REGULATES_GENE_EXPRESSION	3.91402e-21
631.REACTOME_IRE1ALPHA_ACTIVATES_CHAPERONES	82.3633	9.55026e-18	631.REACTOME_IRE1ALPHA_ACTIVATES_CHAPERONES	2.40536e-17
632.REACTOME_UNFOLDED_PROTEIN_RESPONSE_UPR_	92.0879	7.79921e-20	632.REACTOME_UNFOLDED_PROTEIN_RESPONSE_UPR_	2.34883e-19
633.REACTOME_ATF6_ATF6_ALPHA_ACTIVATES_CHAPERONE_GENES	134.017	7.36585e-29	633.REACTOME_ATF6_ATF6_ALPHA_ACTIVATES_CHAPERONE_GENES	1.16227e-27
634.REACTOME_TRANSCRIPTIONAL_REGULATION_OF_WHITE_ADIPOCYTE_DIFFERENTIATION	62.3313	1.86655e-13	634.REACTOME_TRANSCRIPTIONAL_REGULATION_OF_WHITE_ADIPOCYTE_DIFFERENTIATION	3.31878e-13
635.REACTOME_REGULATION_OF_INSULIN_LIKE_GROWTH_FACTOR_IGF_TRANSPORT_AND_UPTAKE_BY_INSULIN_LIKE_GROWTH_FACTOR_BINDING_PROTEINS_IGFBPS_	24.4474	2.01441e-05	635.REACTOME_REGULATION_OF_INSULIN_LIKE_GROWTH_FACTOR_IGF_TRANSPORT_AND_UPTAKE_BY_INSULIN_LIKE_GROWTH_FACTOR_BINDING_PROTEINS_IGFBPS_	2.26512e-05
636.REACTOME_GLUCAGON_LIKE_PEPTIDE_1_GLP1_REGULATES_INSULIN_SECRETION	28.0821	3.49066e-06	636.REACTOME_GLUCAGON_LIKE_PEPTIDE_1_GLP1_REGULATES_INSULIN_SECRETION	4.05417e-06
637.REACTOME_OLFACTORY_SIGNALING_PATHWAY	19.3265	0.00023402	637.REACTOME_OLFACTORY_SIGNALING_PATHWAY	0.000254135
638.REACTOME_SYNTHESIS_SECRETION_AND_INACTIVATION_OF_GLUCAGON_LIKE_PEPTIDE_1_GLP_1_	9.39831	0.0244381	638.REACTOME_SYNTHESIS_SECRETION_AND_INACTIVATION_OF_GLUCAGON_LIKE_PEPTIDE_1_GLP_1_	0.0249847
639.REACTOME_TRANSPORT_OF_SMALL_MOLECULES	9.8723	0.0196834	639.REACTOME_TRANSPORT_OF_SMALL_MOLECULES	0.0201635
640.REACTOME_ABC_FAMILY_PROTEINS_MEDIATED_TRANSPORT	107.928	3.06391e-23	640.REACTOME_ABC_FAMILY_PROTEINS_MEDIATED_TRANSPORT	1.53591e-22
641.REACTOME_NUCLEAR_RECEPTOR_TRANSCRIPTION_PATHWAY	9.77691	0.0205609	641.REACTOME_NUCLEAR_RECEPTOR_TRANSCRIPTION_PATHWAY	0.0210485
642.REACTOME_BETA_CATENIN_INDEPENDENT_WNT_SIGNALING	94.9972	1.84894e-20	642.REACTOME_BETA_CATENIN_INDEPENDENT_WNT_SIGNALING	6.00309e-20
643.REACTOME_VASOPRESSIN_LIKE_RECEPTORS	93.7294	3.46224e-20	643.REACTOME_VASOPRESSIN_LIKE_RECEPTORS	1.09134e-19
644.REACTOME_COSTIMULATION_BY_THE_CD28_FAMILY	57.8058	1.72936e-12	644.REACTOME_COSTIMULATION_BY_THE_CD28_FAMILY	2.82887e-12
645.REACTOME_RECEPTOR_TYPE_TYROSINE_PROTEIN_PHOSPHATASES	92.7577	5.59956e-20	645.REACTOME_RECEPTOR_TYPE_TYROSINE_PROTEIN_PHOSPHATASES	1.71971e-19
646.REACTOME_CD28_CO_STIMULATION	52.8995	1.92612e-11	646.REACTOME_CD28_CO_STIMULATION	2.94316e-11
648.REACTOME_CD28_DEPENDENT_VAV1_PATHWAY	109.514	1.39637e-23	648.REACTOME_CD28_DEPENDENT_VAV1_PATHWAY	7.50849e-23
649.REACTOME_OREXIN_AND_NEUROPEPTIDES_FF_AND_QRFP_BIND_TO_THEIR_RESPECTIVE_RECEPTORS	67.36	1.5682e-14	649.REACTOME_OREXIN_AND_NEUROPEPTIDES_FF_AND_QRFP_BIND_TO_THEIR_RESPECTIVE_RECEPTORS	3.00862e-14
650.REACTOME_CTLA4_INHIBITORY_SIGNALING	42.1469	3.73429e-09	650.REACTOME_CTLA4_INHIBITORY_SIGNALING	4.95143e-09
651.REACTOME_ALPHA_OXIDATION_OF_PHYTANATE	43.1092	2.33308e-09	651.REACTOME_ALPHA_OXIDATION_OF_PHYTANATE	3.12823e-09
652.REACTOME_GLYOXYLATE_METABOLISM_AND_GLYCINE_DEGRADATION	46.6171	4.19249e-10	652.REACTOME_GLYOXYLATE_METABOLISM_AND_GLYCINE_DEGRADATION	5.90673e-10
653.REACTOME_BETA_OXIDATION_OF_PRISTANOYL_COA	17.4677	0.000566245	653.REACTOME_BETA_OXIDATION_OF_PRISTANOYL_COA	0.000606858
654.REACTOME_SUMOYLATION_OF_TRANSCRIPTION_COFACTORS	70.3311	3.62542e-15	654.REACTOME_SUMOYLATION_OF_TRANSCRIPTION_COFACTORS	7.39356e-15
655.REACTOME_PD_1_SIGNALING	51.2684	4.28847e-11	655.REACTOME_PD_1_SIGNALING	6.41413e-11
656.REACTOME_COOPERATION_OF_PREFOLDIN_AND_TRIC_CCT_IN_ACTIN_AND_TUBULIN_FOLDING	146.963	1.19063e-31	656.REACTOME_COOPERATION_OF_PREFOLDIN_AND_TRIC_CCT_IN_ACTIN_AND_TUBULIN_FOLDING	2.98425e-30
657.REACTOME_FORMATION_OF_TUBULIN_FOLDING_INTERMEDIATES_BY_CCT_TRIC	141.153	2.13194e-30	657.REACTOME_FORMATION_OF_TUBULIN_FOLDING_INTERMEDIATES_BY_CCT_TRIC	4.41738e-29
658.REACTOME_POST_CHAPERONIN_TUBULIN_FOLDING_PATHWAY	111.994	4.0844e-24	658.REACTOME_POST_CHAPERONIN_TUBULIN_FOLDING_PATHWAY	2.42258e-23
659.REACTOME_BETA_OXIDATION_OF_VERY_LONG_CHAIN_FATTY_ACIDS	21.9843	6.57249e-05	659.REACTOME_BETA_OXIDATION_OF_VERY_LONG_CHAIN_FATTY_ACIDS	7.24373e-05
660.REACTOME_FOLDING_OF_ACTIN_BY_CCT_TRIC	148.518	5.50228e-32	660.REACTOME_FOLDING_OF_ACTIN_BY_CCT_TRIC	1.61331e-30
661.REACTOME_ASSOCIATION_OF_TRIC_CCT_WITH_TARGET_PROTEINS_DURING_BIOSYNTHESIS	71.7696	1.78344e-15	661.REACTOME_ASSOCIATION_OF_TRIC_CCT_WITH_TARGET_PROTEINS_DURING_BIOSYNTHESIS	3.7201e-15
662.REACTOME_STRIATED_MUSCLE_CONTRACTION	59.3405	8.13074e-13	662.REACTOME_STRIATED_MUSCLE_CONTRACTION	1.3719e-12
663.REACTOME_MUSCARINIC_ACETYLCHOLINE_RECEPTORS	82.9942	6.99281e-18	663.REACTOME_MUSCARINIC_ACETYLCHOLINE_RECEPTORS	1.78145e-17
664.REACTOME_DOPAMINE_RECEPTORS	84.8469	2.79906e-18	664.REACTOME_DOPAMINE_RECEPTORS	7.32279e-18
665.REACTOME_SEROTONIN_RECEPTORS	38.0287	2.78724e-08	665.REACTOME_SEROTONIN_RECEPTORS	3.5387e-08
666.REACTOME_ADRENOCEPTORS	111.329	5.68056e-24	666.REACTOME_ADRENOCEPTORS	3.33117e-23
667.REACTOME_DISEASES_ASSOCIATED_WITH_O_GLYCOSYLATION_OF_PROTEINS	89.8503	2.35889e-19	667.REACTOME_DISEASES_ASSOCIATED_WITH_O_GLYCOSYLATION_OF_PROTEINS	6.83902e-19
668.REACTOME_PEROXISOMAL_LIPID_METABOLISM	14.9917	0.00182376	668.REACTOME_PEROXISOMAL_LIPID_METABOLISM	0.00192797
669.REACTOME_SIGNAL_REGULATORY_PROTEIN_FAMILY_INTERACTIONS	107.307	4.16704e-23	669.REACTOME_SIGNAL_REGULATORY_PROTEIN_FAMILY_INTERACTIONS	2.02362e-22
670.REACTOME_PROTEIN_FOLDING	118.698	1.47138e-25	670.REACTOME_PROTEIN_FOLDING	1.17862e-24
671.REACTOME_EICOSANOID_LIGAND_BINDING_RECEPTORS	97.492	5.379e-21	671.REACTOME_EICOSANOID_LIGAND_BINDING_RECEPTORS	1.90409e-20
672.REACTOME_LEUKOTRIENE_RECEPTORS	15.025	0.00179543	672.REACTOME_LEUKOTRIENE_RECEPTORS	0.00189931
673.REACTOME_PROSTANOID_LIGAND_RECEPTORS	80.8792	1.98809e-17	673.REACTOME_PROSTANOID_LIGAND_RECEPTORS	4.85768e-17
674.REACTOME_NITRIC_OXIDE_STIMULATES_GUANYLATE_CYCLASE	114.318	1.29105e-24	674.REACTOME_NITRIC_OXIDE_STIMULATES_GUANYLATE_CYCLASE	8.68524e-24
675.REACTOME_ADP_SIGNALLING_THROUGH_P2Y_PURINOCEPTOR_12	62.2871	1.90755e-13	675.REACTOME_ADP_SIGNALLING_THROUGH_P2Y_PURINOCEPTOR_12	3.38393e-13
676.REACTOME_G_BETA_GAMMA_SIGNALLING_THROUGH_PI3KGAMMA	81.9315	1.18217e-17	676.REACTOME_G_BETA_GAMMA_SIGNALLING_THROUGH_PI3KGAMMA	2.95829e-17
677.REACTOME_RAP1_SIGNALLING	15.701	0.00130577	677.REACTOME_RAP1_SIGNALLING	0.00138889
678.REACTOME_SIGNAL_AMPLIFICATION	94.2759	2.64198e-20	678.REACTOME_SIGNAL_AMPLIFICATION	8.44781e-20
679.REACTOME_PROSTACYCLIN_SIGNALLING_THROUGH_PROSTACYCLIN_RECEPTOR	64.267	7.19674e-14	679.REACTOME_PROSTACYCLIN_SIGNALLING_THROUGH_PROSTACYCLIN_RECEPTOR	1.32039e-13
680.REACTOME_EPHB_MEDIATED_FORWARD_SIGNALING	109.856	1.17837e-23	680.REACTOME_EPHB_MEDIATED_FORWARD_SIGNALING	6.42523e-23
681.REACTOME_EPHA_MEDIATED_GROWTH_CONE_COLLAPSE	44.475	1.19626e-09	681.REACTOME_EPHA_MEDIATED_GROWTH_CONE_COLLAPSE	1.63213e-09
682.REACTOME_EPHRIN_SIGNALING	37.4093	3.76944e-08	682.REACTOME_EPHRIN_SIGNALING	4.76237e-08
683.REACTOME_EPH_EPHRIN_MEDIATED_REPULSION_OF_CELLS	61.9872	2.211e-13	683.REACTOME_EPH_EPHRIN_MEDIATED_REPULSION_OF_CELLS	3.89557e-13
684.REACTOME_MUSCLE_CONTRACTION	68.6173	8.43908e-15	684.REACTOME_MUSCLE_CONTRACTION	1.65794e-14
685.REACTOME_G_PROTEIN_BETA_GAMMA_SIGNALLING	96.5459	8.59138e-21	685.REACTOME_G_PROTEIN_BETA_GAMMA_SIGNALLING	2.90871e-20
686.REACTOME_TRAFFICKING_OF_AMPA_RECEPTORS	11.9182	0.00766852	686.REACTOME_TRAFFICKING_OF_AMPA_RECEPTORS	0.00794458
687.REACTOME_SEMA3A_PAK_DEPENDENT_AXON_REPULSION	119.086	1.21391e-25	687.REACTOME_SEMA3A_PAK_DEPENDENT_AXON_REPULSION	9.98101e-25
688.REACTOME_SEMA3A_PLEXIN_REPULSION_SIGNALING_BY_INHIBITING_INTEGRIN_ADHESION	75.966	2.24933e-16	688.REACTOME_SEMA3A_PLEXIN_REPULSION_SIGNALING_BY_INHIBITING_INTEGRIN_ADHESION	4.96513e-16
689.REACTOME_CRMPS_IN_SEMA3A_SIGNALING	44.5776	1.1377e-09	689.REACTOME_CRMPS_IN_SEMA3A_SIGNALING	1.55359e-09
690.REACTOME_ACETYLCHOLINE_REGULATES_INSULIN_SECRETION	93.5928	3.70439e-20	690.REACTOME_ACETYLCHOLINE_REGULATES_INSULIN_SECRETION	1.15827e-19
691.REACTOME_ADRENALINE_NORADRENALINE_INHIBITS_INSULIN_SECRETION	46.2424	5.03668e-10	691.REACTOME_ADRENALINE_NORADRENALINE_INHIBITS_INSULIN_SECRETION	7.04501e-10
692.REACTOME_REGULATION_OF_LIPID_METABOLISM_BY_PPARALPHA	59.8005	6.48435e-13	692.REACTOME_REGULATION_OF_LIPID_METABOLISM_BY_PPARALPHA	1.1049e-12
693.REACTOME_CIRCADIAN_CLOCK	57.2114	2.31628e-12	693.REACTOME_CIRCADIAN_CLOCK	3.76516e-12
694.REACTOME_FREE_FATTY_ACIDS_REGULATE_INSULIN_SECRETION	94.1147	2.86124e-20	694.REACTOME_FREE_FATTY_ACIDS_REGULATE_INSULIN_SECRETION	9.09278e-20
696.REACTOME_SYNTHESIS_SECRETION_AND_INACTIVATION_OF_GLUCOSE_DEPENDENT_INSULINOTROPIC_POLYPEPTIDE_GIP_	25.414	1.26495e-05	696.REACTOME_SYNTHESIS_SECRETION_AND_INACTIVATION_OF_GLUCOSE_DEPENDENT_INSULINOTROPIC_POLYPEPTIDE_GIP_	1.43379e-05
697.REACTOME_SEMA4D_IN_SEMAPHORIN_SIGNALING	109.501	1.40541e-23	697.REACTOME_SEMA4D_IN_SEMAPHORIN_SIGNALING	7.53104e-23
699.REACTOME_SUMOYLATION_OF_SUMOYLATION_PROTEINS	29.0567	2.17887e-06	699.REACTOME_SUMOYLATION_OF_SUMOYLATION_PROTEINS	2.55352e-06
700.REACTOME_CA2_PATHWAY	31.9764	5.29363e-07	700.REACTOME_CA2_PATHWAY	6.33768e-07
701.REACTOME_PCP_CE_PATHWAY	101.535	7.26938e-22	701.REACTOME_PCP_CE_PATHWAY	2.83123e-21
702.REACTOME_SUMOYLATION_OF_INTRACELLULAR_RECEPTORS	18.0958	0.00042029	702.REACTOME_SUMOYLATION_OF_INTRACELLULAR_RECEPTORS	0.00045262
703.REACTOME_G_ALPHA_Q_SIGNALLING_EVENTS	32.0541	5.09783e-07	703.REACTOME_G_ALPHA_Q_SIGNALLING_EVENTS	6.10796e-07
704.REACTOME_G_ALPHA_12_13_SIGNALLING_EVENTS	53.3708	1.52825e-11	704.REACTOME_G_ALPHA_12_13_SIGNALLING_EVENTS	2.35372e-11
705.REACTOME_SEMA4D_MEDIATED_INHIBITION_OF_CELL_ATTACHMENT_AND_MIGRATION	94.1209	2.85253e-20	705.REACTOME_SEMA4D_MEDIATED_INHIBITION_OF_CELL_ATTACHMENT_AND_MIGRATION	9.08368e-20
706.REACTOME_SEMA4D_INDUCED_CELL_MIGRATION_AND_GROWTH_CONE_COLLAPSE	106.764	5.45198e-23	706.REACTOME_SEMA4D_INDUCED_CELL_MIGRATION_AND_GROWTH_CONE_COLLAPSE	2.60689e-22
707.REACTOME_OTHER_SEMAPHORIN_INTERACTIONS	27.8963	3.81876e-06	707.REACTOME_OTHER_SEMAPHORIN_INTERACTIONS	4.43193e-06
709.REACTOME_P2Y_RECEPTORS	20.5061	0.000133308	709.REACTOME_P2Y_RECEPTORS	0.00014558
710.REACTOME_NUCLEOTIDE_LIKE_PURINERGIC_RECEPTORS	41.1575	6.05508e-09	710.REACTOME_NUCLEOTIDE_LIKE_PURINERGIC_RECEPTORS	7.9473e-09
711.REACTOME_PLATELET_HOMEOSTASIS	11.3681	0.00989301	711.REACTOME_PLATELET_HOMEOSTASIS	0.0102015
712.REACTOME_REDUCTION_OF_CYTOSOLIC_CA_LEVELS	31.1004	8.09667e-07	712.REACTOME_REDUCTION_OF_CYTOSOLIC_CA_LEVELS	9.61944e-07
713.REACTOME_PLATELET_CALCIUM_HOMEOSTASIS	23.5288	3.13279e-05	713.REACTOME_PLATELET_CALCIUM_HOMEOSTASIS	3.48986e-05
714.REACTOME_CGMP_EFFECTS	124.286	9.20808e-27	714.REACTOME_CGMP_EFFECTS	9.41405e-26
715.REACTOME_G_ALPHA_S_SIGNALLING_EVENTS	14.4053	0.00240225	715.REACTOME_G_ALPHA_S_SIGNALLING_EVENTS	0.00252748
716.REACTOME_ADP_SIGNALLING_THROUGH_P2Y_PURINOCEPTOR_1	86.3316	1.34373e-18	716.REACTOME_ADP_SIGNALLING_THROUGH_P2Y_PURINOCEPTOR_1	3.6379e-18
717.REACTOME_G_ALPHA_I_SIGNALLING_EVENTS	27.2403	5.24234e-06	717.REACTOME_G_ALPHA_I_SIGNALLING_EVENTS	6.06146e-06
718.REACTOME_G_ALPHA_Z_SIGNALLING_EVENTS	43.7364	1.71687e-09	718.REACTOME_G_ALPHA_Z_SIGNALLING_EVENTS	2.318e-09
719.REACTOME_DCC_MEDIATED_ATTRACTIVE_SIGNALING	67.852	1.23058e-14	719.REACTOME_DCC_MEDIATED_ATTRACTIVE_SIGNALING	2.38444e-14
720.REACTOME_NETRIN_MEDIATED_REPULSION_SIGNALS	39.6537	1.26169e-08	720.REACTOME_NETRIN_MEDIATED_REPULSION_SIGNALS	1.63525e-08
721.REACTOME_CASPASE_ACTIVATION_VIA_DEPENDENCE_RECEPTORS_IN_THE_ABSENCE_OF_LIGAND	23.9969	2.5017e-05	721.REACTOME_CASPASE_ACTIVATION_VIA_DEPENDENCE_RECEPTORS_IN_THE_ABSENCE_OF_LIGAND	2.80696e-05
722.REACTOME_ROLE_OF_SECOND_MESSENGERS_IN_NETRIN_1_SIGNALING	48.1676	1.96161e-10	722.REACTOME_ROLE_OF_SECOND_MESSENGERS_IN_NETRIN_1_SIGNALING	2.81993e-10
723.REACTOME_ADHERENS_JUNCTIONS_INTERACTIONS	26.7657	6.59233e-06	723.REACTOME_ADHERENS_JUNCTIONS_INTERACTIONS	7.57728e-06
724.REACTOME_NCAM1_INTERACTIONS	114.102	1.43712e-24	724.REACTOME_NCAM1_INTERACTIONS	9.54394e-24
725.REACTOME_LYSOSPHINGOLIPID_AND_LPA_RECEPTORS	107.656	3.50467e-23	725.REACTOME_LYSOSPHINGOLIPID_AND_LPA_RECEPTORS	1.74002e-22
726.REACTOME_OPSINS	20.7993	0.000115876	726.REACTOME_OPSINS	0.000126632
727.REACTOME_CALCITONIN_LIKE_LIGAND_RECEPTORS	57.1901	2.34058e-12	727.REACTOME_CALCITONIN_LIKE_LIGAND_RECEPTORS	3.80068e-12
728.REACTOME_TIGHT_JUNCTION_INTERACTIONS	67.7539	1.29154e-14	728.REACTOME_TIGHT_JUNCTION_INTERACTIONS	2.49013e-14
729.REACTOME_GLUCAGON_TYPE_LIGAND_RECEPTORS	19.3787	0.000228274	729.REACTOME_GLUCAGON_TYPE_LIGAND_RECEPTORS	0.000248069
730.REACTOME_CLASS_C_3_METABOTROPIC_GLUTAMATE_PHEROMONE_RECEPTORS_	26.8649	6.28413e-06	730.REACTOME_CLASS_C_3_METABOTROPIC_GLUTAMATE_PHEROMONE_RECEPTORS_	7.24446e-06
731.REACTOME_NECTIN_NECL_TRANS_HETERODIMERIZATION	50.4233	6.49141e-11	731.REACTOME_NECTIN_NECL_TRANS_HETERODIMERIZATION	9.61645e-11
732.REACTOME_CELL_CELL_JUNCTION_ORGANIZATION	14.5642	0.0022296	732.REACTOME_CELL_CELL_JUNCTION_ORGANIZATION	0.00234902
734.REACTOME_REGULATION_OF_INSULIN_SECRETION	33.7226	2.26718e-07	734.REACTOME_REGULATION_OF_INSULIN_SECRETION	2.75464e-07
735.REACTOME_TRANSPORT_OF_BILE_SALTS_AND_ORGANIC_ACIDS_METAL_IONS_AND_AMINE_COMPOUNDS	109.672	1.29098e-23	735.REACTOME_TRANSPORT_OF_BILE_SALTS_AND_ORGANIC_ACIDS_METAL_IONS_AND_AMINE_COMPOUNDS	6.96592e-23
736.REACTOME_BICARBONATE_TRANSPORTERS	118.162	1.91988e-25	736.REACTOME_BICARBONATE_TRANSPORTERS	1.51447e-24
737.REACTOME_TRANSPORT_OF_INORGANIC_CATIONS_ANIONS_AND_AMINO_ACIDS_OLIGOPEPTIDES	135.37	3.76451e-29	737.REACTOME_TRANSPORT_OF_INORGANIC_CATIONS_ANIONS_AND_AMINO_ACIDS_OLIGOPEPTIDES	6.42863e-28
738.REACTOME_TRANSPORT_OF_VITAMINS_NUCLEOSIDES_AND_RELATED_MOLECULES	79.7086	3.54445e-17	738.REACTOME_TRANSPORT_OF_VITAMINS_NUCLEOSIDES_AND_RELATED_MOLECULES	8.44798e-17
739.REACTOME_SLC_MEDIATED_TRANSMEMBRANE_TRANSPORT	148.788	4.81002e-32	739.REACTOME_SLC_MEDIATED_TRANSMEMBRANE_TRANSPORT	1.46564e-30
740.REACTOME_METAL_ION_SLC_TRANSPORTERS	28.8248	2.43748e-06	740.REACTOME_METAL_ION_SLC_TRANSPORTERS	2.85015e-06
741.REACTOME_SODIUM_CALCIUM_EXCHANGERS	41.5788	4.92881e-09	741.REACTOME_SODIUM_CALCIUM_EXCHANGERS	6.50754e-09
742.REACTOME_SODIUM_PROTON_EXCHANGERS	96.9447	7.05243e-21	742.REACTOME_SODIUM_PROTON_EXCHANGERS	2.44631e-20
743.REACTOME_ARACHIDONATE_PRODUCTION_FROM_DAG	48.1409	1.9874e-10	743.REACTOME_ARACHIDONATE_PRODUCTION_FROM_DAG	2.85437e-10
744.REACTOME_CATION_COUPLED_CHLORIDE_COTRANSPORTERS	24.7557	1.7367e-05	744.REACTOME_CATION_COUPLED_CHLORIDE_COTRANSPORTERS	1.9571e-05
745.REACTOME_SMALL_INTERFERING_RNA_SIRNA_BIOGENESIS	31.2618	7.48703e-07	745.REACTOME_SMALL_INTERFERING_RNA_SIRNA_BIOGENESIS	8.91559e-07
746.REACTOME_SIRT1_NEGATIVELY_REGULATES_RRNA_EXPRESSION	156.129	1.25471e-33	746.REACTOME_SIRT1_NEGATIVELY_REGULATES_RRNA_EXPRESSION	7.79927e-32
747.REACTOME_ERCC6_CSB_AND_EHMT2_G9A_POSITIVELY_REGULATE_RRNA_EXPRESSION	157.375	6.75573e-34	747.REACTOME_ERCC6_CSB_AND_EHMT2_G9A_POSITIVELY_REGULATE_RRNA_EXPRESSION	5.52548e-32
748.REACTOME_MULTIFUNCTIONAL_ANION_EXCHANGERS	64.6902	5.84287e-14	748.REACTOME_MULTIFUNCTIONAL_ANION_EXCHANGERS	1.07708e-13
749.REACTOME_SODIUM_COUPLED_PHOSPHATE_COTRANSPORTERS	34.0292	1.9533e-07	749.REACTOME_SODIUM_COUPLED_PHOSPHATE_COTRANSPORTERS	2.3901e-07
750.REACTOME_SPHINGOLIPID_METABOLISM	28.4848	2.87316e-06	750.REACTOME_SPHINGOLIPID_METABOLISM	3.34951e-06
751.REACTOME_ACTIVATION_OF_RAC1	51.1842	4.46931e-11	751.REACTOME_ACTIVATION_OF_RAC1	6.67819e-11
752.REACTOME_REGULATION_OF_COMMISSURAL_AXON_PATHFINDING_BY_SLIT_AND_ROBO	81.6217	1.37768e-17	752.REACTOME_REGULATION_OF_COMMISSURAL_AXON_PATHFINDING_BY_SLIT_AND_ROBO	3.42545e-17
753.REACTOME_INACTIVATION_OF_CDC42_AND_RAC1	60.1758	5.39122e-13	753.REACTOME_INACTIVATION_OF_CDC42_AND_RAC1	9.2882e-13
754.REACTOME_ORGANIC_ANION_TRANSPORTERS	104.614	1.58192e-22	754.REACTOME_ORGANIC_ANION_TRANSPORTERS	6.84763e-22
755.REACTOME_ROLE_OF_ABL_IN_ROBO_SLIT_SIGNALING	67.4154	1.52604e-14	755.REACTOME_ROLE_OF_ABL_IN_ROBO_SLIT_SIGNALING	2.93135e-14
756.REACTOME_THROMBOXANE_SIGNALLING_THROUGH_TP_RECEPTOR	89.3616	3.00385e-19	756.REACTOME_THROMBOXANE_SIGNALLING_THROUGH_TP_RECEPTOR	8.54943e-19
757.REACTOME_DEADENYLATION_DEPENDENT_MRNA_DECAY	58.5388	1.20604e-12	757.REACTOME_DEADENYLATION_DEPENDENT_MRNA_DECAY	2.00234e-12
758.REACTOME_DEADENYLATION_OF_MRNA	88.4957	4.60924e-19	758.REACTOME_DEADENYLATION_OF_MRNA	1.29292e-18
759.REACTOME_MRNA_DECAY_BY_3_TO_5_EXORIBONUCLEASE	23.1243	3.80443e-05	759.REACTOME_MRNA_DECAY_BY_3_TO_5_EXORIBONUCLEASE	4.22896e-05
760.REACTOME_MRNA_DECAY_BY_5_TO_3_EXORIBONUCLEASE	32.9346	3.32467e-07	760.REACTOME_MRNA_DECAY_BY_5_TO_3_EXORIBONUCLEASE	4.0144e-07
761.REACTOME_GP1B_IX_V_ACTIVATION_SIGNALLING	60.023	5.81196e-13	761.REACTOME_GP1B_IX_V_ACTIVATION_SIGNALLING	9.97987e-13
762.REACTOME_VASOPRESSIN_REGULATES_RENAL_WATER_HOMEOSTASIS_VIA_AQUAPORINS	58.2012	1.42381e-12	762.REACTOME_VASOPRESSIN_REGULATES_RENAL_WATER_HOMEOSTASIS_VIA_AQUAPORINS	2.35634e-12
763.REACTOME_PASSIVE_TRANSPORT_BY_AQUAPORINS	58.8022	1.05952e-12	763.REACTOME_PASSIVE_TRANSPORT_BY_AQUAPORINS	1.77042e-12
764.REACTOME_PLATELET_SENSITIZATION_BY_LDL	76.3662	1.84608e-16	764.REACTOME_PLATELET_SENSITIZATION_BY_LDL	4.12186e-16
765.REACTOME_LYSOSOME_VESICLE_BIOGENESIS	117.173	3.13556e-25	765.REACTOME_LYSOSOME_VESICLE_BIOGENESIS	2.44858e-24
766.REACTOME_GOLGI_ASSOCIATED_VESICLE_BIOGENESIS	112.097	3.88247e-24	766.REACTOME_GOLGI_ASSOCIATED_VESICLE_BIOGENESIS	2.31163e-23
767.REACTOME_SODIUM_COUPLED_SULPHATE_DI_AND_TRI_CARBOXYLATE_TRANSPORTERS	82.3681	9.52773e-18	767.REACTOME_SODIUM_COUPLED_SULPHATE_DI_AND_TRI_CARBOXYLATE_TRANSPORTERS	2.40359e-17
768.REACTOME_PROTON_COUPLED_MONOCARBOXYLATE_TRANSPORT	25.6618	1.12258e-05	768.REACTOME_PROTON_COUPLED_MONOCARBOXYLATE_TRANSPORT	1.27707e-05
769.REACTOME_FATTY_ACIDS_BOUND_TO_GPR40_FFAR1_REGULATE_INSULIN_SECRETION	110.319	9.36988e-24	769.REACTOME_FATTY_ACIDS_BOUND_TO_GPR40_FFAR1_REGULATE_INSULIN_SECRETION	5.2377e-23
770.REACTOME_ZINC_TRANSPORTERS	45.5399	7.10408e-10	770.REACTOME_ZINC_TRANSPORTERS	9.82184e-10
771.REACTOME_ZINC_EFFLUX_AND_COMPARTMENTALIZATION_BY_THE_SLC30_FAMILY	58.4798	1.24156e-12	771.REACTOME_ZINC_EFFLUX_AND_COMPARTMENTALIZATION_BY_THE_SLC30_FAMILY	2.05692e-12
772.REACTOME_RECYCLING_PATHWAY_OF_L1	145.979	1.9409e-31	772.REACTOME_RECYCLING_PATHWAY_OF_L1	4.50173e-30
773.REACTOME_UNBLOCKING_OF_NMDA_RECEPTORS_GLUTAMATE_BINDING_AND_ACTIVATION	86.0157	1.57078e-18	773.REACTOME_UNBLOCKING_OF_NMDA_RECEPTORS_GLUTAMATE_BINDING_AND_ACTIVATION	4.23048e-18
774.REACTOME_BINDING_OF_TCF_LEF_CTNNB1_TO_TARGET_GENE_PROMOTERS	44.211	1.36118e-09	774.REACTOME_BINDING_OF_TCF_LEF_CTNNB1_TO_TARGET_GENE_PROMOTERS	1.85225e-09
775.REACTOME_DEPOLYMERISATION_OF_THE_NUCLEAR_LAMINA	25.2937	1.34043e-05	775.REACTOME_DEPOLYMERISATION_OF_THE_NUCLEAR_LAMINA	1.51603e-05
776.REACTOME_ZINC_INFLUX_INTO_CELLS_BY_THE_SLC39_GENE_FAMILY	24.8076	1.69388e-05	776.REACTOME_ZINC_INFLUX_INTO_CELLS_BY_THE_SLC39_GENE_FAMILY	1.91022e-05
777.REACTOME_NA_CL_DEPENDENT_NEUROTRANSMITTER_TRANSPORTERS	97.0941	6.54992e-21	777.REACTOME_NA_CL_DEPENDENT_NEUROTRANSMITTER_TRANSPORTERS	2.29247e-20
778.REACTOME_CREB1_PHOSPHORYLATION_THROUGH_THE_ACTIVATION_OF_ADENYLATE_CYCLASE	49.6864	9.31713e-11	778.REACTOME_CREB1_PHOSPHORYLATION_THROUGH_THE_ACTIVATION_OF_ADENYLATE_CYCLASE	1.3711e-10
779.REACTOME_CREB1_PHOSPHORYLATION_THROUGH_THE_ACTIVATION_OF_CAMKII_CAMKK_CAMKIV_CASCASDE	11.1435	0.0109749	779.REACTOME_CREB1_PHOSPHORYLATION_THROUGH_THE_ACTIVATION_OF_CAMKII_CAMKK_CAMKIV_CASCASDE	0.0112947
780.REACTOME_CREB1_PHOSPHORYLATION_THROUGH_NMDA_RECEPTOR_MEDIATED_ACTIVATION_OF_RAS_SIGNALING	42.3638	3.35859e-09	780.REACTOME_CREB1_PHOSPHORYLATION_THROUGH_NMDA_RECEPTOR_MEDIATED_ACTIVATION_OF_RAS_SIGNALING	4.47237e-09
781.REACTOME_ACTIVATION_OF_NMDA_RECEPTORS_AND_POSTSYNAPTIC_EVENTS	54.8342	7.44878e-12	781.REACTOME_ACTIVATION_OF_NMDA_RECEPTORS_AND_POSTSYNAPTIC_EVENTS	1.16688e-11
782.REACTOME_RAS_ACTIVATION_UPON_CA2_INFLUX_THROUGH_NMDA_RECEPTOR	58.7001	1.11409e-12	782.REACTOME_RAS_ACTIVATION_UPON_CA2_INFLUX_THROUGH_NMDA_RECEPTOR	1.85562e-12
783.REACTOME_FREE_FATTY_ACID_RECEPTORS	42.9142	2.56638e-09	783.REACTOME_FREE_FATTY_ACID_RECEPTORS	3.43806e-09
784.REACTOME_RSK_ACTIVATION	26.295	8.27274e-06	784.REACTOME_RSK_ACTIVATION	9.46675e-06
785.REACTOME_FORMYL_PEPTIDE_RECEPTORS_BIND_FORMYL_PEPTIDES_AND_MANY_OTHER_LIGANDS	101.982	5.82589e-22	785.REACTOME_FORMYL_PEPTIDE_RECEPTORS_BIND_FORMYL_PEPTIDES_AND_MANY_OTHER_LIGANDS	2.32139e-21
786.REACTOME_RELAXIN_RECEPTORS	25.238	1.37688e-05	786.REACTOME_RELAXIN_RECEPTORS	1.55612e-05
787.REACTOME_INTERACTION_BETWEEN_L1_AND_ANKYRINS	35.2484	1.07955e-07	787.REACTOME_INTERACTION_BETWEEN_L1_AND_ANKYRINS	1.33888e-07
788.REACTOME_SIGNAL_TRANSDUCTION_BY_L1	26.7408	6.67198e-06	788.REACTOME_SIGNAL_TRANSDUCTION_BY_L1	7.6575e-06
789.REACTOME_SMOOTH_MUSCLE_CONTRACTION	104.087	2.05368e-22	789.REACTOME_SMOOTH_MUSCLE_CONTRACTION	8.76762e-22
790.REACTOME_AQUAPORIN_MEDIATED_TRANSPORT	62.1729	2.01788e-13	790.REACTOME_AQUAPORIN_MEDIATED_TRANSPORT	3.5715e-13
791.REACTOME_TAK1_ACTIVATES_NFKB_BY_PHOSPHORYLATION_AND_ACTIVATION_OF_IKKS_COMPLEX	93.1026	4.72113e-20	791.REACTOME_TAK1_ACTIVATES_NFKB_BY_PHOSPHORYLATION_AND_ACTIVATION_OF_IKKS_COMPLEX	1.46148e-19
792.REACTOME_TYPE_I_HEMIDESMOSOME_ASSEMBLY	36.6604	5.42918e-08	792.REACTOME_TYPE_I_HEMIDESMOSOME_ASSEMBLY	6.83707e-08
793.REACTOME_BIOSYNTHESIS_OF_THE_N_GLYCAN_PRECURSOR_DOLICHOL_LIPID_LINKED_OLIGOSACCHARIDE_LLO_AND_TRANSFER_TO_A_NASCENT_PROTEIN	14.8883	0.0019146	793.REACTOME_BIOSYNTHESIS_OF_THE_N_GLYCAN_PRECURSOR_DOLICHOL_LIPID_LINKED_OLIGOSACCHARIDE_LLO_AND_TRANSFER_TO_A_NASCENT_PROTEIN	0.00201988
794.REACTOME_SYNTHESIS_OF_DOLICHYL_PHOSPHATE	30.9817	8.57621e-07	794.REACTOME_SYNTHESIS_OF_DOLICHYL_PHOSPHATE	1.01814e-06
795.REACTOME_ASPARAGINE_N_LINKED_GLYCOSYLATION	85.7723	1.77165e-18	795.REACTOME_ASPARAGINE_N_LINKED_GLYCOSYLATION	4.74679e-18
796.REACTOME_SYNTHESIS_OF_GDP_MANNOSE	35.5784	9.19411e-08	796.REACTOME_SYNTHESIS_OF_GDP_MANNOSE	1.14576e-07
797.REACTOME_SYNTHESIS_OF_UDP_N_ACETYL_GLUCOSAMINE	54.513	8.72175e-12	797.REACTOME_SYNTHESIS_OF_UDP_N_ACETYL_GLUCOSAMINE	1.36217e-11
798.REACTOME_SYNTHESIS_OF_SUBSTRATES_IN_N_GLYCAN_BIOSYTHESIS	25.5766	1.16967e-05	798.REACTOME_SYNTHESIS_OF_SUBSTRATES_IN_N_GLYCAN_BIOSYTHESIS	1.32967e-05
799.REACTOME_CELL_EXTRACELLULAR_MATRIX_INTERACTIONS	108.614	2.18074e-23	799.REACTOME_CELL_EXTRACELLULAR_MATRIX_INTERACTIONS	1.11476e-22
800.REACTOME_REGULATION_OF_CYTOSKELETAL_REMODELING_AND_CELL_SPREADING_BY_IPP_COMPLEX_COMPONENTS	36.6665	5.41311e-08	800.REACTOME_REGULATION_OF_CYTOSKELETAL_REMODELING_AND_CELL_SPREADING_BY_IPP_COMPLEX_COMPONENTS	6.82236e-08
801.REACTOME_INTERLEUKIN_1_FAMILY_SIGNALING	108.859	1.9314e-23	801.REACTOME_INTERLEUKIN_1_FAMILY_SIGNALING	1.00718e-22
802.REACTOME_CELL_JUNCTION_ORGANIZATION	13.3476	0.00394218	802.REACTOME_CELL_JUNCTION_ORGANIZATION	0.00411427
803.REACTOME_NRCAM_INTERACTIONS	86.7856	1.07359e-18	803.REACTOME_NRCAM_INTERACTIONS	2.92182e-18
804.REACTOME_CHL1_INTERACTIONS	96.288	9.76096e-21	804.REACTOME_CHL1_INTERACTIONS	3.26908e-20
805.REACTOME_NEUROFASCIN_INTERACTIONS	41.6783	4.69504e-09	805.REACTOME_NEUROFASCIN_INTERACTIONS	6.20415e-09
806.REACTOME_INTERLEUKIN_12_FAMILY_SIGNALING	141.183	2.10078e-30	806.REACTOME_INTERLEUKIN_12_FAMILY_SIGNALING	4.41164e-29
807.REACTOME_INTERLEUKIN_17_SIGNALING	73.3587	8.14401e-16	807.REACTOME_INTERLEUKIN_17_SIGNALING	1.73367e-15
808.REACTOME_INTERLEUKIN_1_PROCESSING	57.7312	1.79399e-12	808.REACTOME_INTERLEUKIN_1_PROCESSING	2.93151e-12
809.REACTOME_SIGNALING_BY_INTERLEUKINS	116.959	3.48547e-25	809.REACTOME_SIGNALING_BY_INTERLEUKINS	2.66819e-24
810.REACTOME_OTHER_INTERLEUKIN_SIGNALING	52.9068	1.91915e-11	810.REACTOME_OTHER_INTERLEUKIN_SIGNALING	2.93829e-11
811.REACTOME_MAPK_TARGETS_NUCLEAR_EVENTS_MEDIATED_BY_MAP_KINASES	47.4272	2.81939e-10	811.REACTOME_MAPK_TARGETS_NUCLEAR_EVENTS_MEDIATED_BY_MAP_KINASES	4.00122e-10
812.REACTOME_ACTIVATED_TAK1_MEDIATES_P38_MAPK_ACTIVATION	98.5724	3.15082e-21	812.REACTOME_ACTIVATED_TAK1_MEDIATES_P38_MAPK_ACTIVATION	1.15209e-20
813.REACTOME_JNK_C_JUN_KINASES_PHOSPHORYLATION_AND_ACTIVATION_MEDIATED_BY_ACTIVATED_HUMAN_TAK1	98.3235	3.56408e-21	813.REACTOME_JNK_C_JUN_KINASES_PHOSPHORYLATION_AND_ACTIVATION_MEDIATED_BY_ACTIVATED_HUMAN_TAK1	1.28804e-20
814.REACTOME_ACTIVATION_OF_THE_AP_1_FAMILY_OF_TRANSCRIPTION_FACTORS	62.5937	1.64033e-13	814.REACTOME_ACTIVATION_OF_THE_AP_1_FAMILY_OF_TRANSCRIPTION_FACTORS	2.93334e-13
815.REACTOME_BUTYRATE_RESPONSE_FACTOR_1_BRF1_BINDS_AND_DESTABILIZES_MRNA	44.3818	1.25205e-09	815.REACTOME_BUTYRATE_RESPONSE_FACTOR_1_BRF1_BINDS_AND_DESTABILIZES_MRNA	1.70674e-09
816.REACTOME_AUF1_HNRNP_D0_BINDS_AND_DESTABILIZES_MRNA	143.319	7.2754e-31	816.REACTOME_AUF1_HNRNP_D0_BINDS_AND_DESTABILIZES_MRNA	1.59239e-29
817.REACTOME_TRISTETRAPROLIN_TTP_ZFP36_BINDS_AND_DESTABILIZES_MRNA	63.513	1.04322e-13	817.REACTOME_TRISTETRAPROLIN_TTP_ZFP36_BINDS_AND_DESTABILIZES_MRNA	1.89831e-13
818.REACTOME_HUR_ELAVL1_BINDS_AND_STABILIZES_MRNA	82.3596	9.56798e-18	818.REACTOME_HUR_ELAVL1_BINDS_AND_STABILIZES_MRNA	2.40593e-17
819.REACTOME_REGULATION_OF_MRNA_STABILITY_BY_PROTEINS_THAT_BIND_AU_RICH_ELEMENTS	123.92	1.10456e-26	819.REACTOME_REGULATION_OF_MRNA_STABILITY_BY_PROTEINS_THAT_BIND_AU_RICH_ELEMENTS	1.10341e-25
820.REACTOME_KSRP_KHSRP_BINDS_AND_DESTABILIZES_MRNA	23.9335	2.57917e-05	820.REACTOME_KSRP_KHSRP_BINDS_AND_DESTABILIZES_MRNA	2.8918e-05
821.REACTOME_IONOTROPIC_ACTIVITY_OF_KAINATE_RECEPTORS	43.8835	1.59766e-09	821.REACTOME_IONOTROPIC_ACTIVITY_OF_KAINATE_RECEPTORS	2.1608e-09
822.REACTOME_ACTIVATION_OF_KAINATE_RECEPTORS_UPON_GLUTAMATE_BINDING	47.7879	2.36269e-10	822.REACTOME_ACTIVATION_OF_KAINATE_RECEPTORS_UPON_GLUTAMATE_BINDING	3.37775e-10
823.REACTOME_INTERLEUKIN_2_FAMILY_SIGNALING	79.7696	3.43924e-17	823.REACTOME_INTERLEUKIN_2_FAMILY_SIGNALING	8.20981e-17
824.REACTOME_TRANSCRIPTIONAL_REGULATION_OF_PLURIPOTENT_STEM_CELLS	83.0358	6.85026e-18	824.REACTOME_TRANSCRIPTIONAL_REGULATION_OF_PLURIPOTENT_STEM_CELLS	1.748e-17
825.REACTOME_MITOTIC_G2_G2_M_PHASES	84.6019	3.15936e-18	825.REACTOME_MITOTIC_G2_G2_M_PHASES	8.19641e-18
826.REACTOME_MITOTIC_G1_PHASE_AND_G1_S_TRANSITION	60.8749	3.82224e-13	826.REACTOME_MITOTIC_G1_PHASE_AND_G1_S_TRANSITION	6.62919e-13
827.REACTOME_SUMOYLATION_OF_CHROMATIN_ORGANIZATION_PROTEINS	93.2367	4.41807e-20	827.REACTOME_SUMOYLATION_OF_CHROMATIN_ORGANIZATION_PROTEINS	1.37039e-19
828.REACTOME_THROMBIN_SIGNALLING_THROUGH_PROTEINASE_ACTIVATED_RECEPTORS_PARS_	96.2773	9.81304e-21	828.REACTOME_THROMBIN_SIGNALLING_THROUGH_PROTEINASE_ACTIVATED_RECEPTORS_PARS_	3.27946e-20
829.REACTOME_SUMOYLATION_OF_RNA_BINDING_PROTEINS	31.7407	5.93511e-07	829.REACTOME_SUMOYLATION_OF_RNA_BINDING_PROTEINS	7.0784e-07
830.REACTOME_ASYMMETRIC_LOCALIZATION_OF_PCP_PROTEINS	96.1297	1.05563e-20	830.REACTOME_ASYMMETRIC_LOCALIZATION_OF_PCP_PROTEINS	3.52029e-20
831.REACTOME_SUMOYLATION_OF_DNA_REPLICATION_PROTEINS	32.7544	3.62861e-07	831.REACTOME_SUMOYLATION_OF_DNA_REPLICATION_PROTEINS	4.37121e-07
832.REACTOME_DEGRADATION_OF_AXIN	115.569	6.94513e-25	832.REACTOME_DEGRADATION_OF_AXIN	5.01988e-24
833.REACTOME_DEGRADATION_OF_DVL	113.053	2.41665e-24	833.REACTOME_DEGRADATION_OF_DVL	1.5143e-23
834.REACTOME_DISASSEMBLY_OF_THE_DESTRUCTION_COMPLEX_AND_RECRUITMENT_OF_AXIN_TO_THE_MEMBRANE	58.7062	1.11075e-12	834.REACTOME_DISASSEMBLY_OF_THE_DESTRUCTION_COMPLEX_AND_RECRUITMENT_OF_AXIN_TO_THE_MEMBRANE	1.85205e-12
835.REACTOME_REGULATION_OF_FZD_BY_UBIQUITINATION	15.5053	0.00143198	835.REACTOME_REGULATION_OF_FZD_BY_UBIQUITINATION	0.00152209
836.REACTOME_REPRESSION_OF_WNT_TARGET_GENES	56.2311	3.75004e-12	836.REACTOME_REPRESSION_OF_WNT_TARGET_GENES	5.98313e-12
837.REACTOME_SUMOYLATION_OF_DNA_METHYLATION_PROTEINS	45.3001	7.98897e-10	837.REACTOME_SUMOYLATION_OF_DNA_METHYLATION_PROTEINS	1.10256e-09
838.REACTOME_SUMOYLATION_OF_IMMUNE_RESPONSE_PROTEINS	53.0086	1.82565e-11	838.REACTOME_SUMOYLATION_OF_IMMUNE_RESPONSE_PROTEINS	2.80065e-11
839.REACTOME_SIGNALING_BY_WNT_IN_CANCER	25.409	1.26803e-05	839.REACTOME_SIGNALING_BY_WNT_IN_CANCER	1.43624e-05
840.REACTOME_PHOSPHORYLATION_SITE_MUTANTS_OF_CTNNB1_ARE_NOT_TARGETED_TO_THE_PROTEASOME_BY_THE_DESTRUCTION_COMPLEX	47.43	2.81545e-10	840.REACTOME_PHOSPHORYLATION_SITE_MUTANTS_OF_CTNNB1_ARE_NOT_TARGETED_TO_THE_PROTEASOME_BY_THE_DESTRUCTION_COMPLEX	3.99927e-10
841.REACTOME_INTERCONVERSION_OF_NUCLEOTIDE_DI_AND_TRIPHOSPHATES	51.5733	3.69276e-11	841.REACTOME_INTERCONVERSION_OF_NUCLEOTIDE_DI_AND_TRIPHOSPHATES	5.53914e-11
842.REACTOME_PRESYNAPTIC_FUNCTION_OF_KAINATE_RECEPTORS	74.6731	4.25769e-16	842.REACTOME_PRESYNAPTIC_FUNCTION_OF_KAINATE_RECEPTORS	9.22797e-16
843.REACTOME_GPCR_LIGAND_BINDING	50.7393	5.55943e-11	843.REACTOME_GPCR_LIGAND_BINDING	8.27524e-11
844.REACTOME_DEFECTIVE_GALNT3_CAUSES_FAMILIAL_HYPERPHOSPHATEMIC_TUMORAL_CALCINOSIS_HFTC_	21.7626	7.30862e-05	844.REACTOME_DEFECTIVE_GALNT3_CAUSES_FAMILIAL_HYPERPHOSPHATEMIC_TUMORAL_CALCINOSIS_HFTC_	8.03793e-05
845.REACTOME_DEFECTIVE_LFNG_CAUSES_SCDO3	52.7244	2.09891e-11	845.REACTOME_DEFECTIVE_LFNG_CAUSES_SCDO3	3.18838e-11
846.REACTOME_DEFECTIVE_C1GALT1C1_CAUSES_TN_POLYAGGLUTINATION_SYNDROME_TNPS_	17.0552	0.000688492	846.REACTOME_DEFECTIVE_C1GALT1C1_CAUSES_TN_POLYAGGLUTINATION_SYNDROME_TNPS_	0.000735843
847.REACTOME_WNT5A_DEPENDENT_INTERNALIZATION_OF_FZD4	76.2749	1.93122e-16	847.REACTOME_WNT5A_DEPENDENT_INTERNALIZATION_OF_FZD4	4.2996e-16
848.REACTOME_INTERLEUKIN_3_INTERLEUKIN_5_AND_GM_CSF_SIGNALING	102.959	3.59128e-22	848.REACTOME_INTERLEUKIN_3_INTERLEUKIN_5_AND_GM_CSF_SIGNALING	1.46864e-21
849.REACTOME_WNT5A_DEPENDENT_INTERNALIZATION_OF_FZD2_FZD5_AND_ROR2	91.7139	9.38401e-20	849.REACTOME_WNT5A_DEPENDENT_INTERNALIZATION_OF_FZD2_FZD5_AND_ROR2	2.79165e-19
850.REACTOME_O_LINKED_GLYCOSYLATION	107.871	3.15042e-23	850.REACTOME_O_LINKED_GLYCOSYLATION	1.57419e-22
851.REACTOME_O_GLYCOSYLATION_OF_TSR_DOMAIN_CONTAINING_PROTEINS	96.7289	7.84751e-21	851.REACTOME_O_GLYCOSYLATION_OF_TSR_DOMAIN_CONTAINING_PROTEINS	2.69206e-20
852.REACTOME_MITOPHAGY	96.7958	7.59187e-21	852.REACTOME_MITOPHAGY	2.62172e-20
853.REACTOME_PINK1_PRKN_MEDIATED_MITOPHAGY	119.879	8.19397e-26	853.REACTOME_PINK1_PRKN_MEDIATED_MITOPHAGY	6.95816e-25
854.REACTOME_UPTAKE_AND_FUNCTION_OF_ANTHRAX_TOXINS	58.0282	1.55025e-12	854.REACTOME_UPTAKE_AND_FUNCTION_OF_ANTHRAX_TOXINS	2.55741e-12
855.REACTOME_RIPK1_MEDIATED_REGULATED_NECROSIS	102.557	4.3825e-22	855.REACTOME_RIPK1_MEDIATED_REGULATED_NECROSIS	1.7636e-21
856.REACTOME_VEGFR2_MEDIATED_VASCULAR_PERMEABILITY	70.7839	2.89988e-15	856.REACTOME_VEGFR2_MEDIATED_VASCULAR_PERMEABILITY	5.98461e-15
857.REACTOME_VEGFR2_MEDIATED_CELL_PROLIFERATION	43.7074	1.74135e-09	857.REACTOME_VEGFR2_MEDIATED_CELL_PROLIFERATION	2.34901e-09
858.REACTOME_MISCELLANEOUS_TRANSPORT_AND_BINDING_EVENTS	35.3384	1.03333e-07	858.REACTOME_MISCELLANEOUS_TRANSPORT_AND_BINDING_EVENTS	1.28566e-07
859.REACTOME_POSITIVE_EPIGENETIC_REGULATION_OF_RRNA_EXPRESSION	159.487	2.36542e-34	859.REACTOME_POSITIVE_EPIGENETIC_REGULATION_OF_RRNA_EXPRESSION	3.91323e-32
860.REACTOME_B_WICH_COMPLEX_POSITIVELY_REGULATES_RRNA_EXPRESSION	163.146	3.83863e-35	860.REACTOME_B_WICH_COMPLEX_POSITIVELY_REGULATES_RRNA_EXPRESSION	1.98841e-32
861.REACTOME_NEGATIVE_EPIGENETIC_REGULATION_OF_RRNA_EXPRESSION	158.542	3.78297e-34	861.REACTOME_NEGATIVE_EPIGENETIC_REGULATION_OF_RRNA_EXPRESSION	4.04007e-32
862.REACTOME_TOXICITY_OF_BOTULINUM_TOXIN_TYPE_D_BONT_D_	78.6189	6.07072e-17	862.REACTOME_TOXICITY_OF_BOTULINUM_TOXIN_TYPE_D_BONT_D_	1.41863e-16
863.REACTOME_MYOGENESIS	11.4944	0.00933187	863.REACTOME_MYOGENESIS	0.00964211
864.REACTOME_DISEASES_OF_IMMUNE_SYSTEM	76.5842	1.6578e-16	864.REACTOME_DISEASES_OF_IMMUNE_SYSTEM	3.72287e-16
865.REACTOME_N_GLYCAN_TRIMMING_IN_THE_ER_AND_CALNEXIN_CALRETICULIN_CYCLE	128.13	1.36767e-27	865.REACTOME_N_GLYCAN_TRIMMING_IN_THE_ER_AND_CALNEXIN_CALRETICULIN_CYCLE	1.61013e-26
866.REACTOME_DNA_METHYLATION	153.713	4.1664e-33	866.REACTOME_DNA_METHYLATION	2.02331e-31
867.REACTOME_UPTAKE_AND_FUNCTION_OF_DIPHTHERIA_TOXIN	151.808	1.0733e-32	867.REACTOME_UPTAKE_AND_FUNCTION_OF_DIPHTHERIA_TOXIN	4.16975e-31
868.REACTOME_UPTAKE_AND_ACTIONS_OF_BACTERIAL_TOXINS	105.673	9.36188e-23	868.REACTOME_UPTAKE_AND_ACTIONS_OF_BACTERIAL_TOXINS	4.25391e-22
869.REACTOME_MISSPLICED_LRP5_MUTANTS_HAVE_ENHANCED_BETA_CATENIN_DEPENDENT_SIGNALING	82.1226	1.07563e-17	869.REACTOME_MISSPLICED_LRP5_MUTANTS_HAVE_ENHANCED_BETA_CATENIN_DEPENDENT_SIGNALING	2.69602e-17
870.REACTOME_RNF_MUTANTS_SHOW_ENHANCED_WNT_SIGNALING_AND_PROLIFERATION	99.766	1.74503e-21	870.REACTOME_RNF_MUTANTS_SHOW_ENHANCED_WNT_SIGNALING_AND_PROLIFERATION	6.51868e-21
871.REACTOME_CASPASE_ACTIVATION_VIA_EXTRINSIC_APOPTOTIC_SIGNALLING_PATHWAY	54.3951	9.24159e-12	871.REACTOME_CASPASE_ACTIVATION_VIA_EXTRINSIC_APOPTOTIC_SIGNALLING_PATHWAY	1.44047e-11
872.REACTOME_TNFR1_INDUCED_PROAPOPTOTIC_SIGNALING	38.782	1.93042e-08	872.REACTOME_TNFR1_INDUCED_PROAPOPTOTIC_SIGNALING	2.47514e-08
873.REACTOME_PROGRAMMED_CELL_DEATH	101.524	7.30869e-22	873.REACTOME_PROGRAMMED_CELL_DEATH	2.83943e-21
874.REACTOME_REGULATION_OF_TNFR1_SIGNALING	91.2016	1.20907e-19	874.REACTOME_REGULATION_OF_TNFR1_SIGNALING	3.5585e-19
875.REACTOME_TNFR1_INDUCED_NFKAPPAB_SIGNALING_PATHWAY	97.0838	6.5832e-21	875.REACTOME_TNFR1_INDUCED_NFKAPPAB_SIGNALING_PATHWAY	2.29894e-20
876.REACTOME_HEDGEHOG_LIGAND_BIOGENESIS	122.833	1.89355e-26	876.REACTOME_HEDGEHOG_LIGAND_BIOGENESIS	1.82769e-25
877.REACTOME_SIGNALING_BY_HEDGEHOG	95.6451	1.34173e-20	877.REACTOME_SIGNALING_BY_HEDGEHOG	4.41747e-20
878.REACTOME_SYNTHESIS_OF_DIPHTHAMIDE_EEF2	56.8232	2.80325e-12	878.REACTOME_SYNTHESIS_OF_DIPHTHAMIDE_EEF2	4.51425e-12
879.REACTOME_MISMATCH_REPAIR	15.232	0.00162878	879.REACTOME_MISMATCH_REPAIR	0.00172538
880.REACTOME_SIGNALING_BY_RETINOIC_ACID	52.0174	2.96955e-11	880.REACTOME_SIGNALING_BY_RETINOIC_ACID	4.48462e-11
881.REACTOME_RELEASE_OF_HH_NP_FROM_THE_SECRETING_CELL	73.6161	7.17248e-16	881.REACTOME_RELEASE_OF_HH_NP_FROM_THE_SECRETING_CELL	1.53105e-15
883.REACTOME_MITOCHONDRIAL_TRANSLATION	88.7319	4.10108e-19	883.REACTOME_MITOCHONDRIAL_TRANSLATION	1.15567e-18
884.REACTOME_NEGATIVE_REGULATION_OF_TCF_DEPENDENT_SIGNALING_BY_DVL_INTERACTING_PROTEINS	52.239	2.66367e-11	884.REACTOME_NEGATIVE_REGULATION_OF_TCF_DEPENDENT_SIGNALING_BY_DVL_INTERACTING_PROTEINS	4.03052e-11
885.REACTOME_DISEASES_OF_MISMATCH_REPAIR_MMR_	42.1986	3.64098e-09	885.REACTOME_DISEASES_OF_MISMATCH_REPAIR_MMR_	4.83597e-09
886.REACTOME_AFLATOXIN_ACTIVATION_AND_DETOXIFICATION	122.844	1.88301e-26	886.REACTOME_AFLATOXIN_ACTIVATION_AND_DETOXIFICATION	1.82769e-25
888.REACTOME_ORGANIC_CATION_ANION_ZWITTERION_TRANSPORT	63.6375	9.81182e-14	888.REACTOME_ORGANIC_CATION_ANION_ZWITTERION_TRANSPORT	1.78962e-13
889.REACTOME_METABOLISM_OF_LIPIDS	36.372	6.24782e-08	889.REACTOME_METABOLISM_OF_LIPIDS	7.82992e-08
890.REACTOME_PHASE_4_RESTING_MEMBRANE_POTENTIAL	113.189	2.25926e-24	890.REACTOME_PHASE_4_RESTING_MEMBRANE_POTENTIAL	1.43157e-23
891.REACTOME_PHASE_3_RAPID_REPOLARISATION	45.1084	8.77469e-10	891.REACTOME_PHASE_3_RAPID_REPOLARISATION	1.20565e-09
892.REACTOME_CARDIAC_CONDUCTION	101.241	8.40564e-22	892.REACTOME_CARDIAC_CONDUCTION	3.23326e-21
893.REACTOME_PHASE_0_RAPID_DEPOLARISATION	80.0812	2.94861e-17	893.REACTOME_PHASE_0_RAPID_DEPOLARISATION	7.08213e-17
894.REACTOME_PHASE_2_PLATEAU_PHASE	87.5639	7.30659e-19	894.REACTOME_PHASE_2_PLATEAU_PHASE	2.0132e-18
895.REACTOME_PHASE_1_INACTIVATION_OF_FAST_NA_CHANNELS	91.0214	1.32181e-19	895.REACTOME_PHASE_1_INACTIVATION_OF_FAST_NA_CHANNELS	3.87564e-19
896.REACTOME_TRANSCRIPTIONAL_REGULATION_BY_SMALL_RNAS	159.914	1.91279e-34	896.REACTOME_TRANSCRIPTIONAL_REGULATION_BY_SMALL_RNAS	3.91323e-32
898.REACTOME_ION_HOMEOSTASIS	40.5304	8.2245e-09	898.REACTOME_ION_HOMEOSTASIS	1.07043e-08
899.REACTOME_METABOLIC_DISORDERS_OF_BIOLOGICAL_OXIDATION_ENZYMES	57.2799	2.23952e-12	899.REACTOME_METABOLIC_DISORDERS_OF_BIOLOGICAL_OXIDATION_ENZYMES	3.64803e-12
900.REACTOME_PIWI_INTERACTING_RNA_PIRNA_BIOGENESIS	18.4083	0.000362287	900.REACTOME_PIWI_INTERACTING_RNA_PIRNA_BIOGENESIS	0.000390968
901.REACTOME_IKBA_VARIANT_LEADS_TO_EDA_ID	41.248	5.79315e-09	901.REACTOME_IKBA_VARIANT_LEADS_TO_EDA_ID	7.61638e-09
902.REACTOME_IRAK4_DEFICIENCY_TLR2_4_	89.7565	2.47094e-19	902.REACTOME_IRAK4_DEFICIENCY_TLR2_4_	7.13724e-19
903.REACTOME_DECTIN_1_MEDIATED_NONCANONICAL_NF_KB_SIGNALING	109.883	1.16269e-23	903.REACTOME_DECTIN_1_MEDIATED_NONCANONICAL_NF_KB_SIGNALING	6.36203e-23
904.REACTOME_CLEC7A_DECTIN_1_INDUCES_NFAT_ACTIVATION	68.2122	1.03042e-14	904.REACTOME_CLEC7A_DECTIN_1_INDUCES_NFAT_ACTIVATION	2.00913e-14
905.REACTOME_CLEC7A_DECTIN_1_SIGNALING	97.2526	6.05569e-21	905.REACTOME_CLEC7A_DECTIN_1_SIGNALING	2.12908e-20
906.REACTOME_DISEASES_ASSOCIATED_WITH_GLYCOSYLATION_PRECURSOR_BIOSYNTHESIS	32.8495	3.46487e-07	906.REACTOME_DISEASES_ASSOCIATED_WITH_GLYCOSYLATION_PRECURSOR_BIOSYNTHESIS	4.18044e-07
907.REACTOME_ORGANIC_ANION_TRANSPORT	96.9567	7.01056e-21	907.REACTOME_ORGANIC_ANION_TRANSPORT	2.43723e-20
908.REACTOME_DEGRADATION_OF_GLI1_BY_THE_PROTEASOME	114.391	1.2449e-24	908.REACTOME_DEGRADATION_OF_GLI1_BY_THE_PROTEASOME	8.48496e-24
909.REACTOME_HEDGEHOG_OFF_STATE	99.1955	2.31456e-21	909.REACTOME_HEDGEHOG_OFF_STATE	8.54353e-21
910.REACTOME_ACTIVATION_OF_ANTERIOR_HOX_GENES_IN_HINDBRAIN_DEVELOPMENT_DURING_EARLY_EMBRYOGENESIS	159.169	2.76998e-34	910.REACTOME_ACTIVATION_OF_ANTERIOR_HOX_GENES_IN_HINDBRAIN_DEVELOPMENT_DURING_EARLY_EMBRYOGENESIS	3.91323e-32
911.REACTOME_CILIUM_ASSEMBLY	57.0377	2.52273e-12	911.REACTOME_CILIUM_ASSEMBLY	4.07517e-12
912.REACTOME_ABC_TRANSPORTER_DISORDERS	114.878	9.77808e-25	912.REACTOME_ABC_TRANSPORTER_DISORDERS	6.84466e-24
913.REACTOME_SLC_TRANSPORTER_DISORDERS	92.3558	6.83105e-20	913.REACTOME_SLC_TRANSPORTER_DISORDERS	2.07739e-19
914.REACTOME_DISORDERS_OF_TRANSMEMBRANE_TRANSPORTERS	62.4661	1.74667e-13	914.REACTOME_DISORDERS_OF_TRANSMEMBRANE_TRANSPORTERS	3.1092e-13
915.REACTOME_ANCHORING_OF_THE_BASAL_BODY_TO_THE_PLASMA_MEMBRANE	58.8749	1.0223e-12	915.REACTOME_ANCHORING_OF_THE_BASAL_BODY_TO_THE_PLASMA_MEMBRANE	1.71376e-12
916.REACTOME_VXPX_CARGO_TARGETING_TO_CILIUM	40.7451	7.40599e-09	916.REACTOME_VXPX_CARGO_TARGETING_TO_CILIUM	9.67948e-09
917.REACTOME_CARGO_TRAFFICKING_TO_THE_PERICILIARY_MEMBRANE	51.3077	4.20665e-11	917.REACTOME_CARGO_TRAFFICKING_TO_THE_PERICILIARY_MEMBRANE	6.29782e-11
918.REACTOME_BBSOME_MEDIATED_CARGO_TARGETING_TO_CILIUM	63.0922	1.28341e-13	918.REACTOME_BBSOME_MEDIATED_CARGO_TARGETING_TO_CILIUM	2.3137e-13
919.REACTOME_INTRAFLAGELLAR_TRANSPORT	51.1697	4.50127e-11	919.REACTOME_INTRAFLAGELLAR_TRANSPORT	6.71947e-11
920.REACTOME_DECTIN_2_FAMILY	36.4972	5.87823e-08	920.REACTOME_DECTIN_2_FAMILY	7.37865e-08
921.REACTOME_C_TYPE_LECTIN_RECEPTORS_CLRS_	99.9314	1.60782e-21	921.REACTOME_C_TYPE_LECTIN_RECEPTORS_CLRS_	6.03517e-21
922.REACTOME_CD209_DC_SIGN_SIGNALING	29.1699	2.06271e-06	922.REACTOME_CD209_DC_SIGN_SIGNALING	2.41921e-06
923.REACTOME_TRAFFICKING_OF_MYRISTOYLATED_PROTEINS_TO_THE_CILIUM	10.2724	0.0163872	923.REACTOME_TRAFFICKING_OF_MYRISTOYLATED_PROTEINS_TO_THE_CILIUM	0.0168091
924.REACTOME_RHO_GTPASES_ACTIVATE_PKNS	161.232	9.93814e-35	924.REACTOME_RHO_GTPASES_ACTIVATE_PKNS	3.86097e-32
925.REACTOME_ACTIVATED_PKN1_STIMULATES_TRANSCRIPTION_OF_AR_ANDROGEN_RECEPTOR_REGULATED_GENES_KLK2_AND_KLK3	154.494	2.82623e-33	925.REACTOME_ACTIVATED_PKN1_STIMULATES_TRANSCRIPTION_OF_AR_ANDROGEN_RECEPTOR_REGULATED_GENES_KLK2_AND_KLK3	1.54048e-31
926.REACTOME_RHO_GTPASES_ACTIVATE_CIT	114.008	1.50562e-24	926.REACTOME_RHO_GTPASES_ACTIVATE_CIT	9.91415e-24
927.REACTOME_RHO_GTPASES_ACTIVATE_KTN1	100.333	1.31792e-21	927.REACTOME_RHO_GTPASES_ACTIVATE_KTN1	4.97098e-21
928.REACTOME_RHO_GTPASES_ACTIVATE_IQGAPS	151.327	1.3632e-32	928.REACTOME_RHO_GTPASES_ACTIVATE_IQGAPS	4.92652e-31
929.REACTOME_TNFR1_MEDIATED_CERAMIDE_PRODUCTION	76.3351	1.87469e-16	929.REACTOME_TNFR1_MEDIATED_CERAMIDE_PRODUCTION	4.17972e-16
930.REACTOME_RHO_GTPASES_ACTIVATE_ROCKS	116.445	4.49738e-25	930.REACTOME_RHO_GTPASES_ACTIVATE_ROCKS	3.37629e-24
931.REACTOME_RHO_GTPASES_ACTIVATE_PAKS	132.866	1.30407e-28	931.REACTOME_RHO_GTPASES_ACTIVATE_PAKS	1.91182e-27
932.REACTOME_TP53_REGULATES_METABOLIC_GENES	99.296	2.20219e-21	932.REACTOME_TP53_REGULATES_METABOLIC_GENES	8.14808e-21
933.REACTOME_LIGAND_RECEPTOR_INTERACTIONS	85.2519	2.29133e-18	933.REACTOME_LIGAND_RECEPTOR_INTERACTIONS	6.03512e-18
934.REACTOME_HEDGEHOG_ON_STATE	103.659	2.53885e-22	934.REACTOME_HEDGEHOG_ON_STATE	1.06921e-21
935.REACTOME_REGULATION_OF_TP53_ACTIVITY	25.1536	1.43399e-05	935.REACTOME_REGULATION_OF_TP53_ACTIVITY	1.6195e-05
936.REACTOME_TP53_REGULATES_TRANSCRIPTION_OF_CELL_DEATH_GENES	20.1645	0.000156926	936.REACTOME_TP53_REGULATES_TRANSCRIPTION_OF_CELL_DEATH_GENES	0.000171132
937.REACTOME_ACTIVATION_OF_SMO	39.0578	1.68745e-08	937.REACTOME_ACTIVATION_OF_SMO	2.17258e-08
938.REACTOME_GLI_PROTEINS_BIND_PROMOTERS_OF_HH_RESPONSIVE_GENES_TO_PROMOTE_TRANSCRIPTION	107.37	4.03951e-23	938.REACTOME_GLI_PROTEINS_BIND_PROMOTERS_OF_HH_RESPONSIVE_GENES_TO_PROMOTE_TRANSCRIPTION	1.97369e-22
939.REACTOME_CONSTITUTIVE_SIGNALING_BY_EGFRVIII	120.844	5.07679e-26	939.REACTOME_CONSTITUTIVE_SIGNALING_BY_EGFRVIII	4.5341e-25
940.REACTOME_APEX1_INDEPENDENT_RESOLUTION_OF_AP_SITES_VIA_THE_SINGLE_NUCLEOTIDE_REPLACEMENT_PATHWAY	30.3183	1.18288e-06	940.REACTOME_APEX1_INDEPENDENT_RESOLUTION_OF_AP_SITES_VIA_THE_SINGLE_NUCLEOTIDE_REPLACEMENT_PATHWAY	1.39787e-06
941.REACTOME_PCNA_DEPENDENT_LONG_PATCH_BASE_EXCISION_REPAIR	14.4139	0.00239266	941.REACTOME_PCNA_DEPENDENT_LONG_PATCH_BASE_EXCISION_REPAIR	0.0025191
942.REACTOME_FRUCTOSE_METABOLISM	45.2169	8.32087e-10	942.REACTOME_FRUCTOSE_METABOLISM	1.14532e-09
943.REACTOME_VESICLE_MEDIATED_TRANSPORT	89.7006	2.54022e-19	943.REACTOME_VESICLE_MEDIATED_TRANSPORT	7.29666e-19
944.REACTOME_PHOSPHOLIPASE_C_MEDIATED_CASCADE_FGFR2	72.2461	1.4099e-15	944.REACTOME_PHOSPHOLIPASE_C_MEDIATED_CASCADE_FGFR2	2.9648e-15
945.REACTOME_PHOSPHOLIPASE_C_MEDIATED_CASCADE_FGFR4	85.3425	2.191e-18	945.REACTOME_PHOSPHOLIPASE_C_MEDIATED_CASCADE_FGFR4	5.78068e-18
946.REACTOME_DOWNSTREAM_SIGNALING_OF_ACTIVATED_FGFR1	49.1087	1.23677e-10	946.REACTOME_DOWNSTREAM_SIGNALING_OF_ACTIVATED_FGFR1	1.80633e-10
947.REACTOME_SHC_MEDIATED_CASCADE_FGFR1	35.0307	1.20017e-07	947.REACTOME_SHC_MEDIATED_CASCADE_FGFR1	1.48611e-07
948.REACTOME_PI_3K_CASCADE_FGFR1	38.9316	1.79454e-08	948.REACTOME_PI_3K_CASCADE_FGFR1	2.30472e-08
949.REACTOME_FRS_MEDIATED_FGFR1_SIGNALING	33.9569	2.02318e-07	949.REACTOME_FRS_MEDIATED_FGFR1_SIGNALING	2.4659e-07
950.REACTOME_PI_3K_CASCADE_FGFR2	32.3214	4.47757e-07	950.REACTOME_PI_3K_CASCADE_FGFR2	5.3814e-07
951.REACTOME_DOWNSTREAM_SIGNALING_OF_ACTIVATED_FGFR2	32.8333	3.4923e-07	951.REACTOME_DOWNSTREAM_SIGNALING_OF_ACTIVATED_FGFR2	4.21027e-07
952.REACTOME_FRS_MEDIATED_FGFR2_SIGNALING	28.1177	3.43112e-06	952.REACTOME_FRS_MEDIATED_FGFR2_SIGNALING	3.988e-06
953.REACTOME_SHC_MEDIATED_CASCADE_FGFR3	29.376	1.86686e-06	953.REACTOME_SHC_MEDIATED_CASCADE_FGFR3	2.19448e-06
954.REACTOME_FRS_MEDIATED_FGFR3_SIGNALING	23.7767	2.78104e-05	954.REACTOME_FRS_MEDIATED_FGFR3_SIGNALING	3.10469e-05
955.REACTOME_DOWNSTREAM_SIGNALING_OF_ACTIVATED_FGFR3	17.9927	0.000441374	955.REACTOME_DOWNSTREAM_SIGNALING_OF_ACTIVATED_FGFR3	0.000474997
956.REACTOME_PI_3K_CASCADE_FGFR3	23.8533	2.68056e-05	956.REACTOME_PI_3K_CASCADE_FGFR3	2.99683e-05
957.REACTOME_FRS_MEDIATED_FGFR4_SIGNALING	34.1763	1.8185e-07	957.REACTOME_FRS_MEDIATED_FGFR4_SIGNALING	2.23219e-07
958.REACTOME_DOWNSTREAM_SIGNALING_OF_ACTIVATED_FGFR4	31.2388	7.571e-07	958.REACTOME_DOWNSTREAM_SIGNALING_OF_ACTIVATED_FGFR4	9.00179e-07
959.REACTOME_SHC_MEDIATED_CASCADE_FGFR4	38.5022	2.21257e-08	959.REACTOME_SHC_MEDIATED_CASCADE_FGFR4	2.82526e-08
960.REACTOME_PI_3K_CASCADE_FGFR4	33.9751	2.00529e-07	960.REACTOME_PI_3K_CASCADE_FGFR4	2.44793e-07
961.REACTOME_NEGATIVE_REGULATION_OF_FGFR1_SIGNALING	83.6616	5.02823e-18	961.REACTOME_NEGATIVE_REGULATION_OF_FGFR1_SIGNALING	1.29583e-17
962.REACTOME_NEGATIVE_REGULATION_OF_FGFR2_SIGNALING	71.3996	2.14053e-15	962.REACTOME_NEGATIVE_REGULATION_OF_FGFR2_SIGNALING	4.44703e-15
963.REACTOME_NEGATIVE_REGULATION_OF_FGFR3_SIGNALING	101.642	6.89213e-22	963.REACTOME_NEGATIVE_REGULATION_OF_FGFR3_SIGNALING	2.71148e-21
964.REACTOME_NEGATIVE_REGULATION_OF_FGFR4_SIGNALING	96.5414	8.61063e-21	964.REACTOME_NEGATIVE_REGULATION_OF_FGFR4_SIGNALING	2.9089e-20
965.REACTOME_SIGNALING_BY_FGFR1	62.4672	1.74574e-13	965.REACTOME_SIGNALING_BY_FGFR1	3.1092e-13
966.REACTOME_SIGNALING_BY_FGFR2	111.409	5.45864e-24	966.REACTOME_SIGNALING_BY_FGFR2	3.21315e-23
967.REACTOME_SIGNALING_BY_FGFR3	80.2348	2.73322e-17	967.REACTOME_SIGNALING_BY_FGFR3	6.58514e-17
968.REACTOME_SIGNALING_BY_FGFR4	79.4253	4.0767e-17	968.REACTOME_SIGNALING_BY_FGFR4	9.62795e-17
969.REACTOME_SIGNALING_BY_FGFR2_IN_DISEASE	54.4237	9.11294e-12	969.REACTOME_SIGNALING_BY_FGFR2_IN_DISEASE	1.42184e-11
970.REACTOME_SIGNALING_BY_FGFR4_IN_DISEASE	52.5753	2.25831e-11	970.REACTOME_SIGNALING_BY_FGFR4_IN_DISEASE	3.42716e-11
971.REACTOME_SIGNALING_BY_FGFR1_IN_DISEASE	62.1171	2.07404e-13	971.REACTOME_SIGNALING_BY_FGFR1_IN_DISEASE	3.66257e-13
972.REACTOME_TRANSLESION_SYNTHESIS_BY_POLK	108.515	2.29022e-23	972.REACTOME_TRANSLESION_SYNTHESIS_BY_POLK	1.16689e-22
973.REACTOME_TERMINATION_OF_TRANSLESION_DNA_SYNTHESIS	96.9979	6.86904e-21	973.REACTOME_TERMINATION_OF_TRANSLESION_DNA_SYNTHESIS	2.39338e-20
974.REACTOME_REGULATION_OF_RAS_BY_GAPS	103.991	2.15372e-22	974.REACTOME_REGULATION_OF_RAS_BY_GAPS	9.11955e-22
975.REACTOME_FGFRL1_MODULATION_OF_FGFR1_SIGNALING	67.8947	1.20495e-14	975.REACTOME_FGFRL1_MODULATION_OF_FGFR1_SIGNALING	2.34062e-14
976.REACTOME_RESPONSE_TO_METAL_IONS	42.2827	3.49444e-09	976.REACTOME_RESPONSE_TO_METAL_IONS	4.64928e-09
977.REACTOME_CLEC7A_INFLAMMASOME_PATHWAY	63.3446	1.13341e-13	977.REACTOME_CLEC7A_INFLAMMASOME_PATHWAY	2.05282e-13
978.REACTOME_METALLOTHIONEINS_BIND_METALS	34.0152	1.96661e-07	978.REACTOME_METALLOTHIONEINS_BIND_METALS	2.4045e-07
979.REACTOME_FORMATION_OF_XYLULOSE_5_PHOSPHATE	55.9854	4.23115e-12	979.REACTOME_FORMATION_OF_XYLULOSE_5_PHOSPHATE	6.73e-12
980.REACTOME_MELANIN_BIOSYNTHESIS	57.2282	2.29722e-12	980.REACTOME_MELANIN_BIOSYNTHESIS	3.73809e-12
981.REACTOME_DISEASES_OF_CARBOHYDRATE_METABOLISM	104.772	1.46279e-22	981.REACTOME_DISEASES_OF_CARBOHYDRATE_METABOLISM	6.40332e-22
982.REACTOME_DISEASES_OF_SIGNAL_TRANSDUCTION_BY_GROWTH_FACTOR_RECEPTORS_AND_SECOND_MESSENGERS	83.3116	5.9776e-18	982.REACTOME_DISEASES_OF_SIGNAL_TRANSDUCTION_BY_GROWTH_FACTOR_RECEPTORS_AND_SECOND_MESSENGERS	1.5354e-17
983.REACTOME_INFECTIOUS_DISEASE	131.476	2.60018e-28	983.REACTOME_INFECTIOUS_DISEASE	3.60775e-27
984.REACTOME_RHO_GTPASES_ACTIVATE_WASPS_AND_WAVES	119.394	1.04226e-25	984.REACTOME_RHO_GTPASES_ACTIVATE_WASPS_AND_WAVES	8.66134e-25
985.REACTOME_RHO_GTPASES_ACTIVATE_FORMINS	104.897	1.37521e-22	985.REACTOME_RHO_GTPASES_ACTIVATE_FORMINS	6.05406e-22
986.REACTOME_RHO_GTPASES_ACTIVATE_RHOTEKIN_AND_RHOPHILINS	68.8756	7.4303e-15	986.REACTOME_RHO_GTPASES_ACTIVATE_RHOTEKIN_AND_RHOPHILINS	1.47279e-14
987.REACTOME_TNFR2_NON_CANONICAL_NF_KB_PATHWAY	86.6924	1.12417e-18	987.REACTOME_TNFR2_NON_CANONICAL_NF_KB_PATHWAY	3.05412e-18
988.REACTOME_RHO_GTPASES_ACTIVATE_NADPH_OXIDASES	89.6614	2.58994e-19	988.REACTOME_RHO_GTPASES_ACTIVATE_NADPH_OXIDASES	7.42577e-19
989.REACTOME_DISEASES_OF_METABOLISM	76.015	2.1956e-16	989.REACTOME_DISEASES_OF_METABOLISM	4.85344e-16
990.REACTOME_TNFS_BIND_THEIR_PHYSIOLOGICAL_RECEPTORS	70.2305	3.80985e-15	990.REACTOME_TNFS_BIND_THEIR_PHYSIOLOGICAL_RECEPTORS	7.74935e-15
991.REACTOME_RAF_ACTIVATION	67.1877	1.70722e-14	991.REACTOME_RAF_ACTIVATION	3.25523e-14
992.REACTOME_MAP2K_AND_MAPK_ACTIVATION	107.782	3.29244e-23	992.REACTOME_MAP2K_AND_MAPK_ACTIVATION	1.63989e-22
993.REACTOME_CONSTITUTIVE_SIGNALING_BY_AKT1_E17K_IN_CANCER	35.6282	8.9739e-08	993.REACTOME_CONSTITUTIVE_SIGNALING_BY_AKT1_E17K_IN_CANCER	1.11922e-07
994.REACTOME_NEGATIVE_FEEDBACK_REGULATION_OF_MAPK_PATHWAY	35.3034	1.05104e-07	994.REACTOME_NEGATIVE_FEEDBACK_REGULATION_OF_MAPK_PATHWAY	1.30561e-07
995.REACTOME_NEGATIVE_REGULATION_OF_MAPK_PATHWAY	74.6853	4.232e-16	995.REACTOME_NEGATIVE_REGULATION_OF_MAPK_PATHWAY	9.18509e-16
996.REACTOME_TNF_RECEPTOR_SUPERFAMILY_TNFSF_MEMBERS_MEDIATING_NON_CANONICAL_NF_KB_PATHWAY	41.0765	6.29938e-09	996.REACTOME_TNF_RECEPTOR_SUPERFAMILY_TNFSF_MEMBERS_MEDIATING_NON_CANONICAL_NF_KB_PATHWAY	8.26096e-09
997.REACTOME_PROTEIN_REPAIR	60.3959	4.83784e-13	997.REACTOME_PROTEIN_REPAIR	8.36264e-13
998.REACTOME_DEFECTIVE_CFTR_CAUSES_CYSTIC_FIBROSIS	127.351	2.01366e-27	998.REACTOME_DEFECTIVE_CFTR_CAUSES_CYSTIC_FIBROSIS	2.3009e-26
999.REACTOME_LGI_ADAM_INTERACTIONS	124.195	9.63387e-27	999.REACTOME_LGI_ADAM_INTERACTIONS	9.78499e-26
1000.REACTOME_MAPK_FAMILY_SIGNALING_CASCADES	67.847	1.23363e-14	1000.REACTOME_MAPK_FAMILY_SIGNALING_CASCADES	2.38737e-14
1001.REACTOME_SURFACTANT_METABOLISM	60.9627	3.66059e-13	1001.REACTOME_SURFACTANT_METABOLISM	6.36303e-13
1002.REACTOME_MAP3K8_TPL2_DEPENDENT_MAPK1_3_ACTIVATION	114.183	1.38024e-24	1002.REACTOME_MAP3K8_TPL2_DEPENDENT_MAPK1_3_ACTIVATION	9.20552e-24
1003.REACTOME_HDR_THROUGH_SINGLE_STRAND_ANNEALING_SSA_	62.8655	1.43491e-13	1003.REACTOME_HDR_THROUGH_SINGLE_STRAND_ANNEALING_SSA_	2.58084e-13
1004.REACTOME_HDR_THROUGH_MMEJ_ALT_NHEJ_	60.0818	5.64637e-13	1004.REACTOME_HDR_THROUGH_MMEJ_ALT_NHEJ_	9.70625e-13
1005.REACTOME_HDR_THROUGH_HOMOLOGOUS_RECOMBINATION_HRR_	52.9021	1.92365e-11	1005.REACTOME_HDR_THROUGH_HOMOLOGOUS_RECOMBINATION_HRR_	2.94228e-11
1006.REACTOME_REGULATION_OF_TLR_BY_ENDOGENOUS_LIGAND	78.7877	5.58542e-17	1006.REACTOME_REGULATION_OF_TLR_BY_ENDOGENOUS_LIGAND	1.31312e-16
1007.REACTOME_MAPK6_MAPK4_SIGNALING	122.382	2.36761e-26	1007.REACTOME_MAPK6_MAPK4_SIGNALING	2.20316e-25
1008.REACTOME_DISEASES_ASSOCIATED_WITH_SURFACTANT_METABOLISM	41.8196	4.38187e-09	1008.REACTOME_DISEASES_ASSOCIATED_WITH_SURFACTANT_METABOLISM	5.8002e-09
1009.REACTOME_DEUBIQUITINATION	151.022	1.58604e-32	1009.REACTOME_DEUBIQUITINATION	5.47713e-31
1010.REACTOME_DEFECTIVE_CSF2RB_CAUSES_PULMONARY_SURFACTANT_METABOLISM_DYSFUNCTION_5_SMDP5_	41.2412	5.81245e-09	1010.REACTOME_DEFECTIVE_CSF2RB_CAUSES_PULMONARY_SURFACTANT_METABOLISM_DYSFUNCTION_5_SMDP5_	7.63529e-09
1011.REACTOME_UCH_PROTEINASES	149.964	2.68202e-32	1011.REACTOME_UCH_PROTEINASES	8.50582e-31
1012.REACTOME_JOSEPHIN_DOMAIN_DUBS	131.206	2.97333e-28	1012.REACTOME_JOSEPHIN_DOMAIN_DUBS	4.05311e-27
1013.REACTOME_UB_SPECIFIC_PROCESSING_PROTEASES	160.299	1.58002e-34	1013.REACTOME_UB_SPECIFIC_PROCESSING_PROTEASES	3.91323e-32
1014.REACTOME_OVARIAN_TUMOR_DOMAIN_PROTEASES	96.6331	8.22836e-21	1014.REACTOME_OVARIAN_TUMOR_DOMAIN_PROTEASES	2.80074e-20
1015.REACTOME_METALLOPROTEASE_DUBS	138.175	9.35081e-30	1015.REACTOME_METALLOPROTEASE_DUBS	1.79397e-28
1016.REACTOME_CD22_MEDIATED_BCR_REGULATION	59.7271	6.72277e-13	1016.REACTOME_CD22_MEDIATED_BCR_REGULATION	1.14427e-12
1017.REACTOME_DNA_DOUBLE_STRAND_BREAK_REPAIR	103.649	2.55074e-22	1017.REACTOME_DNA_DOUBLE_STRAND_BREAK_REPAIR	1.07131e-21
1018.REACTOME_RESOLUTION_OF_D_LOOP_STRUCTURES	48.4765	1.68601e-10	1018.REACTOME_RESOLUTION_OF_D_LOOP_STRUCTURES	2.44409e-10
1019.REACTOME_HOMOLOGY_DIRECTED_REPAIR	109.916	1.1437e-23	1019.REACTOME_HOMOLOGY_DIRECTED_REPAIR	6.28026e-23
1020.REACTOME_SENSING_OF_DNA_DOUBLE_STRAND_BREAKS	61.3436	3.03491e-13	1020.REACTOME_SENSING_OF_DNA_DOUBLE_STRAND_BREAKS	5.29916e-13
1021.REACTOME_RESOLUTION_OF_D_LOOP_STRUCTURES_THROUGH_SYNTHESIS_DEPENDENT_STRAND_ANNEALING_SDSA_	76.1145	2.09039e-16	1021.REACTOME_RESOLUTION_OF_D_LOOP_STRUCTURES_THROUGH_SYNTHESIS_DEPENDENT_STRAND_ANNEALING_SDSA_	4.64067e-16
1022.REACTOME_NONHOMOLOGOUS_END_JOINING_NHEJ_	146.337	1.62489e-31	1022.REACTOME_NONHOMOLOGOUS_END_JOINING_NHEJ_	3.84219e-30
1023.REACTOME_HOMOLOGOUS_DNA_PAIRING_AND_STRAND_EXCHANGE	69.4486	5.60182e-15	1023.REACTOME_HOMOLOGOUS_DNA_PAIRING_AND_STRAND_EXCHANGE	1.11892e-14
1024.REACTOME_DNA_DOUBLE_STRAND_BREAK_RESPONSE	147.884	7.53726e-32	1024.REACTOME_DNA_DOUBLE_STRAND_BREAK_RESPONSE	2.09159e-30
1025.REACTOME_PROCESSING_OF_DNA_DOUBLE_STRAND_BREAK_ENDS	129.336	7.51818e-28	1025.REACTOME_PROCESSING_OF_DNA_DOUBLE_STRAND_BREAK_ENDS	9.42197e-27
1026.REACTOME_CARGO_CONCENTRATION_IN_THE_ER	113.161	2.29031e-24	1026.REACTOME_CARGO_CONCENTRATION_IN_THE_ER	1.44095e-23
1027.REACTOME_DNA_DAMAGE_RECOGNITION_IN_GG_NER	110.789	7.42147e-24	1027.REACTOME_DNA_DAMAGE_RECOGNITION_IN_GG_NER	4.27147e-23
1028.REACTOME_FORMATION_OF_INCISION_COMPLEX_IN_GG_NER	91.461	1.06348e-19	1028.REACTOME_FORMATION_OF_INCISION_COMPLEX_IN_GG_NER	3.1419e-19
1029.REACTOME_GAP_FILLING_DNA_REPAIR_SYNTHESIS_AND_LIGATION_IN_GG_NER	48.3213	1.81929e-10	1029.REACTOME_GAP_FILLING_DNA_REPAIR_SYNTHESIS_AND_LIGATION_IN_GG_NER	2.62261e-10
1030.REACTOME_NUCLEOTIDE_EXCISION_REPAIR	65.0384	4.92203e-14	1030.REACTOME_NUCLEOTIDE_EXCISION_REPAIR	9.13839e-14
1031.REACTOME_GLOBAL_GENOME_NUCLEOTIDE_EXCISION_REPAIR_GG_NER_	62.2184	1.97322e-13	1031.REACTOME_GLOBAL_GENOME_NUCLEOTIDE_EXCISION_REPAIR_GG_NER_	3.49645e-13
1032.REACTOME_DUAL_INCISION_IN_GG_NER	52.8039	2.01864e-11	1032.REACTOME_DUAL_INCISION_IN_GG_NER	3.07245e-11
1033.REACTOME_POST_TRANSLATIONAL_PROTEIN_MODIFICATION	84.6916	3.02247e-18	1033.REACTOME_POST_TRANSLATIONAL_PROTEIN_MODIFICATION	7.85437e-18
1034.REACTOME_DEPOSITION_OF_NEW_CENPA_CONTAINING_NUCLEOSOMES_AT_THE_CENTROMERE	147.584	8.74911e-32	1034.REACTOME_DEPOSITION_OF_NEW_CENPA_CONTAINING_NUCLEOSOMES_AT_THE_CENTROMERE	2.34416e-30
1035.REACTOME_RESPIRATORY_ELECTRON_TRANSPORT	81.7029	1.32346e-17	1035.REACTOME_RESPIRATORY_ELECTRON_TRANSPORT	3.30122e-17
1036.REACTOME_INFLAMMASOMES	98.9738	2.58302e-21	1036.REACTOME_INFLAMMASOMES	9.51187e-21
1037.REACTOME_HIGHLY_SODIUM_PERMEABLE_POSTSYNAPTIC_ACETYLCHOLINE_NICOTINIC_RECEPTORS	122.424	2.31924e-26	1037.REACTOME_HIGHLY_SODIUM_PERMEABLE_POSTSYNAPTIC_ACETYLCHOLINE_NICOTINIC_RECEPTORS	2.17114e-25
1038.REACTOME_HIGHLY_CALCIUM_PERMEABLE_POSTSYNAPTIC_NICOTINIC_ACETYLCHOLINE_RECEPTORS	81.5568	1.42253e-17	1038.REACTOME_HIGHLY_CALCIUM_PERMEABLE_POSTSYNAPTIC_NICOTINIC_ACETYLCHOLINE_RECEPTORS	3.53133e-17
1039.REACTOME_HIGHLY_CALCIUM_PERMEABLE_NICOTINIC_ACETYLCHOLINE_RECEPTORS	84.9534	2.65559e-18	1039.REACTOME_HIGHLY_CALCIUM_PERMEABLE_NICOTINIC_ACETYLCHOLINE_RECEPTORS	6.95918e-18
1040.REACTOME_FORMATION_OF_TC_NER_PRE_INCISION_COMPLEX	87.3643	8.0647e-19	1040.REACTOME_FORMATION_OF_TC_NER_PRE_INCISION_COMPLEX	2.21423e-18
1041.REACTOME_TRANSCRIPTION_COUPLED_NUCLEOTIDE_EXCISION_REPAIR_TC_NER_	51.69	3.48722e-11	1041.REACTOME_TRANSCRIPTION_COUPLED_NUCLEOTIDE_EXCISION_REPAIR_TC_NER_	5.23588e-11
1042.REACTOME_DUAL_INCISION_IN_TC_NER	68.7696	7.82869e-15	1042.REACTOME_DUAL_INCISION_IN_TC_NER	1.54388e-14
1043.REACTOME_TRNA_MODIFICATION_IN_THE_NUCLEUS_AND_CYTOSOL	21.3738	8.80393e-05	1043.REACTOME_TRNA_MODIFICATION_IN_THE_NUCLEUS_AND_CYTOSOL	9.66194e-05
1044.REACTOME_SYNTHESIS_OF_WYBUTOSINE_AT_G37_OF_TRNA_PHE_	60.5081	4.57823e-13	1044.REACTOME_SYNTHESIS_OF_WYBUTOSINE_AT_G37_OF_TRNA_PHE_	7.93151e-13
1045.REACTOME_FANCONI_ANEMIA_PATHWAY	70.089	4.085e-15	1045.REACTOME_FANCONI_ANEMIA_PATHWAY	8.26575e-15
1046.REACTOME_INTERLEUKIN_6_FAMILY_SIGNALING	38.2311	2.52531e-08	1046.REACTOME_INTERLEUKIN_6_FAMILY_SIGNALING	3.21403e-08
1047.REACTOME_INTERLEUKIN_10_SIGNALING	70.2031	3.86159e-15	1047.REACTOME_INTERLEUKIN_10_SIGNALING	7.84432e-15
1048.REACTOME_TRNA_PROCESSING_IN_THE_NUCLEUS	28.2321	3.2466e-06	1048.REACTOME_TRNA_PROCESSING_IN_THE_NUCLEUS	3.77636e-06
1049.REACTOME_TRNA_PROCESSING_IN_THE_MITOCHONDRION	33.1204	3.03775e-07	1049.REACTOME_TRNA_PROCESSING_IN_THE_MITOCHONDRION	3.67653e-07
1050.REACTOME_ERBB2_REGULATES_CELL_MOTILITY	33.9687	2.01159e-07	1050.REACTOME_ERBB2_REGULATES_CELL_MOTILITY	2.4537e-07
1051.REACTOME_INTERLEUKIN_4_AND_INTERLEUKIN_13_SIGNALING	93.5844	3.71972e-20	1051.REACTOME_INTERLEUKIN_4_AND_INTERLEUKIN_13_SIGNALING	1.16073e-19
1052.REACTOME_TRNA_MODIFICATION_IN_THE_MITOCHONDRION	10.1488	0.0173428	1052.REACTOME_TRNA_MODIFICATION_IN_THE_MITOCHONDRION	0.0177775
1053.REACTOME_GDP_FUCOSE_BIOSYNTHESIS	49.4145	1.06458e-10	1053.REACTOME_GDP_FUCOSE_BIOSYNTHESIS	1.56071e-10
1054.REACTOME_IL_6_TYPE_CYTOKINE_RECEPTOR_LIGAND_INTERACTIONS	21.9041	6.82976e-05	1054.REACTOME_IL_6_TYPE_CYTOKINE_RECEPTOR_LIGAND_INTERACTIONS	7.52103e-05
1055.REACTOME_RRNA_MODIFICATION_IN_THE_NUCLEUS_AND_CYTOSOL	40.7557	7.36773e-09	1055.REACTOME_RRNA_MODIFICATION_IN_THE_NUCLEUS_AND_CYTOSOL	9.63759e-09
1056.REACTOME_TP53_REGULATES_TRANSCRIPTION_OF_CELL_CYCLE_GENES	29.3556	1.88535e-06	1056.REACTOME_TP53_REGULATES_TRANSCRIPTION_OF_CELL_CYCLE_GENES	2.21454e-06
1057.REACTOME_RRNA_MODIFICATION_IN_THE_MITOCHONDRION	38.6043	2.10513e-08	1057.REACTOME_RRNA_MODIFICATION_IN_THE_MITOCHONDRION	2.6947e-08
1058.REACTOME_NEUREXINS_AND_NEUROLIGINS	131.159	3.04271e-28	1058.REACTOME_NEUREXINS_AND_NEUROLIGINS	4.11163e-27
1059.REACTOME_PROTEIN_PROTEIN_INTERACTIONS_AT_SYNAPSES	120.936	4.85113e-26	1059.REACTOME_PROTEIN_PROTEIN_INTERACTIONS_AT_SYNAPSES	4.3576e-25
1060.REACTOME_TP53_REGULATES_TRANSCRIPTION_OF_DNA_REPAIR_GENES	66.5212	2.37094e-14	1060.REACTOME_TP53_REGULATES_TRANSCRIPTION_OF_DNA_REPAIR_GENES	4.49323e-14
1061.REACTOME_CHOLINE_CATABOLISM	98.481	3.29667e-21	1061.REACTOME_CHOLINE_CATABOLISM	1.20259e-20
1062.REACTOME_NEUTROPHIL_DEGRANULATION	124.406	8.67598e-27	1062.REACTOME_NEUTROPHIL_DEGRANULATION	8.92879e-26
1063.REACTOME_COMPLEX_I_BIOGENESIS	66.5095	2.38458e-14	1063.REACTOME_COMPLEX_I_BIOGENESIS	4.51356e-14
1064.REACTOME_METAL_SEQUESTRATION_BY_ANTIMICROBIAL_PROTEINS	38.3467	2.38686e-08	1064.REACTOME_METAL_SEQUESTRATION_BY_ANTIMICROBIAL_PROTEINS	3.04531e-08
1065.REACTOME_SIGNALING_BY_MODERATE_KINASE_ACTIVITY_BRAF_MUTANTS	108.329	2.51185e-23	1065.REACTOME_SIGNALING_BY_MODERATE_KINASE_ACTIVITY_BRAF_MUTANTS	1.26734e-22
1066.REACTOME_SIGNALING_BY_BRAF_AND_RAF_FUSIONS	107.015	4.81445e-23	1066.REACTOME_SIGNALING_BY_BRAF_AND_RAF_FUSIONS	2.3163e-22
1067.REACTOME_RAS_SIGNALING_DOWNSTREAM_OF_NF1_LOSS_OF_FUNCTION_VARIANTS	51.393	4.03417e-11	1067.REACTOME_RAS_SIGNALING_DOWNSTREAM_OF_NF1_LOSS_OF_FUNCTION_VARIANTS	6.04542e-11
1068.REACTOME_ONCOGENIC_MAPK_SIGNALING	96.4414	9.04732e-21	1068.REACTOME_ONCOGENIC_MAPK_SIGNALING	3.04979e-20
1069.REACTOME_ANTIMICROBIAL_PEPTIDES	30.0045	1.37703e-06	1069.REACTOME_ANTIMICROBIAL_PEPTIDES	1.62483e-06
1070.REACTOME_TP53_REGULATES_TRANSCRIPTION_OF_GENES_INVOLVED_IN_CYTOCHROME_C_RELEASE	34.3974	1.63312e-07	1070.REACTOME_TP53_REGULATES_TRANSCRIPTION_OF_GENES_INVOLVED_IN_CYTOCHROME_C_RELEASE	2.0078e-07
1072.REACTOME_TP53_REGULATES_TRANSCRIPTION_OF_CASPASE_ACTIVATORS_AND_CASPASES	9.00765	0.0291893	1072.REACTOME_TP53_REGULATES_TRANSCRIPTION_OF_CASPASE_ACTIVATORS_AND_CASPASES	0.0297444
1074.REACTOME_FGFR2_ALTERNATIVE_SPLICING	116.512	4.34985e-25	1074.REACTOME_FGFR2_ALTERNATIVE_SPLICING	3.29071e-24
1075.REACTOME_TP53_REGULATES_TRANSCRIPTION_OF_GENES_INVOLVED_IN_G2_CELL_CYCLE_ARREST	30.5669	1.0486e-06	1075.REACTOME_TP53_REGULATES_TRANSCRIPTION_OF_GENES_INVOLVED_IN_G2_CELL_CYCLE_ARREST	1.24013e-06
1076.REACTOME_TP53_REGULATES_TRANSCRIPTION_OF_ADDITIONAL_CELL_CYCLE_GENES_WHOSE_EXACT_ROLE_IN_THE_P53_PATHWAY_REMAIN_UNCERTAIN	65.4728	3.97384e-14	1076.REACTOME_TP53_REGULATES_TRANSCRIPTION_OF_ADDITIONAL_CELL_CYCLE_GENES_WHOSE_EXACT_ROLE_IN_THE_P53_PATHWAY_REMAIN_UNCERTAIN	7.44018e-14
1077.REACTOME_TP53_REGULATES_TRANSCRIPTION_OF_GENES_INVOLVED_IN_G1_CELL_CYCLE_ARREST	39.0778	1.67101e-08	1077.REACTOME_TP53_REGULATES_TRANSCRIPTION_OF_GENES_INVOLVED_IN_G1_CELL_CYCLE_ARREST	2.15497e-08
1078.REACTOME_REGULATION_OF_TP53_ACTIVITY_THROUGH_PHOSPHORYLATION	46.5978	4.23223e-10	1078.REACTOME_REGULATION_OF_TP53_ACTIVITY_THROUGH_PHOSPHORYLATION	5.95733e-10
1079.REACTOME_REGULATION_OF_TP53_ACTIVITY_THROUGH_ACETYLATION	17.9043	0.000460308	1079.REACTOME_REGULATION_OF_TP53_ACTIVITY_THROUGH_ACETYLATION	0.00049503
1080.REACTOME_REGULATION_OF_TP53_ACTIVITY_THROUGH_ASSOCIATION_WITH_CO_FACTORS	76.0866	2.11938e-16	1080.REACTOME_REGULATION_OF_TP53_ACTIVITY_THROUGH_ASSOCIATION_WITH_CO_FACTORS	4.69161e-16
1081.REACTOME_REGULATION_OF_TP53_ACTIVITY_THROUGH_METHYLATION	85.4083	2.12085e-18	1081.REACTOME_REGULATION_OF_TP53_ACTIVITY_THROUGH_METHYLATION	5.62425e-18
1082.REACTOME_KERATINIZATION	23.9095	2.60909e-05	1082.REACTOME_KERATINIZATION	2.92113e-05
[truncated: 466 more rows]

## Sheet: SD11
	logFC	logCPM	LR	PValue	FDR
SPP1	1.96207	5.81185	240.649	2.83981e-54	2.70236e-50
[truncated: 1,252 more rows]

## Sheet: SD12
	all	one	two	three	four
[truncated: 18,620 more rows]

[truncated: 9 more sheets: SD13a, SD13b, SD13c, SD13d, SD14a, SD14b, SD14c, SD14d, SD15]
